# Supplementary material for: Cigarette smoke and electronic cigarettes differentially activate bronchial epithelial cells
Source: Respir Res. 2020 Mar 12;21:67. doi: 10.1186/s12931-020-1317-2 (PMC7068890; doi:10.1186/s12931-020-1317-2)
Supplement: Supplementary file 2 — Additional file 2: Deregulated genes - pairwise comparisons with varinace. [file 12931_2020_1317_MOESM2_ESM.xls]

## Sheet: dg_cigar_vs_controls
Symbol	median g1	median g2	qmedian	logqmedian	mean g1	mean g2	qmean	logqmean	ttest rawp	ttest adjp	wmw rawp	wmw adjp	AUC	limma rawp	limma adjp	varianz
SEPT1	180.877	182.934	0.98876	-0.0163074	182.89	182.43	1.00252	0.0036323	0.9436	0.981694	0.685714	0.873921	0.375	0.949781	0.986295	0.105747
SEPT2	5218.17	5511.97	0.946698	-0.0790238	5307.97	5619.99	0.944481	-0.082406	0.489997	0.762287	0.485714	0.761963	0.6875	0.370565	0.668082	48676.6
SEPT3	224.337	265.366	0.845385	-0.242319	225.623	255.859	0.881826	-0.181434	0.0857525	0.347542	0.2	0.50648	0.8125	0.0336677	0.164989	457.105
SEPT4	181.058	188.109	0.962515	-0.0551194	178.023	186.231	0.955923	-0.0650335	0.115615	0.400584	0.2	0.50648	0.8125	0.278416	0.582537	33.6896
SEPT5	897.24	914.379	0.981255	-0.0272993	908.669	944.292	0.962275	-0.0554785	0.489939	0.762236	0.685714	0.873921	0.625	0.460214	0.734911	634.506
SEPT6	208.631	218.609	0.954355	-0.0674015	208.797	221.031	0.94465	-0.0821474	0.240005	0.562292	0.342857	0.650677	0.75	0.243054	0.545275	74.835
SEPT7	3411.52	2985.95	1.14252	0.192225	3420.25	3116.76	1.09737	0.134054	0.26966	0.592318	0.342857	0.650677	0.25	0.155373	0.425902	46052.8
SEPT8	183.87	189.755	0.968981	-0.0454591	182.897	189.596	0.964667	-0.0518968	0.414324	0.709785	0.342857	0.650677	0.75	0.442987	0.723282	22.4381
SEPT9	9923.88	9911.7	1.00123	0.00177168	9818.08	9727.71	1.00929	0.0133417	0.862122	0.951798	0.885714	0.962774	0.4375	0.886856	0.962433	4083.97
SEPT10	598.142	556.169	1.07547	0.104966	599.688	544.426	1.1015	0.139476	0.101829	0.377152	0.114286	0.376424	0.125	0.0708746	0.267043	1526.94
SEPT11	3753.28	4107.66	0.913728	-0.130163	3765.73	4066.04	0.926142	-0.110694	0.105179	0.38296	0.114286	0.376424	0.875	0.113199	0.354985	45092.4
SEPT12	216.143	215.088	1.0049	0.00705903	216.481	213.025	1.01622	0.0232183	0.806524	0.926976	1	1	0.5	0.753146	0.90195	5.97232
SEPT13	178.836	173.809	1.02892	0.0411361	178.228	173.116	1.02953	0.041988	0.718888	0.885763	0.685714	0.873921	0.375	0.70823	0.880963	13.0682
SEPT14	147.884	144.926	1.02041	0.0291488	151.367	148.03	1.02254	0.0321596	0.619936	0.836503	0.485714	0.761963	0.3125	0.646565	0.850095	5.56725
SEP15	9012.03	9899.19	0.91038	-0.135459	8895.51	9832.26	0.904727	-0.144446	0.0367122	0.223257	0.114286	0.376424	0.875	0.043138	0.193474	438749
7A5	998.844	1037.9	0.96237	-0.0553363	1015.6	1095.64	0.926945	-0.109444	0.537323	0.789743	0.885714	0.962774	0.5625	0.446212	0.725772	3203.34
A1BG	176.626	194.173	0.90963	-0.136649	178.17	187.998	0.947723	-0.0774626	0.340552	0.656171	0.342857	0.650677	0.75	0.327748	0.629791	48.2945
A1CF	162.093	165.073	0.981945	-0.0262853	160.227	166.137	0.964426	-0.0522582	0.314491	0.633206	0.663117	0.873921	0.625	0.411292	0.699747	17.4654
A26C3	162.652	159.6	1.01912	0.027321	161.778	156.138	1.03612	0.0511917	0.372162	0.680363	0.885714	0.962774	0.4375	0.425362	0.710452	15.9035
A2BP1	159.904	169.231	0.944889	-0.0817832	160.295	168.731	0.950007	-0.0739906	0.125921	0.417018	0.2	0.50648	0.8125	0.238511	0.540105	35.5783
A2LD1	601.447	594.383	1.01188	0.0170441	597.813	564.204	1.05957	0.0834759	0.510611	0.77483	0.685714	0.873921	0.375	0.398521	0.69043	564.762
A2M	128.872	142.057	0.907181	-0.140538	132.892	141.719	0.937714	-0.0927805	0.248336	0.571082	0.342857	0.650677	0.75	0.211878	0.506553	38.9591
A2ML1	2708.25	2696.36	1.00441	0.00634771	2609.82	2737.89	0.953225	-0.0691117	0.648647	0.852116	0.885714	0.962774	0.5625	0.451459	0.729156	8200.39
A3GALT2	147.525	149.916	0.984052	-0.0231937	146.923	151.312	0.970993	-0.0424679	0.187094	0.502601	0.485714	0.761963	0.6875	0.459508	0.734465	9.63251
A4GALT	2451.31	2643.66	0.927242	-0.108983	2453.88	2538.56	0.966642	-0.0489468	0.545851	0.795726	0.309424	0.650677	0.75	0.549304	0.794264	3585.52
A4GNT	172.972	162.385	1.0652	0.0911224	175.031	160.189	1.09266	0.127839	0.0890994	0.353158	0.0571429	0.25625	0.0625	0.0747931	0.276212	110.148
AAA1	151.71	152.076	0.997594	-0.00347508	150.687	152.401	0.988753	-0.0163178	0.451596	0.736677	0.885714	0.962774	0.5625	0.768663	0.910054	1.46897
AAAS	372.607	413.833	0.90038	-0.151394	379.458	413.373	0.917956	-0.123504	0.447933	0.734497	0.685714	0.873921	0.625	0.340937	0.641607	575.109
AACS	1184.29	1075.29	1.10137	0.139302	1190.66	1081.16	1.10128	0.139179	0.0638462	0.298582	0.114286	0.376424	0.125	0.0548318	0.226076	5994.96
AACSL	255.185	225.227	1.13301	0.180164	254.171	226.76	1.12088	0.164638	0.0978242	0.370095	0.114286	0.376424	0.125	0.0430448	0.193153	375.702
AADAC	295.251	350.496	0.842381	-0.247455	301.346	343.815	0.876476	-0.190213	0.290349	0.611235	0.485714	0.761963	0.6875	0.160514	0.434426	901.822
AADACL1	2108.31	1967.8	1.0714	0.0995017	2023.5	1966.58	1.02894	0.0411592	0.606569	0.829364	0.342857	0.650677	0.25	0.63278	0.842934	1619.57
AADACL2	164.113	162.474	1.01009	0.0144855	161.891	157.523	1.02773	0.0394626	0.556177	0.801849	0.342857	0.650677	0.25	0.560893	0.800631	9.54087
AADACL3	142.449	137.51	1.03591	0.0509047	142.956	137.924	1.03649	0.0517	0.156288	0.461846	0.2	0.50648	0.1875	0.373046	0.670379	12.6616
AADACL4	249.772	231.736	1.07783	0.108129	249.376	233.316	1.06884	0.0960405	0.146202	0.448236	0.2	0.50648	0.1875	0.167522	0.444547	128.97
AADAT	189.319	208.845	0.906503	-0.141617	189.605	209.242	0.90615	-0.142179	0.091567	0.358633	0.114286	0.376424	0.875	0.0612174	0.242561	192.815
AAGAB	2684.3	2333.45	1.15036	0.202081	2687.97	2335.91	1.15072	0.202535	0.0099933	0.118287	0.0285714	0.17463	0	0.00543326	0.0463671	61975
AAK1	726.04	677.978	1.07089	0.0988119	718.788	670.432	1.07213	0.100476	0.53009	0.786091	1	1	0.5	0.310102	0.614533	1169.16
AAMP	1768.41	1403.26	1.26022	0.333672	1696.5	1383.78	1.22599	0.293945	0.0598419	0.288442	0.2	0.50648	0.1875	0.0101497	0.0722407	48896.4
AANAT	140.039	134.648	1.04003	0.0566289	138.553	134.245	1.03209	0.0455753	0.331341	0.647471	0.685714	0.873921	0.375	0.452263	0.72966	9.2818
AARS	7883.01	7621.09	1.03437	0.04875	7888.34	7604.59	1.03731	0.0528505	0.281685	0.603405	0.342857	0.650677	0.25	0.398113	0.690053	40255.9
AARS2	1047.04	1112.3	0.941328	-0.0872307	1048.77	1086.79	0.965014	-0.0513788	0.520335	0.780433	0.485714	0.761963	0.6875	0.522185	0.775945	722.872
AARSD1	735.342	708.583	1.03776	0.0534778	730.094	703.281	1.03813	0.0539805	0.661318	0.858427	0.885714	0.962774	0.4375	0.553698	0.796626	359.462
AASDH	1726.38	1431.84	1.20571	0.269882	1738.4	1448.94	1.19978	0.26277	0.00550844	0.0874173	0.0285714	0.17463	0	0.0014987	0.0186209	41896
AASDHPPT	4024.61	3696.4	1.08879	0.122729	3930.22	3628.28	1.08322	0.115324	0.170215	0.480923	0.114286	0.376424	0.125	0.136842	0.395695	45583.3
AASS	255.215	257.878	0.989673	-0.0149768	256.288	254.283	1.00788	0.0113281	0.695859	0.874305	0.885714	0.962774	0.5625	0.837051	0.941528	2.009
AATF	632.378	564.054	1.12113	0.164954	655.46	569.785	1.15036	0.20209	0.156604	0.462223	0.2	0.50648	0.1875	0.0544631	0.225118	3670.09
AATK	297.833	251.351	1.18493	0.244802	296.64	248.155	1.19538	0.257474	0.0129013	0.133175	0.0285714	0.17463	0	0.00165983	0.0200212	1175.42
ABAT	565.4	485.655	1.1642	0.219341	554.956	484.137	1.14628	0.196958	0.119674	0.406113	0.342857	0.650677	0.25	0.0364435	0.173472	2507.66
ABCA1	8851.74	9969.9	0.887847	-0.171618	8888.19	9957.96	0.892571	-0.163961	0.0920746	0.359343	0.114286	0.376424	0.875	0.0393724	0.18231	572208
ABCA10	295.471	324.3	0.911103	-0.134314	298.335	347.241	0.859159	-0.219003	0.251056	0.573473	0.342857	0.650677	0.75	0.0981366	0.326727	1195.89
ABCA11	331.485	390.637	0.848576	-0.236884	327.816	380.597	0.86132	-0.215379	0.0989671	0.372024	0.2	0.50648	0.8125	0.0264641	0.141421	1392.93
ABCA12	680.989	456.036	1.49328	0.578484	651.168	457.684	1.42275	0.508679	0.0227687	0.174544	0.0285714	0.17463	0	0.000102494	0.00267266	18718.1
ABCA13	1487.05	2711.42	0.54844	-0.866594	1432.6	2685.56	0.533447	-0.906582	0.00017538	0.0199666	0.0285714	0.17463	1	3.99907e-08	9.37752e-06	784947
ABCA2	184.189	199.239	0.924466	-0.113307	185.253	200.355	0.924624	-0.113062	0.149544	0.452913	0.114286	0.376424	0.875	0.121879	0.370267	114.036
ABCA3	224.391	238.684	0.940116	-0.0890894	224.008	236.648	0.946589	-0.0791899	0.0946984	0.363529	0.114286	0.376424	0.875	0.1995	0.489513	79.8797
ABCA4	509.93	487.607	1.04578	0.0645808	505.847	473.771	1.0677	0.0945122	0.306943	0.626477	0.485714	0.761963	0.3125	0.217688	0.513839	514.446
ABCA5	330.75	390.201	0.847641	-0.238476	323.26	395.107	0.818158	-0.289549	0.00270052	0.0636577	0.0285714	0.17463	1	0.000772759	0.0115024	2581.01
ABCA6	176.419	193.398	0.912207	-0.132567	171.191	194.159	0.881702	-0.181637	0.0248144	0.182092	0.0285714	0.17463	1	0.016573	0.102473	263.781
ABCA7	215.561	274.254	0.78599	-0.347418	230.21	267.743	0.859818	-0.217896	0.10844	0.388449	0.245383	0.620459	0.78125	0.0283791	0.147876	704.348
ABCA8	168.929	165.92	1.01813	0.0259247	169.847	169.993	0.999143	-0.00123645	0.985328	0.995594	0.685714	0.873921	0.375	0.983164	0.995199	0.0106039
ABCA9	219.463	214.523	1.02303	0.0328419	219.807	210.086	1.04627	0.065257	0.372116	0.680318	0.685714	0.873921	0.375	0.375553	0.671983	47.2484
ABCB1	146.864	159.993	0.917946	-0.123519	149.037	158.982	0.937445	-0.0931939	0.019236	0.161096	0.0571429	0.25625	0.9375	0.119141	0.365591	49.4527
ABCB10	3445.89	3404.29	1.01222	0.0175234	3392.62	3407.28	0.995698	-0.00621914	0.93194	0.978625	0.771503	0.962774	0.40625	0.891757	0.964535	107.405
ABCB11	172.012	151.03	1.13892	0.187673	174.815	157.195	1.11209	0.153279	0.106214	0.384943	0.2	0.50648	0.1875	0.0546193	0.22543	155.243
ABCB4	146.189	147.661	0.990037	-0.0144461	146.963	149.025	0.986161	-0.0201048	0.798006	0.922857	0.885714	0.962774	0.5625	0.817844	0.932083	2.12664
ABCB5	133.938	131.276	1.02027	0.028955	133.999	133.154	1.00635	0.00912776	0.918385	0.974191	0.885714	0.962774	0.4375	0.859504	0.950126	0.357111
ABCB6	2401.87	1645.44	1.45971	0.545686	2357.82	1653.71	1.42577	0.511744	0.00340768	0.0709561	0.0285714	0.17463	0	0.000116825	0.00292275	247882
ABCB7	2115.54	2132.84	0.991889	-0.0117491	2127.49	2126.73	1.00036	0.000514998	0.995307	0.99874	1	1	0.5	0.954619	0.987551	0.288278
ABCB8	160.085	157.144	1.01872	0.0267506	158.838	156.83	1.0128	0.0183537	0.742978	0.898782	0.885714	0.962774	0.4375	0.765305	0.907801	2.01584
ABCB9	590.908	646.567	0.913916	-0.129866	595.883	652.306	0.913502	-0.13052	0.0898778	0.354968	0.114286	0.376424	0.875	0.0731711	0.272803	1591.78
ABCC1	225.905	211.593	1.06764	0.094427	227.688	215.507	1.05652	0.0793254	0.504067	0.771641	0.685714	0.873921	0.375	0.422886	0.708614	74.1919
ABCC10	718.029	647.841	1.10834	0.148403	705.236	693.066	1.01756	0.0251132	0.867838	0.95427	0.885714	0.962774	0.4375	0.778841	0.914618	74.0536
ABCC11	202.681	206.731	0.980409	-0.0285442	201.154	206.278	0.975161	-0.0362878	0.663274	0.859439	0.885714	0.962774	0.5625	0.665192	0.860225	13.1265
ABCC12	133.429	138.732	0.961772	-0.0562338	134.311	140.838	0.953654	-0.068462	0.458146	0.740906	0.885714	0.962774	0.5625	0.42144	0.707625	21.3026
ABCC13	173.798	165.353	1.05107	0.0718579	172.608	166.13	1.03899	0.0551842	0.103375	0.380179	0.114286	0.376424	0.125	0.338148	0.639377	20.9803
ABCC2	177.67	187.167	0.949262	-0.0751222	179.373	180.662	0.992868	-0.0103261	0.928355	0.977638	0.885714	0.962774	0.5625	0.980002	0.994296	0.830084
ABCC3	1590.28	682.671	2.32949	1.22001	1575.35	677.192	2.32631	1.21804	0.00101787	0.0425028	0.0285714	0.17463	0	8.67267e-10	6.9875e-07	403348
ABCC4	566.397	475.391	1.19144	0.252701	554.735	470.173	1.17985	0.238606	0.0787971	0.332162	0.2	0.50648	0.1875	0.0170717	0.104587	3575.33
ABCC5	1612.86	1982.98	0.813354	-0.298045	1595.83	2037.3	0.783306	-0.352353	0.0146839	0.141359	0.0285714	0.17463	1	0.000406564	0.00716091	97448.8
ABCC6	199.504	205.485	0.970892	-0.0426169	199.39	210.725	0.946212	-0.0797652	0.145919	0.447672	0.0285714	0.17463	1	0.213705	0.509101	64.2358
ABCC6P1	236	267.078	0.883636	-0.178475	237.797	270.647	0.878624	-0.186683	0.0583083	0.285117	0.0571429	0.25625	0.9375	0.0184543	0.110832	539.565
ABCC6P2	280.761	266.884	1.052	0.073129	285.34	279.873	1.01953	0.027906	0.8523	0.947746	0.685714	0.873921	0.375	0.723009	0.888166	14.94
ABCC8	133.993	148.42	0.902795	-0.14753	134.313	146.46	0.917065	-0.124904	0.174921	0.486735	0.2	0.50648	0.8125	0.126125	0.377294	73.7711
ABCC9	263.402	258.682	1.01824	0.0260829	257.566	254.604	1.01163	0.0166885	0.823019	0.934702	1	1	0.5	0.807103	0.927051	4.38747
ABCD1	181.85	168.001	1.08243	0.114279	184.055	166.109	1.10804	0.148007	0.124129	0.414142	0.114286	0.376424	0.125	0.0771741	0.281482	161.03
ABCD2	146.463	152.339	0.961424	-0.0567554	146.035	151.404	0.964538	-0.0520901	0.141412	0.441475	0.114286	0.376424	0.875	0.374409	0.671484	14.4137
ABCD3	3928.36	3907.41	1.00536	0.0077162	3923.54	3909.15	1.00368	0.00529966	0.884368	0.960756	0.885714	0.962774	0.4375	0.937028	0.981934	103.485
ABCD4	190.552	193.738	0.983552	-0.0239262	189.905	194.047	0.978654	-0.0311285	0.357039	0.669584	0.685714	0.873921	0.625	0.597016	0.822867	8.57819
ABCE1	3228.68	2824.73	1.14301	0.192833	3259.43	2794.24	1.16648	0.222162	0.00344384	0.0710742	0.0285714	0.17463	0	0.00329732	0.0328926	108199
ABCF1	3590.01	3065.4	1.17114	0.227915	3587.18	3085.02	1.16278	0.217572	0.00276649	0.0646187	0.0285714	0.17463	0	0.00187809	0.0220035	126084
ABCF2	325.516	305.324	1.06613	0.0923835	327.133	306.452	1.06749	0.0942165	0.123022	0.412055	0.114286	0.376424	0.125	0.153877	0.423688	213.854
ABCF3	375.59	354.13	1.0606	0.0848791	392.143	349.323	1.12258	0.166817	0.147479	0.450043	0.114286	0.376424	0.125	0.0694779	0.263727	916.761
ABCG1	952.741	852.365	1.11776	0.160613	951.86	839.666	1.13362	0.180934	0.00254821	0.0621661	0.0285714	0.17463	0	0.0083474	0.0626743	6293.77
ABCG2	144.985	132.985	1.09024	0.12464	144.307	137.117	1.05243	0.0737271	0.413434	0.709308	0.342857	0.650677	0.25	0.349721	0.650233	25.8434
ABCG4	211.559	220.982	0.95736	-0.0628672	211.38	228.999	0.923061	-0.115503	0.372734	0.68088	0.685714	0.873921	0.625	0.25857	0.56226	155.215
ABCG5	171.561	158.585	1.08182	0.113461	177.441	159.689	1.11116	0.152069	0.112469	0.39508	0.114286	0.376424	0.125	0.0624055	0.245502	157.557
ABCG8	155.958	154.783	1.00759	0.0109089	158.477	171.192	0.925723	-0.111348	0.622001	0.837778	1	1	0.5	0.56297	0.801958	80.8443
ABHD1	199.988	172.125	1.16188	0.216455	193.633	177.689	1.08973	0.123969	0.321536	0.639344	0.485714	0.761963	0.3125	0.192417	0.480465	127.103
ABHD10	1251.88	1185.35	1.05613	0.0787815	1269.63	1186.01	1.07051	0.0982962	0.358581	0.670767	0.685714	0.873921	0.375	0.245643	0.548469	3496.46
ABHD11	222.6	202.164	1.10109	0.13893	219.981	201.666	1.09082	0.125408	0.0491653	0.261063	0.114286	0.376424	0.125	0.0689428	0.262393	167.71
ABHD12	827.171	850.562	0.972499	-0.0402319	810.344	849.213	0.954229	-0.0675929	0.151464	0.455317	0.0571429	0.25625	0.9375	0.262351	0.565871	755.42
ABHD12B	375.971	352.546	1.06644	0.0928093	381.281	363.037	1.05025	0.0707357	0.392846	0.696064	0.342857	0.650677	0.25	0.328452	0.630344	166.411
ABHD13	285.323	261.475	1.09121	0.125924	286.585	258.827	1.10724	0.146974	0.00366464	0.0732185	0.0285714	0.17463	0	0.0225376	0.126665	385.247
ABHD14A	301.657	267.528	1.12757	0.173217	288.342	274.687	1.04971	0.0699923	0.577983	0.815	0.885714	0.962774	0.4375	0.471828	0.742938	93.2293
ABHD14B	573.939	458.525	1.25171	0.323896	564.521	448.852	1.2577	0.330787	0.0146218	0.141151	0.0285714	0.17463	0	0.00170407	0.0204308	6689.65
ABHD15	1696.5	1554.92	1.09105	0.125719	1683.12	1571.78	1.07084	0.0987451	0.163083	0.470819	0.2	0.50648	0.1875	0.167947	0.445282	6199.09
ABHD2	518.204	453.982	1.14146	0.190886	521.003	458.313	1.13678	0.184959	0.00283145	0.0653709	0.0285714	0.17463	0	0.00750419	0.0581776	1965.03
ABHD3	2685.16	2288.4	1.17338	0.230671	2654.01	2312.04	1.14791	0.199008	0.0233056	0.176545	0.0571429	0.25625	0.0625	0.0126218	0.0841507	58471.9
ABHD4	454.982	330.601	1.37623	0.460717	447.733	356.057	1.25747	0.330529	0.0851008	0.346109	0.114286	0.376424	0.125	0.0124861	0.0835294	4202.21
ABHD5	4290.95	4620.57	0.928663	-0.106772	4296.53	4701.66	0.913832	-0.129999	0.0544481	0.274574	0.029401	0.177355	1	0.0499476	0.212555	82066.5
ABHD6	1012.15	1315.31	0.769515	-0.377978	1025.77	1330.61	0.7709	-0.375384	0.000820847	0.039167	0.0285714	0.17463	1	8.54498e-05	0.00237822	46464.5
ABHD7	513.887	545.51	0.94203	-0.0861548	514.957	539.36	0.954756	-0.0667957	0.372723	0.68088	0.342857	0.650677	0.75	0.362284	0.661024	297.746
ABHD8	1984.46	1631.97	1.216	0.282138	1976.61	1602.36	1.23356	0.302827	0.0066943	0.0961952	0.0285714	0.17463	0	0.00112189	0.0150329	70030.3
ABHD9	2146.38	1288.03	1.6664	0.736739	2117.65	1234.73	1.71508	0.778272	0.000494631	0.0322454	0.0285714	0.17463	0	2.32671e-06	0.000180965	389778
ABI1	1785.66	1929.41	0.925494	-0.111704	1784.93	1924.36	0.927544	-0.108512	0.36268	0.673808	0.342857	0.650677	0.75	0.20731	0.500623	9720.49
ABI2	567.996	483.208	1.17547	0.233236	570.456	482.511	1.18227	0.241554	0.00891794	0.112258	0.0285714	0.17463	0	0.00366226	0.0353006	3867.17
ABI3	189.439	192.242	0.985416	-0.0211948	189.798	194.242	0.977121	-0.0333902	0.764603	0.907941	1	1	0.5	0.794127	0.921193	9.87444
ABI3BP	389.394	754.569	0.516049	-0.95442	392.079	749.197	0.523333	-0.9342	7.29011e-06	0.00633019	0.0285714	0.17463	1	7.42796e-09	2.98138e-06	63766.5
ABL1	1107.65	1115.88	0.992624	-0.0106804	1099.66	1118.13	0.983481	-0.0240313	0.680812	0.867465	1	1	0.5	0.689408	0.871629	170.582
ABL2	193.048	199.118	0.96952	-0.0446581	193.856	197.684	0.980633	-0.0282148	0.47225	0.750625	0.685714	0.873921	0.625	0.643065	0.847941	7.32891
ABLIM1	3400.04	3232.32	1.05189	0.0729822	3396.73	3261.73	1.04139	0.0585096	0.105371	0.383115	0.2	0.50648	0.1875	0.311715	0.616111	9112.64
ABLIM2	421.753	445.039	0.947678	-0.0775317	419.438	454.908	0.922029	-0.117116	0.159282	0.466055	0.2	0.50648	0.8125	0.120987	0.368841	629.051
ABLIM3	1150.42	1100.5	1.04536	0.0639966	1157.65	1085.35	1.06661	0.093035	0.384246	0.689994	0.485714	0.761963	0.3125	0.275278	0.579395	2613.44
ABO	151.177	152.72	0.989898	-0.014648	150.257	156.49	0.96017	-0.0586375	0.377452	0.684538	0.485714	0.761963	0.6875	0.394982	0.687597	19.4246
ABP1	339.291	332.073	1.02174	0.0310217	351.785	333.442	1.05501	0.0772576	0.45389	0.738078	0.685714	0.873921	0.375	0.388403	0.682617	168.231
ABR	1997.51	2190.44	0.911924	-0.133015	2035.24	2186.78	0.930702	-0.103609	0.216445	0.538703	0.342857	0.650677	0.75	0.151173	0.419219	11482.1
ABRA	154.554	162.067	0.953642	-0.0684797	154.771	158.747	0.974958	-0.0365882	0.667195	0.861252	0.685714	0.873921	0.625	0.662034	0.859173	7.90171
ABT1	723.971	620.818	1.16616	0.221761	716.374	619.496	1.15638	0.209619	0.0640374	0.29912	0.114286	0.376424	0.125	0.0210035	0.120859	4692.73
ABTB1	374.307	303.434	1.23357	0.302843	374.758	300.507	1.24709	0.318562	0.0186831	0.159052	0.0285714	0.17463	0	0.00269158	0.0282764	2756.62
ABTB2	367.647	338.302	1.08674	0.120011	373.954	342.018	1.09338	0.128789	0.264806	0.587622	0.342857	0.650677	0.25	0.140732	0.402483	509.956
ACAA1	1489.08	1606.95	0.926654	-0.109897	1461.3	1618.03	0.903136	-0.146986	0.117771	0.403775	0.114286	0.376424	0.875	0.0594272	0.237966	12282.1
ACAA2	1498.88	1802.95	0.831347	-0.266477	1503.79	1743.17	0.862679	-0.213105	0.157418	0.46359	0.342857	0.650677	0.75	0.0530199	0.221277	28650
ACACA	3557.48	3353.58	1.0608	0.0851526	3565.65	3392.44	1.05106	0.0718402	0.0590383	0.287362	0.2	0.50648	0.1875	0.213841	0.509268	15000.2
ACACB	363.119	419.868	0.86484	-0.209495	364.259	455.722	0.799299	-0.323192	0.23354	0.55509	0.2	0.50648	0.8125	0.055456	0.227783	4182.81
ACAD10	602.669	865.991	0.69593	-0.522986	619.999	846.818	0.732151	-0.449788	0.00509006	0.08462	0.0285714	0.17463	1	0.000138635	0.00330766	25723.6
ACAD11	2098.05	2589.72	0.810147	-0.303744	2057.92	2696.28	0.763244	-0.389784	0.00684592	0.0972988	0.0285714	0.17463	1	9.27519e-05	0.00251029	203753
ACAD8	2362.61	2030.17	1.16375	0.218781	2331.72	2068.48	1.12726	0.172819	0.0187007	0.159146	0.0571429	0.25625	0.0625	0.0174817	0.106461	34646
ACAD9	1352.6	1420.54	0.952179	-0.0706956	1366.61	1432.47	0.95402	-0.0679081	0.230312	0.551798	0.2	0.50648	0.8125	0.297797	0.602574	2169.07
ACADL	215.2	216.103	0.995822	-0.00603965	209.848	216.722	0.968283	-0.0464996	0.624964	0.839502	0.685714	0.873921	0.625	0.602756	0.826281	23.6245
ACADM	4394.43	4212.86	1.0431	0.0608754	4347.2	4181.6	1.0396	0.0560295	0.322404	0.639596	0.342857	0.650677	0.25	0.397966	0.689925	13710.8
ACADS	227.018	204.314	1.11112	0.152016	230.487	207.811	1.10912	0.14941	0.12777	0.41982	0.114286	0.376424	0.125	0.0754371	0.277725	257.09
ACADSB	289.889	269.121	1.07717	0.107246	291.525	257.45	1.13235	0.179326	0.0840323	0.343883	0.0571429	0.25625	0.0625	0.0435399	0.194643	580.542
ACADVL	3567.2	3881.65	0.918991	-0.121877	3520.39	3868	0.91013	-0.135855	0.0572381	0.282744	0.114286	0.376424	0.875	0.0602886	0.240405	60418.6
ACAN	131.118	130.96	1.00121	0.0017385	129.338	132.592	0.975457	-0.0358494	0.393741	0.696807	0.685714	0.873921	0.625	0.547592	0.793176	5.29484
ACAP1	211.68	249.536	0.848294	-0.237363	208.936	250.875	0.83283	-0.263906	0.0231869	0.176113	0.0285714	0.17463	1	0.005149	0.0446446	879.425
ACAP2	1494.82	1260.3	1.18608	0.246204	1505.54	1289.33	1.16769	0.223654	0.0129776	0.133611	0.0285714	0.17463	0	0.00593106	0.049199	23372.3
ACAP3	139.817	139.778	1.00028	0.000403633	140.886	138.597	1.01652	0.0236321	0.796675	0.922301	1	1	0.5	0.826173	0.936193	2.61976
ACAT1	3347.78	2897.79	1.15528	0.208248	3346.05	2938.71	1.13861	0.187273	0.0478265	0.256802	0.114286	0.376424	0.125	0.0241998	0.133125	82960.8
ACAT2	2686.38	1540.64	1.74369	0.80214	2559.83	1535.87	1.66669	0.736988	0.00553068	0.0875677	0.0285714	0.17463	0	5.40263e-07	6.03048e-05	524243
ACBD3	7206.21	6181.7	1.16573	0.221237	7193.18	6314.36	1.13918	0.187993	0.0562295	0.279543	0.0571429	0.25625	0.0625	0.0240287	0.132531	386161
ACBD4	206.238	239.571	0.860864	-0.216143	204.708	240.387	0.85158	-0.231786	0.108337	0.388334	0.2	0.50648	0.8125	0.0209477	0.120663	636.468
ACBD5	375.763	298.611	1.25837	0.331556	379.242	290.924	1.30358	0.382477	0.00242531	0.0609819	0.0285714	0.17463	0	0.000172909	0.00388783	3900.06
ACBD6	804.055	713.742	1.12653	0.171891	794.837	727.832	1.09206	0.127052	0.278072	0.599858	0.485714	0.761963	0.3125	0.180385	0.464024	2244.78
ACBD7	342.087	424.471	0.805915	-0.3113	346.888	428.299	0.80992	-0.304149	0.0123006	0.130357	0.0285714	0.17463	1	0.00196416	0.0226571	3313.88
ACCN1	147.06	150.643	0.976212	-0.0347342	146.31	149.817	0.976596	-0.0341657	0.26131	0.583506	0.342857	0.650677	0.75	0.552674	0.796027	6.14692
ACCN2	224.349	267.338	0.839197	-0.252919	226.265	261.738	0.864471	-0.21011	0.0869839	0.349604	0.114286	0.376424	0.875	0.0208546	0.120203	629.167
ACCN3	164.625	156.488	1.05199	0.0731277	162.55	159.365	1.01999	0.0285495	0.632228	0.843243	0.685714	0.873921	0.375	0.654425	0.854857	5.07238
ACCN4	166.046	157.205	1.05624	0.0789394	163.774	159.351	1.02775	0.0394942	0.454456	0.738361	0.685714	0.873921	0.375	0.528487	0.780002	9.7794
ACCN5	150.618	163.632	0.920466	-0.119564	152.781	161.621	0.945306	-0.0811461	0.379631	0.68639	0.685714	0.873921	0.625	0.331685	0.633069	39.0695
ACCS	605.628	834.23	0.725972	-0.462014	594.817	824.116	0.721763	-0.470402	0.000893386	0.0398337	0.0285714	0.17463	1	3.27391e-05	0.0011962	26289.1
ACCSL	153.551	156.313	0.982326	-0.0257261	154.343	157.031	0.982885	-0.0249058	0.622732	0.838142	0.485714	0.761963	0.6875	0.687174	0.870921	3.61165
ACD	720.98	723.299	0.996795	-0.00463149	736.84	752.747	0.978868	-0.0308142	0.817976	0.932296	0.885714	0.962774	0.5625	0.785801	0.917554	126.521
ACE	141.138	143.285	0.985012	-0.0217875	140.949	143.626	0.981361	-0.0271448	0.535467	0.788829	0.685714	0.873921	0.625	0.656407	0.855791	3.58347
ACE2	1073.88	1218.12	0.881589	-0.181821	1065.06	1214.5	0.876953	-0.189429	0.232252	0.554	0.342857	0.650677	0.75	0.105518	0.34069	11166.3
ACER1	153.459	165.794	0.925602	-0.111536	156.199	162.535	0.961016	-0.0573678	0.392327	0.695802	0.685714	0.873921	0.625	0.412264	0.700565	20.0743
ACER2	278.541	282.362	0.986469	-0.0196543	278.457	281.275	0.989979	-0.01453	0.89308	0.964549	1	1	0.5	0.955055	0.987762	3.97232
ACER3	390.605	284.665	1.37216	0.456446	382.685	293.341	1.30457	0.383576	0.00954042	0.115344	0.0285714	0.17463	0	0.000734768	0.0111374	3991.13
ACHE	155.268	150.365	1.0326	0.0462852	157.996	150.046	1.05298	0.0744849	0.154743	0.459745	0.485714	0.761963	0.3125	0.24292	0.545099	31.6028
ACIN1	1742.74	1838.3	0.948018	-0.0770144	1719.71	1844.98	0.932102	-0.10144	0.135535	0.431969	0.114286	0.376424	0.875	0.140566	0.402375	7846.27
ACLY	4328.8	4389.55	0.98616	-0.0201064	4349.34	4423.76	0.983176	-0.0244785	0.753093	0.902881	0.685714	0.873921	0.625	0.73293	0.892017	2769.6
ACMSD	148.422	138.26	1.0735	0.102318	146.121	139.351	1.04858	0.0684385	0.33961	0.655388	0.685714	0.873921	0.375	0.350145	0.650737	22.9154
ACN9	2988.51	2226.63	1.34216	0.424562	3012.94	2257.69	1.33452	0.416326	0.00110437	0.0443188	0.0285714	0.17463	0	4.76687e-05	0.00156842	285203
ACO1	6536.75	5362.37	1.219	0.285702	6426.18	5462.31	1.17646	0.234451	0.0111142	0.124401	0.0571429	0.25625	0.0625	0.00451003	0.0408398	464525
ACO2	1491.7	1477.01	1.00995	0.0142825	1469.42	1527.83	0.961769	-0.0562373	0.672968	0.864063	1	1	0.5	0.591333	0.819542	1705.87
ACOT1	271.503	275.784	0.984478	-0.022569	272.01	280.109	0.971088	-0.0423253	0.423537	0.715196	0.685714	0.873921	0.625	0.507287	0.765854	32.7918
ACOT11	681.408	567.874	1.19993	0.262948	682.059	569.817	1.19698	0.259398	0.00199436	0.0561604	0.0285714	0.17463	0	0.000951215	0.0133732	6299.15
ACOT12	146.432	150.381	0.973746	-0.0383833	147.508	149.771	0.984888	-0.0219681	0.598003	0.825629	0.685714	0.873921	0.625	0.720777	0.887262	2.56128
ACOT2	209.849	228.984	0.916435	-0.125895	212.291	223.531	0.949715	-0.0744335	0.584572	0.81888	0.485714	0.761963	0.6875	0.558267	0.799502	63.172
ACOT4	1092.2	934.064	1.1693	0.225648	1119.71	924.714	1.21087	0.276047	0.0115203	0.126439	0.0285714	0.17463	0	0.00252606	0.0270944	19011.8
ACOT6	142.31	147.316	0.96602	-0.0498747	144.945	149.225	0.971315	-0.041989	0.629316	0.842072	0.685714	0.873921	0.625	0.623798	0.837496	9.16153
ACOT7	1325.26	1078.42	1.22889	0.29736	1349.74	1110.44	1.2155	0.281547	0.00968169	0.116247	0.0285714	0.17463	0	0.00191889	0.0223648	28631.5
ACOT8	368.993	339.174	1.08792	0.121567	382.482	336.01	1.13831	0.186888	0.15811	0.464274	0.114286	0.376424	0.125	0.0627134	0.246123	1079.83
ACOT9	1674.41	1282.02	1.30606	0.385227	1675.99	1308.99	1.28037	0.356557	0.000447413	0.0315215	0.0285714	0.17463	0	8.00746e-05	0.00227908	67343.5
ACOX1	870.304	913.049	0.953185	-0.0691724	874.952	905.195	0.966589	-0.0490262	0.350937	0.664056	0.485714	0.761963	0.6875	0.437818	0.719577	457.347
ACOX2	230.942	215.594	1.07119	0.099216	228.66	215.302	1.06204	0.0868408	0.193808	0.511565	0.342857	0.650677	0.25	0.203244	0.495044	89.2152
ACOX3	1283.48	1068.44	1.20127	0.264561	1249.97	1062.35	1.1766	0.234627	0.0562799	0.279637	0.114286	0.376424	0.125	0.00903817	0.0665717	17599.5
ACOXL	146.165	144.094	1.01438	0.0205937	149.265	148.488	1.00524	0.00753719	0.943284	0.981568	0.885714	0.962774	0.4375	0.876198	0.957398	0.302476
ACP1	3387.26	3156.52	1.0731	0.101783	3443.31	3154.15	1.09168	0.126544	0.165637	0.474746	0.2	0.50648	0.1875	0.117481	0.362445	41806.2
ACP2	1358.45	1218.35	1.11499	0.157034	1375.28	1209.2	1.13735	0.185677	0.121174	0.408996	0.114286	0.376424	0.125	0.048695	0.209372	13792
ACP5	445.165	299.179	1.48796	0.573333	448.056	340.695	1.31512	0.395198	0.0983589	0.371203	0.114286	0.376424	0.125	0.0108674	0.0755477	5763.19
ACP6	863.497	753.615	1.14581	0.196364	877.156	770.77	1.13803	0.186534	0.0171712	0.151475	0.0285714	0.17463	0	0.0129887	0.0860488	5659.04
ACPL2	836.958	721.798	1.15955	0.21356	839.473	728.896	1.1517	0.20377	0.00410393	0.0767125	0.0285714	0.17463	0	0.00385858	0.0366186	6113.59
ACPP	580.243	739.158	0.785006	-0.349224	605.742	737.214	0.821663	-0.283381	0.0537952	0.272902	0.114286	0.376424	0.875	0.00872782	0.0649563	8642.48
ACPT	220.907	227.034	0.973013	-0.0394684	218.466	225.194	0.970123	-0.0437605	0.644775	0.850314	0.485714	0.761963	0.6875	0.599523	0.824234	22.6338
ACR	168.786	159.613	1.05747	0.0806157	168.11	165.843	1.01367	0.0195931	0.809843	0.92838	0.485714	0.761963	0.3125	0.739961	0.896167	2.57113
ACRBP	143.627	152.418	0.942319	-0.0857119	147.536	152.842	0.965288	-0.0509688	0.553156	0.800019	0.485714	0.761963	0.6875	0.48649	0.753386	14.0739
ACRC	273.128	263.139	1.03796	0.0537522	276.191	268.46	1.0288	0.0409579	0.745348	0.899853	0.685714	0.873921	0.375	0.605365	0.827501	29.8822
ACRV1	164.937	187.863	0.877965	-0.187764	161.962	186.637	0.86779	-0.204583	0.0520221	0.268021	0.0571429	0.25625	0.9375	0.0222231	0.125547	304.435
ACSBG1	260.427	302.96	0.859607	-0.218252	256.929	301.639	0.851778	-0.23145	0.00376909	0.0741593	0.0285714	0.17463	1	0.00235675	0.0257313	999.468
ACSBG2	140.858	147.723	0.953526	-0.0686559	145.001	155.448	0.932796	-0.100366	0.349729	0.663003	0.2	0.50648	0.8125	0.258515	0.56226	54.5661
ACSF2	1218.36	1435.48	0.848745	-0.236597	1235.32	1509.45	0.81839	-0.289139	0.113946	0.398045	0.0571429	0.25625	0.9375	0.0158504	0.099352	37573.7
ACSF3	168.717	176.002	0.958605	-0.060992	168.227	174.2	0.965713	-0.0503329	0.424915	0.716251	0.485714	0.761963	0.6875	0.458155	0.733493	17.8366
ACSL1	6873.54	6990.16	0.983316	-0.0242725	6798.94	7038.17	0.966009	-0.0498909	0.669551	0.862381	0.885714	0.962774	0.5625	0.659313	0.857753	28616
ACSL3	3619.81	3249.19	1.11407	0.155834	3620.08	3251.87	1.11323	0.154751	0.0166894	0.149363	0.0285714	0.17463	0	0.0215464	0.123052	67788.7
ACSL4	1239.51	1195.56	1.03676	0.0520771	1244.89	1169.3	1.06465	0.0903736	0.256639	0.578228	0.342857	0.650677	0.25	0.211975	0.506708	2856.94
ACSL5	303.231	268.046	1.13126	0.177933	303.769	267.843	1.13413	0.181587	0.00595097	0.0908442	0.0285714	0.17463	0	0.00776175	0.0595279	645.343
ACSL6	140.819	143.743	0.979663	-0.029643	140.863	142.908	0.985687	-0.0207991	0.499453	0.76904	0.685714	0.873921	0.625	0.722313	0.887967	2.09205
ACSM1	142.564	154.15	0.92484	-0.112724	142.615	154.675	0.922032	-0.117111	0.0559474	0.278789	0.0571429	0.25625	0.9375	0.0738156	0.274203	72.718
ACSM2A	138.625	135.289	1.02465	0.0351354	136.354	137.054	0.994889	-0.00739261	0.90426	0.968864	1	1	0.5	0.907412	0.970727	0.245345
ACSM2B	149.562	156.568	0.955252	-0.0660462	150.75	155.412	0.969997	-0.0439477	0.0756329	0.325464	0.0571429	0.25625	0.9375	0.4335	0.716604	10.871
ACSM3	195.662	205.436	0.952422	-0.0703272	195.777	207.921	0.941591	-0.0868271	0.0826561	0.340837	0.0571429	0.25625	0.9375	0.166693	0.443171	73.7433
ACSM4	145.519	138.208	1.05289	0.074357	142.133	145.628	0.975999	-0.0350483	0.759831	0.905759	0.885714	0.962774	0.4375	0.716533	0.884742	6.10822
ACSM5	158.298	163.008	0.971102	-0.0423046	157.765	162.648	0.969976	-0.0439788	0.296045	0.616353	0.485714	0.761963	0.6875	0.465895	0.738839	11.9234
ACSS1	283.866	443.332	0.640303	-0.643174	278.006	442.492	0.628274	-0.670534	0.00473499	0.0818878	0.0285714	0.17463	1	1.42293e-05	0.000667332	13527.8
ACSS2	1861.3	1634.05	1.13907	0.187861	1871.62	1606.69	1.16489	0.220197	0.0155483	0.145183	0.0285714	0.17463	0	0.00697111	0.0553846	35094.4
ACSS3	297.72	262.716	1.13324	0.180453	302.822	256.309	1.18147	0.240589	0.0971498	0.369122	0.114286	0.376424	0.125	0.0216371	0.123385	1081.75
ACTA1	145.571	152.051	0.957385	-0.0628294	144.721	157.999	0.915959	-0.126646	0.210687	0.532478	0.2	0.50648	0.8125	0.134742	0.392552	88.1591
ACTA2	2440.38	2543.19	0.959572	-0.0595371	2456.78	2565.69	0.95755	-0.0625798	0.215316	0.537427	0.342857	0.650677	0.75	0.321204	0.624173	5931
ACTB	10671.7	10776.5	0.990277	-0.014096	10650.9	10763.1	0.989575	-0.0151188	0.669116	0.862171	1	1	0.5	0.792355	0.920326	6294.79
ACTBL2	286.684	329.221	0.870793	-0.199598	288.366	323.237	0.892119	-0.164691	0.262759	0.584898	0.342857	0.650677	0.75	0.146012	0.410963	607.993
ACTC1	140.187	142.265	0.985394	-0.0212273	142.778	142.832	0.999615	-0.000554969	0.99037	0.997375	0.685714	0.873921	0.625	0.976933	0.993051	0.00150885
ACTG1	7396.04	8218.18	0.899961	-0.152066	7397.9	8309.88	0.890254	-0.167712	0.197268	0.51496	0.114286	0.376424	0.875	0.098487	0.3272	415852
ACTG2	145.046	173.622	0.835413	-0.259439	144.846	172.629	0.83906	-0.253155	0.0193294	0.161204	0.0285714	0.17463	1	0.00377123	0.0359866	385.947
ACTL6A	4903.36	4468.71	1.09727	0.133913	4848.32	4459.26	1.08725	0.12068	0.0435405	0.243656	0.114286	0.376424	0.125	0.0677477	0.259353	75683.2
ACTL6B	179.739	176.682	1.0173	0.0247456	177.772	179.095	0.992615	-0.0106935	0.949611	0.984391	0.885714	0.962774	0.5625	0.963306	0.990167	0.874594
ACTL7A	129.361	134.895	0.95898	-0.0604274	131.9	140.415	0.93936	-0.0902497	0.262213	0.584594	0.2	0.50648	0.8125	0.229993	0.529487	36.2506
ACTL7B	143.684	145.266	0.98911	-0.0157965	143.717	143.558	1.0011	0.00159289	0.969913	0.991238	1	1	0.5	0.984351	0.995513	0.0125756
ACTL8	199.628	194.656	1.02554	0.0363879	198.138	196.254	1.0096	0.0137836	0.840468	0.942479	1	1	0.5	0.82635	0.936236	1.77475
ACTN1	5352.77	6042.65	0.885831	-0.174896	5374.8	6158.58	0.872734	-0.196386	0.0483298	0.258507	0.0285714	0.17463	1	0.0158909	0.0995063	307153
ACTN2	135.29	134.657	1.0047	0.00676441	134.58	137.253	0.980526	-0.0283718	0.698006	0.875769	0.885714	0.962774	0.5625	0.690177	0.871864	3.57202
ACTN3	197.052	182.438	1.0801	0.111169	204.814	189.758	1.07934	0.110154	0.384894	0.690422	0.342857	0.650677	0.25	0.273697	0.57777	113.342
ACTN4	5136.08	5482.53	0.936808	-0.0941747	5091.62	5504.97	0.924914	-0.112608	0.20136	0.520594	0.342857	0.650677	0.75	0.154195	0.424156	85426.8
ACTR10	4199.84	3991.9	1.05209	0.0732592	4194.13	3917.6	1.07059	0.0984003	0.12644	0.417896	0.0571429	0.25625	0.0625	0.133227	0.390033	38233.5
ACTR1A	4742.1	5043.53	0.940234	-0.0889081	4735.1	4964.56	0.953781	-0.0682707	0.378808	0.685842	0.342857	0.650677	0.75	0.375575	0.671983	26325.8
ACTR1B	1851.48	1989.02	0.930853	-0.103375	1845.05	2007.02	0.919298	-0.121395	0.0829941	0.341668	0.0285714	0.17463	1	0.0744489	0.275443	13117.1
ACTR2	9920.41	10079.3	0.98424	-0.0229183	10080.1	10152.8	0.992839	-0.0103688	0.906203	0.96955	1	1	0.46875	0.936972	0.981934	2643.22
ACTR3	7937.66	8387.81	0.946334	-0.0795791	7882.67	8058.93	0.978128	-0.0319052	0.76801	0.909451	0.485714	0.761963	0.6875	0.796126	0.921853	15535
ACTR3B	168.993	172.818	0.977871	-0.0322833	171.814	179.537	0.956981	-0.0634376	0.476356	0.753488	0.485714	0.761963	0.6875	0.43751	0.719535	29.8262
ACTR5	791.923	713.803	1.10944	0.149833	791.438	716.377	1.10478	0.143757	0.00553671	0.0875677	0.0285714	0.17463	0	0.0238368	0.131917	2817.07
ACTR6	5564.46	5281.33	1.05361	0.07534	5600.05	5288.83	1.05885	0.082492	0.0512468	0.266382	0.0814291	0.363912	0.09375	0.165954	0.441991	48430.1
ACTR8	739.157	690.312	1.07076	0.0986329	764.18	693.386	1.1021	0.140253	0.44784	0.734411	0.485714	0.761963	0.3125	0.252338	0.556301	2505.87
ACTRT1	295.06	271.741	1.08581	0.118775	295.681	274.795	1.07601	0.105689	0.399919	0.700688	0.342857	0.650677	0.25	0.271919	0.576107	218.127
ACTRT2	135.75	149.622	0.907283	-0.140375	135.973	160.276	0.848366	-0.237241	0.263548	0.586016	0.342857	0.650677	0.75	0.0964192	0.323201	295.326
ACVR1	7294.26	8694.46	0.838955	-0.253334	7461.01	8503.17	0.877439	-0.18863	0.026973	0.190921	0.0590719	0.264523	0.9375	0.016623	0.102679	543050
ACVR1B	739.703	805.733	0.91805	-0.123356	730.907	806.506	0.906263	-0.141998	0.100276	0.37479	0.0571429	0.25625	0.9375	0.057717	0.233408	2857.64
ACVR1C	253.266	266.315	0.951	-0.0724821	253.892	273.044	0.929858	-0.104918	0.423717	0.715347	0.885714	0.962774	0.5625	0.253345	0.557309	183.397
ACVR2A	1129.07	1113.04	1.0144	0.0206334	1130.19	1127.32	1.00255	0.00367793	0.956695	0.986661	0.885714	0.962774	0.4375	0.965614	0.990727	4.14025
ACVR2B	152.555	153.762	0.992147	-0.0113746	153.387	158.292	0.969009	-0.0454181	0.574115	0.812422	1	1	0.5	0.576722	0.810382	12.0327
ACVRL1	147.107	159.135	0.924415	-0.113387	152.267	158.845	0.958592	-0.0610115	0.359665	0.671982	0.342857	0.650677	0.75	0.352839	0.653247	21.6316
ACY1	946.779	932.576	1.01523	0.0218063	946.761	944.747	1.00213	0.00307156	0.981226	0.993995	0.885714	0.962774	0.4375	0.865989	0.953037	2.02719
ACY3	151.511	160.628	0.943238	-0.0843058	151.506	158.854	0.953741	-0.0683307	0.37103	0.679638	0.342857	0.650677	0.75	0.369872	0.667569	26.9998
ACYP1	1066.36	1150.8	0.926629	-0.109936	1087.07	1148.47	0.946541	-0.0792636	0.213437	0.535925	0.342857	0.650677	0.75	0.218128	0.514137	1884.76
ACYP2	1523.23	1298.6	1.17298	0.23018	1512.68	1303.77	1.16023	0.21441	0.00829164	0.107617	0.0285714	0.17463	0	0.00451966	0.0409035	21820.1
ADA	1658.73	1676.38	0.989469	-0.0152735	1661.03	1656.7	1.00261	0.00376649	0.956224	0.986473	0.885714	0.962774	0.5625	0.928014	0.97869	9.37817
ADAD1	146.681	132.446	1.10748	0.147278	143.885	134.987	1.06592	0.0920938	0.328383	0.64458	0.485714	0.761963	0.3125	0.275855	0.580026	39.5853
ADAD2	152.129	146.965	1.03513	0.0498173	154.744	148.2	1.04415	0.0623332	0.526375	0.783689	0.342857	0.650677	0.25	0.41903	0.705756	21.4087
ADAL	349.131	317.313	1.10027	0.137859	339.148	344.895	0.983336	-0.0242438	0.893359	0.964622	0.885714	0.962774	0.4375	0.934033	0.980717	16.5161
ADAM10	2721.2	2738.78	0.993583	-0.00928732	2625.02	2745.06	0.956268	-0.0645133	0.500152	0.769438	0.885714	0.962774	0.5625	0.415986	0.703757	7205.7
ADAM11	157.866	149.702	1.05454	0.0766076	157.453	153.029	1.02891	0.0411199	0.71433	0.883261	0.685714	0.873921	0.375	0.604351	0.826959	9.78771
ADAM12	182.679	175.44	1.04126	0.0583341	181.834	175.719	1.0348	0.0493464	0.303802	0.623281	0.342857	0.650677	0.25	0.430348	0.71467	18.6925
ADAM15	3060.12	3473.4	0.881017	-0.182758	3009.44	3478.28	0.865209	-0.208879	0.0209747	0.167339	0.0285714	0.17463	1	0.0107918	0.0752052	109905
ADAM17	1095.82	1102.24	0.99418	-0.00842156	1111.65	1101.21	1.00948	0.0136122	0.811535	0.929133	1	1	0.5	0.831974	0.938817	54.4904
ADAM18	139.21	133.542	1.04245	0.0599757	139.48	134.438	1.03751	0.0531217	0.238909	0.560994	0.2	0.50648	0.1875	0.377924	0.673689	12.713
ADAM19	314.6	433.552	0.725632	-0.46269	316.078	428.591	0.737483	-0.439319	0.0307833	0.203508	0.0285714	0.17463	1	0.000971397	0.0135657	6329.53
ADAM2	262.108	246.057	1.06523	0.0911698	257.695	244.406	1.05437	0.076387	0.529857	0.785899	0.885714	0.962774	0.4375	0.454107	0.731104	88.3037
ADAM20	143.018	138.779	1.03055	0.0434108	143.384	136.91	1.04729	0.0666579	0.295063	0.615186	0.342857	0.650677	0.25	0.327441	0.629791	20.9573
ADAM21	178.06	161.305	1.10387	0.14257	178.546	166.027	1.0754	0.104878	0.428424	0.719313	0.485714	0.761963	0.3125	0.238045	0.539634	78.3621
ADAM21P	162.914	157.637	1.03348	0.0475058	161.99	161.296	1.0043	0.00618857	0.944953	0.982473	0.685714	0.873921	0.375	0.898231	0.96698	0.240388
ADAM22	151.352	154.408	0.980205	-0.0288445	149.803	154.081	0.97223	-0.0406299	0.272778	0.59534	0.2	0.50648	0.8125	0.494927	0.75806	9.15397
ADAM23	247.813	204.24	1.21334	0.278987	247.218	207.019	1.19418	0.256021	0.0296867	0.200021	0.0571429	0.25625	0.0625	0.00750595	0.0581776	807.984
ADAM28	275.962	274.598	1.00497	0.0071473	281.319	274.687	1.02414	0.0344176	0.50605	0.772379	0.885714	0.962774	0.4375	0.599775	0.824346	21.9908
ADAM29	187.939	167.971	1.11888	0.162055	187.788	170.263	1.10293	0.141342	0.0951122	0.364465	0.114286	0.376424	0.125	0.0603958	0.240649	153.568
ADAM30	143.762	150.157	0.957412	-0.0627882	144.16	146.66	0.982951	-0.0248079	0.625634	0.839863	0.485714	0.761963	0.6875	0.710083	0.881753	3.12586
ADAM32	195.81	199.746	0.980295	-0.0287124	197.023	208.368	0.945557	-0.0807642	0.412332	0.708597	0.485714	0.761963	0.6875	0.346614	0.646774	64.3459
ADAM33	176.467	175.346	1.00639	0.00919618	177.701	174.919	1.01591	0.0227657	0.7785	0.914032	0.885714	0.962774	0.4375	0.791981	0.92027	3.87006
ADAM3A	146.927	147.985	0.99285	-0.0103529	146.159	148.112	0.986811	-0.0191544	0.718232	0.885472	0.885714	0.962774	0.5625	0.739176	0.895596	1.90802
ADAM5	143.759	141.486	1.01606	0.0229882	146.634	141.868	1.03359	0.047666	0.542249	0.793043	0.885714	0.962774	0.4375	0.541133	0.78861	11.3552
ADAM5P	137.858	137.037	1.00599	0.0086212	138.791	144.057	0.963443	-0.0537284	0.685089	0.869702	0.885714	0.962774	0.4375	0.669519	0.862127	13.8667
ADAM6	190.329	203.306	0.936174	-0.0951518	190.027	203.883	0.932037	-0.101541	0.0394508	0.231532	0.0571429	0.25625	0.9375	0.105545	0.340705	96.002
ADAM7	197.65	193.263	1.0227	0.0323861	197.377	191.495	1.03072	0.0436466	0.602594	0.828075	0.885714	0.962774	0.4375	0.531588	0.782277	17.2985
ADAM8	240.114	272.046	0.882623	-0.180131	241.258	268.891	0.897236	-0.15644	0.112849	0.395928	0.2	0.50648	0.8125	0.0639104	0.249254	381.77
ADAM9	2067.46	2225.17	0.929124	-0.106057	2077.34	2224.46	0.933861	-0.0987204	0.229659	0.551504	0.342857	0.650677	0.75	0.196957	0.486226	10822.7
ADAMDEC1	147.064	156.75	0.938205	-0.0920249	148.029	158.066	0.936502	-0.0946464	0.197629	0.515382	0.342857	0.650677	0.75	0.193823	0.482325	50.3695
ADAMTS1	652.484	602.544	1.08288	0.114877	661.494	585.29	1.1302	0.176577	0.200153	0.518868	0.2	0.50648	0.1875	0.0913089	0.312538	2903.54
ADAMTS10	175.051	176.737	0.990462	-0.0138265	182.791	178.795	1.02235	0.0318835	0.810948	0.928896	0.885714	0.962774	0.5625	0.812454	0.929791	7.98145
ADAMTS12	145.062	147.731	0.981938	-0.0262956	143.627	146.884	0.977823	-0.0323544	0.451233	0.736476	0.485714	0.761963	0.6875	0.585168	0.815431	5.30538
ADAMTS13	174.135	166.015	1.04891	0.0688909	175.378	167.223	1.04877	0.0686945	0.205707	0.526404	0.2	0.50648	0.1875	0.286493	0.590927	33.2521
ADAMTS14	147.529	151.432	0.974227	-0.0376694	148.829	149.825	0.993348	-0.0096283	0.764803	0.907985	0.885714	0.962774	0.5625	0.868194	0.953751	0.496586
ADAMTS15	237.348	207.786	1.14227	0.191904	237.038	214.124	1.10701	0.146672	0.211567	0.533555	0.2	0.50648	0.1875	0.121677	0.369977	262.524
ADAMTS16	178.807	171.277	1.04396	0.0620729	179.558	168.32	1.06677	0.0932467	0.145106	0.44619	0.2	0.50648	0.1875	0.175107	0.456312	63.1511
ADAMTS17	168.751	162.513	1.03839	0.0543477	171.75	162.662	1.05587	0.0784289	0.102067	0.37749	0.0285714	0.17463	0	0.198939	0.488762	41.2916
ADAMTS18	167.703	165.706	1.01205	0.017283	166.989	164.179	1.01711	0.0244817	0.624582	0.83939	0.885714	0.962774	0.4375	0.686151	0.870477	3.94749
ADAMTS19	157.434	159.114	0.989441	-0.0153146	162.96	156.587	1.0407	0.057558	0.537172	0.789699	0.685714	0.873921	0.375	0.480411	0.749258	20.3108
ADAMTS2	150.127	147.964	1.01462	0.0209335	151.388	150.748	1.00424	0.00611019	0.874037	0.95671	0.885714	0.962774	0.4375	0.913139	0.972984	0.204681
ADAMTS20	144.549	144.004	1.00379	0.00545583	144.466	144.036	1.00298	0.00429671	0.922495	0.975783	1	1	0.5	0.946679	0.984888	0.0922849
ADAMTS3	180.582	205.674	0.878002	-0.187704	183.408	196.63	0.932758	-0.100425	0.625967	0.8401	0.485714	0.761963	0.6875	0.606711	0.828585	87.4072
ADAMTS4	165.107	152.618	1.08183	0.11348	164.118	152.293	1.07764	0.107881	0.257652	0.57911	0.342857	0.650677	0.25	0.198074	0.487898	69.911
ADAMTS5	146.137	142.375	1.02642	0.0376247	144.909	143.176	1.01211	0.0173624	0.810893	0.928896	0.685714	0.873921	0.375	0.841661	0.943345	1.50249
ADAMTS6	223.606	304.804	0.733607	-0.44692	224.714	296.983	0.756658	-0.402287	0.0211922	0.168369	0.0285714	0.17463	1	0.000280075	0.00541904	2611.36
ADAMTS7	166.475	162.92	1.02182	0.0311434	165.534	167.2	0.990038	-0.014444	0.860001	0.950701	1	1	0.5	0.901924	0.968409	1.38715
ADAMTS8	178.508	191.559	0.931867	-0.101803	186.038	190.432	0.976928	-0.0336764	0.664385	0.859797	0.342857	0.650677	0.75	0.609967	0.830443	9.65234
ADAMTS9	178.958	303.872	0.588923	-0.763848	183.366	322.272	0.568977	-0.813558	0.00954463	0.115351	0.0285714	0.17463	1	1.92265e-06	0.000157	9647.56
ADAMTSL1	150.05	159.959	0.938053	-0.092259	153.025	158.544	0.965191	-0.0511137	0.278977	0.600288	0.342857	0.650677	0.75	0.405737	0.694962	15.2285
ADAMTSL2	143.476	151.694	0.945825	-0.0803551	145.828	153.6	0.949404	-0.074906	0.151186	0.454905	0.2	0.50648	0.8125	0.235176	0.536176	30.1985
ADAMTSL3	210.419	261.073	0.805978	-0.311188	201.844	260.709	0.774211	-0.3692	0.00522405	0.0853171	0.0285714	0.17463	1	0.000569342	0.00921926	1732.55
ADAMTSL4	546.197	593.709	0.919975	-0.120333	527.439	599.632	0.879605	-0.185072	0.154195	0.459217	0.2	0.50648	0.8125	0.0696139	0.263957	2605.88
ADAMTSL5	523.347	403.781	1.29612	0.374196	521.692	399.168	1.30695	0.386202	0.0122928	0.130319	0.0285714	0.17463	0	0.000154342	0.00357483	7506.06
ADAP1	318.022	265.961	1.19575	0.257913	311.899	266.711	1.16942	0.225798	0.0476766	0.256347	0.114286	0.376424	0.125	0.0121597	0.0817988	1020.95
ADAP2	771.156	514.021	1.50024	0.585195	772.569	506.518	1.52526	0.609051	3.00579e-05	0.0102027	0.0285714	0.17463	0	2.30969e-07	3.32913e-05	35391.7
ADAR	3593.41	3564.28	1.00817	0.0117422	3564.7	3648.37	0.977067	-0.0334707	0.601429	0.827672	0.885714	0.962774	0.5625	0.640246	0.846733	3500.18
ADARB1	601.344	684.949	0.87794	-0.187807	604.073	700.931	0.861816	-0.214547	0.0104431	0.120553	0.0285714	0.17463	1	0.00550813	0.0467017	4690.65
ADARB2	242.155	282.424	0.857417	-0.221932	237.943	288.283	0.82538	-0.27687	0.00737619	0.101079	0.0285714	0.17463	1	0.00192077	0.0223652	1267.06
ADAT1	1134.12	997.394	1.13708	0.185333	1132.08	981.711	1.15317	0.205606	0.00419664	0.0771702	0.0285714	0.17463	0	0.00452149	0.0409083	11305.4
ADAT2	201.753	173.515	1.16274	0.217529	202.612	178.834	1.13296	0.180099	0.0484862	0.25884	0.114286	0.376424	0.125	0.0252989	0.1377	282.697
ADAT3	386.924	364.526	1.06144	0.0860282	390.866	367.956	1.06226	0.0871388	0.216825	0.538993	0.342857	0.650677	0.25	0.218861	0.514848	262.421
ADC	307.907	314.684	0.978462	-0.0314119	313.9	309.367	1.01465	0.0209841	0.841647	0.94306	0.885714	0.962774	0.4375	0.796302	0.921944	10.2724
ADCK1	550.984	478.59	1.15127	0.203221	546.738	515.056	1.06151	0.0861186	0.602472	0.828075	0.342857	0.650677	0.25	0.349353	0.649818	501.855
ADCK2	1915.75	1672.92	1.14516	0.195544	1926.87	1677.37	1.14875	0.200062	0.0313046	0.205681	0.0814291	0.363912	0.09375	0.0131991	0.0871305	31126.2
ADCK4	410.694	514.475	0.798277	-0.325038	392.9	518.751	0.757396	-0.400881	0.0041569	0.0770967	0.0285714	0.17463	1	9.28334e-05	0.00251034	7919.27
ADCK5	254.752	273.493	0.931473	-0.102414	261.579	269.184	0.97175	-0.0413428	0.594713	0.823809	0.485714	0.761963	0.6875	0.563121	0.802031	28.9135
ADCY1	155.427	158.245	0.982195	-0.025918	155.189	163.346	0.950059	-0.0739104	0.327009	0.643324	0.485714	0.761963	0.6875	0.31557	0.619817	33.2733
ADCY10	152.646	144.529	1.05616	0.0788285	158.579	143.806	1.10273	0.141077	0.158126	0.464274	0.0285714	0.17463	0	0.0803498	0.288774	109.119
ADCY2	157.211	150.09	1.04744	0.0668739	158.005	147.309	1.07261	0.101123	0.209088	0.530047	0.342857	0.650677	0.25	0.184248	0.469426	57.2008
ADCY3	2233.8	1925.88	1.15988	0.213978	2239.45	1982.55	1.12958	0.175788	0.159168	0.46602	0.2	0.50648	0.1875	0.0742667	0.275091	32999.2
ADCY4	203.545	193.296	1.05302	0.0745342	202.043	191.229	1.05655	0.0793666	0.364427	0.675059	0.485714	0.761963	0.3125	0.328573	0.630449	58.4795
ADCY5	159.35	157.677	1.01061	0.0152272	160.25	156.079	1.02673	0.0380532	0.425791	0.716686	0.685714	0.873921	0.375	0.532114	0.782649	8.70104
ADCY6	941.906	1077	0.874561	-0.193369	942.172	1096.87	0.858963	-0.219332	0.0919892	0.35926	0.114286	0.376424	0.875	0.0283795	0.147876	11966
ADCY7	769.991	754.723	1.02023	0.0288959	770.642	746.128	1.03285	0.0466377	0.746908	0.90029	0.685714	0.873921	0.375	0.645359	0.849357	300.468
ADCY8	191.411	177.933	1.07575	0.105339	186.835	176.6	1.05796	0.0812831	0.3346	0.650807	0.342857	0.650677	0.25	0.308823	0.613256	52.3824
ADCY9	704.098	734.875	0.958119	-0.0617235	698.771	744.251	0.938893	-0.090968	0.396938	0.698645	0.685714	0.873921	0.625	0.325298	0.628127	1034.18
ADCYAP1	147.726	153.013	0.965453	-0.0507226	147.11	150.147	0.979773	-0.0294802	0.652131	0.853606	0.885714	0.962774	0.5625	0.668138	0.861675	4.61165
ADCYAP1R1	142.761	141.623	1.00804	0.0115487	141.441	141.268	1.00123	0.00176665	0.967383	0.990295	0.771503	0.962774	0.40625	0.986674	0.996199	0.014981
ADD1	6444.91	6962.36	0.925679	-0.111416	6409.76	6965.65	0.920196	-0.119987	0.070234	0.313822	0.0285714	0.17463	1	0.076703	0.280251	154504
ADD2	153.687	153.095	1.00386	0.00556049	153.862	152.935	1.00606	0.00872337	0.699843	0.876436	0.885714	0.962774	0.4375	0.87319	0.956273	0.430159
ADD3	4584.32	4851.13	0.945001	-0.0816119	4556.07	5008.96	0.909584	-0.136721	0.181305	0.495086	0.342857	0.650677	0.75	0.108013	0.345197	102554
ADH1A	829.198	955.576	0.867747	-0.204654	825.325	932.214	0.885339	-0.175698	0.132396	0.427537	0.114286	0.376424	0.875	0.0573842	0.232662	5712.59
ADH1B	137.531	143.915	0.955643	-0.0654564	136.681	142.194	0.961235	-0.0570389	0.181482	0.495343	0.2	0.50648	0.8125	0.350724	0.651366	15.1918
ADH1C	665.011	651.273	1.02109	0.0301154	652.843	672.154	0.971271	-0.0420549	0.637316	0.846253	1	1	0.5	0.580723	0.812668	186.45
ADH4	150.808	163.031	0.925024	-0.112438	149.769	161.936	0.924865	-0.112686	0.028848	0.1971	0.0571429	0.25625	0.9375	0.0788225	0.285539	74.0193
ADH5	787.446	755.137	1.04279	0.0604426	780.264	745.64	1.04644	0.0654838	0.32493	0.641997	0.485714	0.761963	0.3125	0.326571	0.628885	599.423
ADH6	223.838	242.59	0.922699	-0.116068	224.653	249.288	0.901178	-0.150116	0.316684	0.635188	0.685714	0.873921	0.625	0.189626	0.476833	303.444
ADH7	10600.4	8273.38	1.28126	0.357564	10783.2	8184.89	1.31745	0.397754	0.00171103	0.0529631	0.0285714	0.17463	0	3.51488e-05	0.00126511	3.37567e+06
ADHFE1	503.567	521.246	0.966083	-0.0497814	497.454	525.185	0.947197	-0.0782637	0.285275	0.606567	0.485714	0.761963	0.6875	0.285121	0.589697	384.515
ADI1	3371.79	2492.75	1.35264	0.435776	3377.33	2542.75	1.32822	0.409494	0.0109863	0.1235	0.0285714	0.17463	0	0.000239432	0.00488649	348263
ADIG	147.782	148.199	0.997188	-0.00406252	145.855	150.552	0.968802	-0.0457256	0.460376	0.742669	0.885714	0.962774	0.5625	0.496512	0.759006	11.0303
ADIPOQ	162.686	162.438	1.00152	0.00219824	166.625	168.225	0.990491	-0.0137845	0.867114	0.953841	0.885714	0.962774	0.5625	0.868896	0.954231	1.2795
ADIPOR1	6966.16	6781.68	1.0272	0.0387202	6843.48	6746.41	1.01439	0.0206105	0.674524	0.86477	0.342857	0.650677	0.25	0.759956	0.905272	4711.45
ADIPOR2	3840.76	3662.73	1.04861	0.0684743	3836.64	3668.67	1.04578	0.0645832	0.363319	0.674358	0.685714	0.873921	0.375	0.376876	0.673028	14105.6
ADK	1534.61	1291.37	1.18835	0.248961	1558.1	1261.8	1.23482	0.304306	0.0150389	0.14306	0.0285714	0.17463	0	0.00156928	0.0192241	43897.2
ADM	5399.03	8096.93	0.666799	-0.584675	5383.64	8238.26	0.653492	-0.613758	0.000603398	0.0346145	0.0285714	0.17463	1	4.22674e-07	5.06918e-05	4.07442e+06
ADM2	424.849	318.252	1.33494	0.41678	415.567	318.836	1.30339	0.382268	0.0284087	0.195417	0.0285714	0.17463	0	0.00183812	0.0217052	4678.48
ADNP	2511.01	2817.49	0.891223	-0.166141	2471.61	2856.8	0.865167	-0.20895	0.0249633	0.182578	0.0285714	0.17463	1	0.00812653	0.0614896	74186.5
ADNP2	1987.56	1940.74	1.02412	0.0343904	1962.61	1977.44	0.992499	-0.0108626	0.885963	0.96158	1	1	0.5	0.900899	0.968071	110.009
ADO	4613.11	4636.84	0.994882	-0.00740232	4647.34	4546.88	1.02209	0.0315286	0.742312	0.89868	0.884549	0.962774	0.4375	0.678706	0.866807	5046.21
ADORA1	201.736	185.538	1.0873	0.120752	198.135	190.289	1.04124	0.0582958	0.458171	0.740906	0.685714	0.873921	0.375	0.43462	0.717328	30.7843
ADORA2A	163.004	160.737	1.01411	0.0202086	163.414	159.393	1.02523	0.0359476	0.369799	0.678786	0.485714	0.761963	0.3125	0.548645	0.793998	8.08615
ADORA2B	1724.61	1359.84	1.26824	0.342831	1697.33	1397.07	1.21492	0.280864	0.0320811	0.208275	0.0571429	0.25625	0.0625	0.00581508	0.048493	45078.6
ADORA3	153.303	149.738	1.02381	0.0339421	152.281	151.287	1.00657	0.00945089	0.846037	0.945316	0.485714	0.761963	0.3125	0.857308	0.94931	0.494331
ADPGK	1642.94	1815.41	0.904993	-0.144022	1657.21	1767.04	0.937845	-0.0925779	0.194833	0.512606	0.342857	0.650677	0.75	0.19896	0.488762	6031.26
ADPRH	281.942	233.686	1.2065	0.27083	279.533	235.142	1.18878	0.249487	0.0158222	0.146202	0.0285714	0.17463	0	0.00301477	0.0308065	985.286
ADPRHL1	207.303	201.571	1.02844	0.0404533	206.568	207.339	0.996281	-0.00537525	0.9435	0.981645	0.885714	0.962774	0.4375	0.966928	0.991154	0.297277
ADPRHL2	1850.2	1739.86	1.06342	0.0887052	1861.66	1707.25	1.09045	0.124919	0.150505	0.453815	0.114286	0.376424	0.125	0.107352	0.344207	11921.8
ADRA1A	159.086	170.89	0.930929	-0.103256	158.704	173.138	0.916633	-0.125585	0.124771	0.415137	0.114286	0.376424	0.875	0.0833399	0.295765	104.171
ADRA1B	184.957	202.192	0.914759	-0.128536	184.529	199.672	0.924158	-0.113789	0.319078	0.637198	0.342857	0.650677	0.75	0.230686	0.53018	114.665
ADRA1D	155.926	167.698	0.929804	-0.105002	158.217	159.179	0.993951	-0.00875356	0.940121	0.980793	0.485714	0.761963	0.6875	0.973094	0.992512	0.463586
ADRA2A	244.21	251.759	0.970015	-0.0439211	255.639	253.883	1.00691	0.00994089	0.940359	0.980854	1	1	0.5	0.985176	0.995658	1.54075
ADRA2B	333.779	393.698	0.847805	-0.238196	332.378	385.347	0.862544	-0.21333	0.353751	0.666441	0.342857	0.650677	0.75	0.240391	0.542233	1402.82
ADRA2C	170.886	159.447	1.07174	0.0999599	171.05	162.029	1.05567	0.078162	0.247901	0.570709	0.342857	0.650677	0.25	0.254554	0.558588	40.6851
ADRB1	189.856	217.785	0.871758	-0.198	188.113	220.35	0.853699	-0.228201	0.0220169	0.171614	0.0285714	0.17463	1	0.00821617	0.0619406	519.628
ADRB2	4949.36	5412.95	0.914355	-0.129173	4943.51	5414.48	0.913016	-0.131288	0.161047	0.468226	0.2	0.50648	0.8125	0.100422	0.330755	110908
ADRB3	155.371	144.877	1.07243	0.10089	154.082	156.583	0.984031	-0.0232247	0.889388	0.963105	0.685714	0.873921	0.375	0.987621	0.996402	3.12626
ADRBK1	2327.83	2259.65	1.03017	0.0428867	2332.24	2208.78	1.0559	0.078469	0.448036	0.73454	0.342857	0.650677	0.25	0.393833	0.686586	7621.66
ADRBK2	169.51	174.674	0.970432	-0.0433012	170.687	176.329	0.968001	-0.0469192	0.605887	0.829274	0.685714	0.873921	0.625	0.579452	0.812185	15.9178
ADRM1	4622.04	4005.47	1.15393	0.206559	4575.73	3998.88	1.14425	0.194405	0.0109841	0.1235	0.0285714	0.17463	0	0.00933875	0.0680657	166377
ADSL	4292.72	4279.92	1.00299	0.00430547	4314.75	4321.1	0.998531	-0.00212156	0.982229	0.994253	1	1	0.5	0.998809	0.999795	20.1597
ADSS	5693.39	5316.07	1.07098	0.0989296	5652.3	5259.77	1.07463	0.10384	0.134668	0.430619	0.114286	0.376424	0.125	0.143268	0.406036	77042.6
ADSSL1	525.285	601.302	0.873578	-0.194991	531.023	590.456	0.899344	-0.153055	0.0148065	0.141758	0.0571429	0.25625	0.9375	0.0237855	0.131707	1766.13
AEBP1	147.052	137.181	1.07196	0.10025	147.845	139.268	1.06158	0.0862164	0.268146	0.5906	0.342857	0.650677	0.25	0.249949	0.552963	36.778
AEBP2	1915.24	2013.82	0.951045	-0.0724142	1892.66	2028.06	0.933237	-0.0996847	0.0320451	0.208084	0.0285714	0.17463	1	0.107178	0.343895	9166.54
AEN	629.991	674.278	0.93432	-0.098012	626.312	694.866	0.901341	-0.149854	0.294412	0.614359	0.485714	0.761963	0.6875	0.16845	0.446143	2349.86
AES	2192.11	2151.74	1.01876	0.0268209	2184.72	2193.59	0.995957	-0.00584497	0.926993	0.976965	1	1	0.5	0.94103	0.983481	39.3312
AFAP1	752.978	765.635	0.983469	-0.024049	747.694	730.406	1.02367	0.0337499	0.743094	0.898796	0.685714	0.873921	0.625	0.636699	0.844834	149.442
AFAP1L1	420.658	352.048	1.19489	0.256878	416.335	350.815	1.18676	0.247033	0.0476983	0.256373	0.0571429	0.25625	0.0625	0.0124145	0.0831745	2146.42
AFAP1L2	2590.34	2778.8	0.932181	-0.101319	2614.2	2748.04	0.951293	-0.0720379	0.430966	0.721602	0.342857	0.650677	0.75	0.38768	0.681887	8957.66
AFAR3	154.207	153.999	1.00135	0.00195339	153.398	159.065	0.964368	-0.0523446	0.602126	0.827893	0.885714	0.962774	0.5625	0.555269	0.797608	16.0623
AFARP1	173.434	161.434	1.07433	0.103442	171.795	162.267	1.05871	0.0823117	0.172727	0.483945	0.342857	0.650677	0.25	0.215318	0.510929	45.384
AFF1	724.685	748.735	0.967879	-0.0471019	729.562	775.305	0.941	-0.0877335	0.341602	0.656983	0.485714	0.761963	0.6875	0.283065	0.587171	1046.21
AFF2	142.611	148.426	0.960825	-0.0576537	140.715	149.005	0.944369	-0.082578	0.243019	0.565055	0.685714	0.873921	0.625	0.248358	0.551434	34.3566
AFF3	137.575	140.812	0.97701	-0.0335544	137.181	142.155	0.965008	-0.0513874	0.220741	0.542086	0.685714	0.873921	0.625	0.394456	0.687024	12.3719
AFF4	3569.76	3532.89	1.01044	0.0149777	3585.28	3579.48	1.00162	0.00233653	0.975263	0.992385	1	1	0.5	0.994444	0.998349	16.8309
AFG3L1	315.585	364.364	0.866126	-0.20735	318.963	356.31	0.895183	-0.159745	0.16987	0.480395	0.342857	0.650677	0.75	0.0817768	0.291535	697.412
AFG3L2	2736.91	2873.81	0.952364	-0.0704153	2759.59	2895.17	0.95317	-0.0691952	0.400452	0.70112	0.485714	0.761963	0.6875	0.376939	0.673028	9191.25
AFM	132.063	147.56	0.894982	-0.160069	132.538	145.383	0.911646	-0.133454	0.0171425	0.151306	0.0571429	0.25625	0.9375	0.0413727	0.187999	82.4993
AFMID	300.102	291.724	1.02872	0.0408483	296.486	277.241	1.06942	0.096825	0.4375	0.726885	0.485714	0.761963	0.3125	0.291109	0.59582	185.192
AFP	185.67	155.805	1.19168	0.253003	187.154	161.787	1.15679	0.21013	0.0598713	0.288495	0.114286	0.376424	0.125	0.0194616	0.114603	321.742
AFTPH	2308.39	2052.51	1.12466	0.169494	2295.77	2046.71	1.12169	0.16567	0.00396301	0.0755159	0.0285714	0.17463	0	0.0125015	0.0835649	31014.8
AGA	3186.25	3551.37	0.897189	-0.156516	3197.67	3565.44	0.896849	-0.157062	0.148957	0.452372	0.245383	0.620459	0.78125	0.07996	0.288065	67630.1
AGAP1	153.328	162.25	0.945011	-0.081597	154.542	164.557	0.939139	-0.0905888	0.0652874	0.302352	0.0571429	0.25625	0.9375	0.145044	0.409006	50.1505
AGAP11	137.925	144.94	0.951604	-0.0715673	139.863	143.409	0.975277	-0.0361168	0.595427	0.824062	1	1	0.5	0.56861	0.805551	6.28553
AGAP2	148.439	162.171	0.915323	-0.127648	149.963	166.057	0.903082	-0.147071	0.138895	0.437706	0.114286	0.376424	0.875	0.0766491	0.280169	129.507
AGAP3	708.174	631.098	1.12213	0.16624	701.579	633.106	1.10815	0.148157	0.217229	0.539076	0.342857	0.650677	0.25	0.117701	0.362778	2344.23
AGAP6	187.484	218.688	0.857313	-0.222106	189.262	220.081	0.859963	-0.217654	0.00173975	0.0532292	0.0285714	0.17463	1	0.00258006	0.0274815	474.926
AGAP7	212.317	200.861	1.05704	0.0800232	207.588	196.196	1.05807	0.0814286	0.514733	0.776996	0.685714	0.873921	0.375	0.397216	0.689298	64.8908
AGAP8	1435.25	2375.37	0.604222	-0.72685	1427.64	2489.83	0.57339	-0.80241	0.00536196	0.0867131	0.0285714	0.17463	1	5.08937e-06	0.000317253	564118
AGBL1	150.232	159.583	0.941405	-0.0871129	150.457	158.981	0.946384	-0.079503	0.0475378	0.255864	0.0571429	0.25625	0.9375	0.180306	0.464024	36.3293
AGBL2	205.824	304.122	0.676781	-0.563239	209.466	312.714	0.669835	-0.578123	0.00192962	0.055696	0.0285714	0.17463	1	3.56282e-06	0.000245735	5330
AGBL3	148.007	135.037	1.09605	0.132311	147.662	141.019	1.0471	0.0664045	0.574587	0.812647	0.342857	0.650677	0.25	0.420339	0.706606	22.0617
AGBL4	140.375	150.601	0.932097	-0.101448	141.672	148.144	0.956315	-0.0644419	0.305851	0.625069	0.342857	0.650677	0.75	0.349857	0.650408	20.9409
AGBL5	1001.91	961.313	1.04223	0.0596763	1024.43	969.259	1.05692	0.0798656	0.277718	0.599509	0.342857	0.650677	0.25	0.270889	0.575244	1521.85
AGC1	150.756	151.173	0.997244	-0.00398204	150.243	152.366	0.986067	-0.0202417	0.725602	0.889022	0.885714	0.962774	0.5625	0.765712	0.907932	2.25322
AGER	177.685	182.771	0.972172	-0.0407159	178.025	187.872	0.947587	-0.0776704	0.351046	0.664056	0.485714	0.761963	0.6875	0.316189	0.620232	48.4819
AGFG1	1541.81	1460.57	1.05562	0.0780913	1532.2	1448.38	1.05788	0.0811709	0.400605	0.701192	1	1	0.5	0.292739	0.597107	3513.45
AGFG2	341.578	248.743	1.37322	0.457562	340.7	258.968	1.31561	0.395729	0.0105759	0.121156	0.0285714	0.17463	0	0.000539854	0.00883044	3340.07
AGGF1	1732.6	1642.65	1.05476	0.0769186	1706.27	1664.31	1.02521	0.0359179	0.566316	0.807349	0.685714	0.873921	0.375	0.611615	0.831309	880.129
AGK	2374.86	2064.04	1.15058	0.202365	2351.97	2048.71	1.14802	0.199153	0.0565575	0.280662	0.0285714	0.17463	0	0.0158562	0.0993686	45982.8
AGL	1018.45	949.497	1.07263	0.101146	997.851	962.295	1.03695	0.0523448	0.487149	0.760269	0.685714	0.873921	0.375	0.475048	0.745565	632.105
AGMAT	153.953	141.007	1.09181	0.126726	155.351	140.498	1.10571	0.144979	0.102913	0.379183	0.114286	0.376424	0.125	0.0697128	0.26414	110.303
AGPAT1	316.166	268.694	1.17668	0.234721	316.209	273.718	1.15524	0.208191	0.0919096	0.35926	0.114286	0.376424	0.125	0.0317405	0.15894	902.765
AGPAT2	826.475	884.152	0.934765	-0.0973241	825.71	900.295	0.917155	-0.124763	0.115602	0.400584	0.0571429	0.25625	0.9375	0.0839758	0.296982	2781.49
AGPAT3	183.716	180.18	1.01962	0.0280376	181.698	181.335	1.00201	0.00288972	0.9765	0.992871	1	1	0.5	0.946144	0.984559	0.0660941
AGPAT4	586.159	751.561	0.779922	-0.358598	595.511	737.078	0.807935	-0.307688	0.0171105	0.151151	0.0571429	0.25625	0.9375	0.00275034	0.0288167	10020.6
AGPAT5	722.516	713.02	1.01332	0.0190885	717.51	710.37	1.01005	0.0144278	0.843769	0.944327	0.685714	0.873921	0.375	0.841261	0.943279	25.4883
AGPAT6	258.462	229.388	1.12675	0.172166	266.079	227.746	1.16831	0.224428	0.165313	0.474466	0.2	0.50648	0.1875	0.0550408	0.22667	734.702
AGPAT9	502.267	342.183	1.46783	0.553686	493.463	367.394	1.34314	0.425613	0.0393135	0.231288	0.0571429	0.25625	0.0625	0.00136712	0.0173496	7946.67
AGPS	2411.69	2224.73	1.08403	0.11641	2490.2	2177.66	1.14352	0.193484	0.0771063	0.328653	0.0285714	0.17463	0	0.0260538	0.140158	48841.1
AGR2	4954.79	5141	0.963778	-0.0532266	5064.62	5254.45	0.963871	-0.0530878	0.499417	0.76904	0.342857	0.650677	0.75	0.477608	0.747381	18019.1
AGR3	2859.22	2906.07	0.983878	-0.0234481	2992.34	2869.84	1.04268	0.0603026	0.565642	0.806974	0.885714	0.962774	0.4375	0.499553	0.760696	7502.82
AGRN	728.51	842.347	0.864857	-0.209467	738.768	869.571	0.849578	-0.235183	0.0826901	0.340893	0.2	0.50648	0.8125	0.0224966	0.126546	8554.71
AGRP	160.108	161.786	0.989629	-0.0150407	160.332	159.343	1.00621	0.00892981	0.853075	0.947953	1	1	0.5	0.879394	0.959156	0.489394
AGT	174.863	187.856	0.930835	-0.103402	174.825	192.802	0.906761	-0.141207	0.275786	0.597844	0.485714	0.761963	0.6875	0.159628	0.43266	161.581
AGTPBP1	839.578	873.584	0.961073	-0.0572825	824.897	890.895	0.925919	-0.111042	0.260319	0.582395	0.485714	0.761963	0.6875	0.19241	0.480465	2177.88
AGTR1	168.014	172.457	0.974233	-0.0376609	169.412	169.873	0.997287	-0.00391891	0.962886	0.989108	0.885714	0.962774	0.5625	0.929855	0.979256	0.106174
AGTR2	236.155	205.968	1.14656	0.197312	228.77	206.468	1.10802	0.147984	0.240724	0.56322	0.342857	0.650677	0.25	0.147414	0.413355	248.704
AGTRAP	1280.83	1081.32	1.18451	0.244291	1317.69	1071.55	1.2297	0.298307	0.0112197	0.124772	0.0285714	0.17463	0	0.00202981	0.0232268	30291.7
AGXT	178.652	160.262	1.11475	0.15672	180.097	161.321	1.11639	0.158837	0.0391094	0.230865	0.0571429	0.25625	0.0625	0.0303163	0.154136	176.262
AGXT2	139.672	147.349	0.947897	-0.0771984	139.284	148.722	0.936538	-0.0945903	0.358545	0.670766	0.342857	0.650677	0.75	0.285979	0.590371	44.5398
AGXT2L1	150.287	143.812	1.04502	0.0635332	150.449	144.227	1.04314	0.0609346	0.0824336	0.340197	0.0571429	0.25625	0.0625	0.296711	0.601585	19.3575
AGXT2L2	252.632	242.889	1.04011	0.0567424	252.258	242.416	1.0406	0.0574157	0.517672	0.778553	0.685714	0.873921	0.375	0.488354	0.754551	48.4335
AHCTF1	1589.04	1567.04	1.01404	0.0201123	1582.09	1555.26	1.01725	0.0246767	0.578452	0.815305	0.685714	0.873921	0.375	0.693145	0.873715	359.95
AHCY	6440.9	4911.34	1.31143	0.391146	6457.33	4927.86	1.31037	0.389978	0.000859172	0.0395148	0.0285714	0.17463	0	1.31843e-05	0.000631804	1.16965e+06
AHCYL1	7442.38	7864.65	0.946308	-0.0796189	7368.23	7826.52	0.941445	-0.0870517	0.15841	0.464975	0.342857	0.650677	0.75	0.198808	0.488577	105012
AHCYL2	1127.8	1138.86	0.990292	-0.0140734	1128.34	1144.74	0.985676	-0.0208145	0.681287	0.867626	0.685714	0.873921	0.625	0.731588	0.891853	134.433
AHDC1	281.61	274.186	1.02707	0.0385405	286.668	279.744	1.02475	0.0352712	0.781549	0.915482	0.885714	0.962774	0.4375	0.791117	0.920106	23.9676
AHI1	711.739	881.984	0.806974	-0.309405	723.028	866.024	0.834882	-0.260356	0.0443477	0.246514	0.0571429	0.25625	0.9375	0.00604402	0.0498335	10223.9
AHNAK	4263.85	4135.08	1.03114	0.044239	4251.91	4155.59	1.02318	0.0330578	0.559112	0.803471	0.685714	0.873921	0.375	0.630112	0.841309	4638.78
AHNAK2	4490.59	8362.32	0.537003	-0.896998	4377.35	8079.74	0.541769	-0.88425	7.30084e-05	0.014074	0.0285714	0.17463	1	1.17775e-07	2.03337e-05	6.85384e+06
AHR	4549.41	4956.03	0.917956	-0.123504	4549.12	4945.56	0.919839	-0.120547	0.155665	0.461227	0.342857	0.650677	0.75	0.109093	0.347271	78582.7
AHRR	140.376	144.046	0.97452	-0.0372363	139.659	145.53	0.959658	-0.0594083	0.404681	0.70319	0.685714	0.873921	0.625	0.414208	0.70219	17.2343
AHSA1	4460.88	3931.15	1.13475	0.182376	4425.78	3956.95	1.11848	0.161543	0.334358	0.650498	0.342857	0.650677	0.25	0.212249	0.507171	109901
AHSA2	1635.4	2792.42	0.585657	-0.771871	1678.93	2929.07	0.573196	-0.8029	0.0266209	0.189549	0.0285714	0.17463	1	4.91395e-05	0.00160505	781426
AHSG	158.413	155.712	1.01734	0.0248046	158.238	160.898	0.983469	-0.0240481	0.707094	0.879924	0.685714	0.873921	0.625	0.737139	0.894612	3.53715
AHSP	248.066	241.553	1.02696	0.0383851	245.83	232.828	1.05584	0.0783972	0.521088	0.780567	1	1	0.5	0.357801	0.657207	84.5275
AICDA	213.587	210.08	1.0167	0.0238873	215.083	209.821	1.02508	0.0357312	0.610157	0.831417	0.885714	0.962774	0.4375	0.640261	0.846733	13.8418
AIDA	7440.47	6971.15	1.06732	0.0939979	7326.62	6954.34	1.05353	0.0752332	0.142506	0.442865	0.2	0.50648	0.1875	0.239295	0.5411	69294.5
AIF1	249.171	235.66	1.05733	0.0804278	248.209	235.917	1.0521	0.0732744	0.0230889	0.175796	0.0571429	0.25625	0.0625	0.20632	0.499575	75.5432
AIF1L	2648.88	2679.99	0.98839	-0.0168472	2647.06	2683.78	0.986317	-0.0198763	0.76807	0.909451	1	1	0.5	0.793215	0.9209	674.228
AIFM1	1182.02	1115.64	1.05949	0.0833736	1174.45	1126.24	1.04281	0.0604725	0.526309	0.78364	0.485714	0.761963	0.3125	0.40864	0.697443	1162.16
AIFM2	251.812	219.066	1.14948	0.200977	252.68	230.526	1.0961	0.132385	0.382787	0.689034	0.342857	0.650677	0.25	0.201063	0.491741	245.41
AIFM3	199.667	199.051	1.00309	0.00445342	203.159	195.616	1.03856	0.0545835	0.664343	0.859797	0.885714	0.962774	0.4375	0.533829	0.78372	28.4469
AIG1	2696.65	2411.28	1.11835	0.161369	2653.23	2408.2	1.10175	0.139796	0.14021	0.439687	0.146489	0.481232	0.15625	0.0894807	0.308449	30020.6
AIM1	1372.74	1397.17	0.98252	-0.025442	1368.68	1408.65	0.971628	-0.0415242	0.525272	0.78304	0.685714	0.873921	0.625	0.540944	0.788493	798.656
AIM1L	511.095	489.789	1.0435	0.0614329	516.634	493.973	1.04588	0.0647105	0.500632	0.769687	0.685714	0.873921	0.375	0.462624	0.736666	256.761
AIM2	308.189	309.112	0.997016	-0.00431089	303.729	307.022	0.989274	-0.0155576	0.856001	0.949025	0.685714	0.873921	0.625	0.850195	0.946087	5.4221
AIMP2	5801.16	5204.4	1.11466	0.156609	5622.04	5150.63	1.09153	0.126347	0.188103	0.504013	0.2	0.50648	0.1875	0.137976	0.397717	111117
AIP	1121.36	985.931	1.13736	0.185688	1125.6	1016.52	1.10731	0.147055	0.131339	0.425411	0.114286	0.376424	0.125	0.0794617	0.286935	5949.18
AIPL1	183.4	191.375	0.958327	-0.0614101	187.742	194.619	0.964664	-0.0519013	0.505658	0.772273	0.685714	0.873921	0.625	0.501039	0.761962	23.6466
AIRE	2816.33	3165.64	0.889655	-0.168682	2848.59	3239.87	0.879232	-0.185685	0.208359	0.529225	0.114286	0.376424	0.875	0.0928077	0.31588	76547.6
AJAP1	240.844	225.897	1.06617	0.0924359	247.243	225.614	1.09586	0.132069	0.0860396	0.348169	0.0285714	0.17463	0	0.0608877	0.241781	233.892
AK1	1539.33	1559.09	0.987324	-0.0184044	1575.93	1581.64	0.996392	-0.00521532	0.907937	0.970051	0.342857	0.650677	0.75	0.923752	0.976537	16.2865
AK2	4269.62	3806.84	1.12156	0.165512	4304.45	3837.58	1.12166	0.165631	0.00327185	0.0700232	0.0285714	0.17463	0	0.0125311	0.0837235	108982
AK2P2	326.266	446.423	0.730845	-0.452362	327.155	446.445	0.732801	-0.448506	0.0811261	0.337501	0.114286	0.376424	0.875	0.00760184	0.0587036	7114.99
AK3	5504.46	5377.28	1.02365	0.0337257	5675.91	5408.07	1.04953	0.0697377	0.526409	0.783689	0.685714	0.873921	0.375	0.432731	0.716083	35868.9
AK3L1	1249.36	1187.84	1.05179	0.0728499	1295.96	1200.31	1.07969	0.110611	0.248355	0.571082	0.114286	0.376424	0.125	0.177946	0.460364	4574.25
AK5	148.91	144.053	1.03372	0.0478404	147.945	145.837	1.01446	0.0207075	0.58552	0.819155	0.885714	0.962774	0.4375	0.727528	0.890145	2.22256
AK7	192.296	182.88	1.05149	0.0724288	189.207	194.749	0.971541	-0.0416528	0.7437	0.899157	1	1	0.5	0.719488	0.8863	15.3586
AKAP1	620.124	647.036	0.958408	-0.0612881	625.211	640.386	0.976304	-0.0345984	0.62526	0.839648	0.485714	0.761963	0.6875	0.591782	0.819812	115.139
AKAP10	425.965	393.746	1.08183	0.113471	437.189	388.218	1.12614	0.171392	0.0771272	0.328653	0.114286	0.376424	0.125	0.0410863	0.187103	1199.1
AKAP11	2243.13	2232.76	1.00464	0.006685	2250.57	2210.26	1.01824	0.0260721	0.673667	0.864316	0.885714	0.962774	0.4375	0.69457	0.874285	812.307
AKAP12	558.549	456.335	1.22399	0.291591	543.395	460.683	1.17954	0.238227	0.0514603	0.267006	0.0571429	0.25625	0.0625	0.0132337	0.0872491	3420.62
AKAP13	1409.82	1782.41	0.790963	-0.338318	1405.36	1788.41	0.785815	-0.347738	0.00107366	0.0438457	0.0285714	0.17463	1	6.31127e-05	0.00193099	73363.8
AKAP14	1933.38	1999.34	0.967006	-0.048404	1942.82	2050.52	0.947476	-0.0778393	0.425052	0.716251	0.485714	0.761963	0.6875	0.365545	0.663991	5799.92
AKAP2	193.258	208.791	0.925606	-0.11153	193.841	207.367	0.934772	-0.0973134	0.273859	0.596084	0.685714	0.873921	0.625	0.22426	0.522209	91.4781
AKAP3	207.138	199.143	1.04015	0.0567856	206.647	203.926	1.01334	0.0191182	0.86564	0.953067	0.685714	0.873921	0.375	0.758218	0.904508	3.7002
AKAP4	181.147	188.294	0.96204	-0.0558317	180.606	186.34	0.969224	-0.0450975	0.535085	0.788772	0.485714	0.761963	0.6875	0.558033	0.799276	16.4437
AKAP5	142.605	148.115	0.962802	-0.0546887	147.268	148.767	0.989923	-0.0146114	0.827315	0.93662	0.485714	0.761963	0.6875	0.812221	0.929648	1.12364
AKAP6	171.981	205.891	0.835303	-0.259628	171.274	199.512	0.858464	-0.22017	0.0582359	0.285108	0.114286	0.376424	0.875	0.0123475	0.0827965	398.692
AKAP7	211.645	189.51	1.1168	0.15937	213.14	192.704	1.10605	0.145414	0.0364067	0.22226	0.0571429	0.25625	0.0625	0.0359144	0.171844	208.812
AKAP8	1260.83	1285.07	0.981139	-0.0274712	1233.99	1264.86	0.975589	-0.0356542	0.783396	0.916417	0.885714	0.962774	0.5625	0.803126	0.924931	476.672
AKAP8L	238.562	219.402	1.08733	0.12079	233.178	218.879	1.06532	0.0912933	0.417779	0.71136	0.342857	0.650677	0.25	0.321848	0.624807	102.22
AKAP9	593.522	688.276	0.862332	-0.213685	614.319	695.53	0.883238	-0.179127	0.313096	0.631892	0.485714	0.761963	0.6875	0.174524	0.455473	3297.68
AKIRIN1	892.055	821.781	1.08551	0.118379	917.619	836.802	1.09658	0.133009	0.165529	0.474654	0.114286	0.376424	0.125	0.103527	0.337137	3265.7
AKIRIN2	5193.63	4566.7	1.13728	0.185591	5282.44	4428.78	1.19275	0.254296	0.0913538	0.358143	0.114286	0.376424	0.125	0.0274715	0.145102	364369
AKNA	301.977	363.912	0.829807	-0.269152	315.602	361.491	0.873056	-0.195854	0.143199	0.443943	0.114286	0.376424	0.875	0.0581559	0.234619	1052.9
AKNAD1	183.198	165.379	1.10775	0.147629	184.771	168.633	1.0957	0.131857	0.152176	0.456486	0.2	0.50648	0.1875	0.0995219	0.329107	130.228
AKR1A1	5259.17	4713.88	1.11568	0.157919	5267.22	4716.49	1.11677	0.159328	0.0807382	0.336549	0.114286	0.376424	0.125	0.0442539	0.196769	151653
AKR1B1	9904.72	4819.03	2.05533	1.03937	9666.05	4595.7	2.10328	1.07264	0.000669661	0.036217	0.0285714	0.17463	0	1.46904e-07	2.36181e-05	1.28542e+07
AKR1B10	10675.2	4789.5	2.22887	1.15631	10738.6	4746.83	2.26226	1.17777	7.49644e-05	0.0141607	0.0285714	0.17463	0	1.28646e-10	1.50034e-07	1.79505e+07
AKR1B15	6576.08	2044.67	3.2162	1.68536	6676.58	1915.58	3.4854	1.80133	1.14419e-05	0.00732446	0.0285714	0.17463	0	1.20688e-09	8.43191e-07	1.13336e+07
AKR1C1	145.065	137.657	1.05382	0.0756237	145.601	138.061	1.05461	0.0767128	0.179616	0.492893	0.342857	0.650677	0.25	0.2404	0.542233	28.4245
AKR1C2	2114.79	2016.95	1.04851	0.0683354	2091.91	2066.87	1.01212	0.0173733	0.905147	0.969095	0.685714	0.873921	0.375	0.93871	0.982732	313.508
AKR1C3	9146.83	10369	0.882135	-0.180929	9203.38	10436.7	0.881827	-0.181432	0.000771293	0.0384082	0.0285714	0.17463	1	0.00628036	0.0512473	760559
AKR1C4	5614.62	6606.29	0.84989	-0.234652	5672.19	6622.11	0.856552	-0.223387	0.0415161	0.238006	0.0571429	0.25625	0.9375	0.010398	0.0733736	451183
AKR1CL1	175.273	171.747	1.02053	0.0293186	174.257	175.187	0.994689	-0.00768224	0.931899	0.978625	0.885714	0.962774	0.4375	0.961852	0.989635	0.432801
AKR1D1	5654.36	5897.26	0.958812	-0.0606799	5853.35	6196.88	0.944564	-0.0822803	0.603728	0.828363	0.685714	0.873921	0.625	0.529213	0.780554	59007.6
AKR1E2	164.699	150.342	1.09549	0.13158	163.639	149.316	1.09592	0.132145	0.00413944	0.0768731	0.0285714	0.17463	0	0.0350993	0.169571	102.57
AKR7A2	4625.45	4912.75	0.941519	-0.0869381	4664.86	4991.35	0.934591	-0.0975937	0.319089	0.637198	0.342857	0.650677	0.75	0.214924	0.510342	53295
AKR7A3	1072.57	1094.06	0.98036	-0.0286169	1038.02	1087.94	0.954115	-0.0677651	0.358194	0.67047	0.685714	0.873921	0.625	0.341305	0.641885	1246.01
AKR7L	147.088	161.637	0.909989	-0.136079	147.966	161.602	0.915624	-0.127174	0.100124	0.374624	0.2	0.50648	0.8125	0.0869744	0.303893	92.9616
AKT1	3030.42	2890.21	1.04851	0.0683452	3079.86	2926.09	1.05255	0.0738887	0.197531	0.515382	0.2	0.50648	0.1875	0.261332	0.565145	11822
AKT1S1	250.099	202.195	1.23692	0.306754	247.354	212.325	1.16498	0.220305	0.220173	0.541719	0.342857	0.650677	0.25	0.0589686	0.236759	613.527
AKT2	165.171	155.396	1.06291	0.088015	165.458	156.519	1.05711	0.080127	0.071167	0.315468	0.114286	0.376424	0.125	0.182442	0.467288	39.9525
AKT3	187.98	193.502	0.971463	-0.0417691	187.778	191.434	0.980901	-0.0278205	0.200589	0.519571	0.342857	0.650677	0.75	0.618071	0.834523	6.68386
AKTIP	5314.41	5050.83	1.05218	0.0733873	5370.45	5050.41	1.06337	0.0886441	0.139327	0.438365	0.114286	0.376424	0.125	0.18371	0.468944	51214.7
ALAD	736.283	699.224	1.053	0.0745053	738.648	694.249	1.06395	0.0894337	0.130533	0.423676	0.2	0.50648	0.1875	0.180593	0.464331	985.631
ALAS1	409.443	285.628	1.43348	0.519526	408.434	284.61	1.43506	0.521115	9.17077e-05	0.0153697	0.0285714	0.17463	0	2.39092e-06	0.000182968	7666.14
ALAS2	160.299	175.962	0.910989	-0.134494	164.083	177.998	0.921826	-0.117434	0.111398	0.393253	0.114286	0.376424	0.875	0.105273	0.340247	96.8107
ALB	203.873	193.487	1.05368	0.0754391	205.803	192.915	1.06681	0.0932979	0.0937308	0.361746	0.0571429	0.25625	0.0625	0.143158	0.405876	83.049
ALCAM	9129.66	10717.2	0.851868	-0.231298	9570.54	10731.9	0.891785	-0.165231	0.108274	0.388334	0.342857	0.650677	0.75	0.037305	0.176191	674363
ALDH16A1	511.036	472.68	1.08115	0.112561	503.891	480.164	1.04941	0.069584	0.444308	0.731519	0.685714	0.873921	0.375	0.405297	0.694473	281.481
ALDH18A1	2212.65	2040.09	1.08459	0.117144	2161.14	2040.53	1.05911	0.0828484	0.329475	0.645313	0.342857	0.650677	0.25	0.302151	0.606579	7273.36
ALDH1A1	8421.24	9613.93	0.875942	-0.191093	8452.85	9687.18	0.872581	-0.196639	0.00102605	0.0427281	0.0285714	0.17463	1	0.00441272	0.0403423	761785
ALDH1A2	162.536	172.664	0.941344	-0.0872062	159.511	168.374	0.947361	-0.0780141	0.33257	0.648385	0.342857	0.650677	0.75	0.320589	0.623624	39.2772
ALDH1A3	10858.9	10950.6	0.991623	-0.0121361	10596.9	10788.8	0.98221	-0.0258961	0.733107	0.893099	0.884549	0.962774	0.5625	0.728051	0.890264	18418.4
ALDH1B1	393.29	351.934	1.11751	0.160289	389.465	353.826	1.10072	0.138454	0.0350933	0.218505	0.0420664	0.253415	0.03125	0.0386566	0.180031	635.069
ALDH1L1	730.001	770.976	0.946852	-0.0787887	719.317	793.555	0.90645	-0.141701	0.383682	0.68935	0.342857	0.650677	0.75	0.253036	0.557011	2755.6
ALDH1L2	213.034	211.4	1.00773	0.0111057	216.363	216.71	0.998399	-0.00231188	0.978721	0.993294	0.885714	0.962774	0.5625	0.977925	0.993288	0.0602023
ALDH2	3515.59	4276.28	0.822115	-0.282587	3536.52	4346.97	0.813559	-0.297682	0.00708472	0.0987648	0.0285714	0.17463	1	0.000721264	0.0109645	328419
ALDH3A1	11076.7	9997.73	1.10792	0.147852	11105.5	10138.7	1.09535	0.131398	0.00780616	0.104466	0.0285714	0.17463	0	0.0388781	0.180795	467326
ALDH3A2	6134.18	3755.89	1.63322	0.707717	6062.69	3748.31	1.61745	0.693717	1.28579e-06	0.0050841	0.0285714	0.17463	0	2.96094e-08	7.49321e-06	2.67817e+06
ALDH3B1	971.547	955.623	1.01666	0.0238426	940.815	966.24	0.973687	-0.0384708	0.734688	0.894261	1	1	0.5	0.70141	0.87744	323.219
ALDH3B2	2698.63	2719.01	0.992504	-0.0108559	2697.75	2728.33	0.988792	-0.0162617	0.603135	0.828309	0.685714	0.873921	0.625	0.77436	0.91256	467.581
ALDH4A1	649.181	626.683	1.0359	0.0508846	648.78	638.34	1.01635	0.0234034	0.794549	0.921628	0.485714	0.761963	0.3125	0.699901	0.876641	54.4928
ALDH5A1	1896.19	1817.01	1.04358	0.0615369	1864.75	1799.27	1.03639	0.0515728	0.436585	0.72634	0.685714	0.873921	0.375	0.475351	0.745854	2144.01
ALDH6A1	1103.53	1004.78	1.09827	0.135237	1107.79	1006.7	1.10042	0.13806	0.0872677	0.350074	0.2	0.50648	0.1875	0.0695775	0.263882	5110.25
ALDH7A1	3486.27	3591.99	0.970569	-0.043098	3474.57	3621.26	0.959491	-0.0596589	0.301869	0.621419	0.342857	0.650677	0.75	0.364139	0.662418	10759.5
ALDH8A1	196.114	208.926	0.938678	-0.0912973	195.568	212.435	0.920599	-0.119354	0.0606353	0.290617	0.0285714	0.17463	1	0.071414	0.26845	142.256
ALDH9A1	10450.5	9852.45	1.0607	0.085015	10363.1	10039.4	1.03224	0.0457827	0.511266	0.775226	0.685714	0.873921	0.375	0.505878	0.764952	52391.3
ALDOA	2576.2	2574.29	1.00074	0.00107251	2606.01	2539.72	1.0261	0.0371723	0.65985	0.85787	0.885714	0.962774	0.4375	0.64543	0.849382	2197.08
ALDOB	205.091	198.782	1.03174	0.0450795	202.961	203.026	0.99968	-0.000461324	0.997118	0.999273	1	1	0.5	0.897347	0.966656	0.00210668
ALDOC	1393.16	1020.56	1.3651	0.449002	1428.82	1009.68	1.41512	0.500926	0.00169648	0.052936	0.0285714	0.17463	0	8.52606e-06	0.000456399	87839
ALG1	226.655	228.024	0.993995	-0.00868994	232.928	223.604	1.0417	0.0589397	0.585706	0.819196	0.885714	0.962774	0.4375	0.517343	0.772879	43.471
ALG10	368.135	330.001	1.11556	0.157766	364.622	327.906	1.11197	0.15312	0.130061	0.42315	0.2	0.50648	0.1875	0.0714781	0.268562	674.038
ALG10B	467.41	535.475	0.872887	-0.196132	468.903	517.13	0.90674	-0.141239	0.235776	0.55762	0.342857	0.650677	0.75	0.141822	0.404189	1162.95
ALG11	1366.82	1404.59	0.97311	-0.0393259	1374.57	1405.64	0.977896	-0.0322465	0.772185	0.911241	1	1	0.5	0.78141	0.915658	482.666
ALG12	328.33	303.041	1.08345	0.115634	323.938	301.579	1.07414	0.10318	0.255282	0.577208	0.2	0.50648	0.1875	0.208856	0.5024	249.953
ALG13	1490.31	1149.2	1.29683	0.374984	1477.71	1136.84	1.29984	0.378335	0.00114848	0.0452845	0.0285714	0.17463	0	6.85249e-05	0.00204287	58096.7
ALG14	990.695	886.114	1.11802	0.160948	995.951	890.16	1.11884	0.16201	0.0057548	0.0890775	0.0285714	0.17463	0	0.0160603	0.100147	5595.83
ALG1L	405.4	411.359	0.985516	-0.0210488	405.536	411.721	0.984977	-0.0218374	0.816501	0.931592	0.685714	0.873921	0.625	0.756551	0.903412	19.1277
ALG2	342.367	327.315	1.04598	0.0648616	339.74	323.274	1.05093	0.0716727	0.150363	0.453578	0.114286	0.376424	0.125	0.254182	0.558208	135.561
ALG3	1050.26	882.006	1.19076	0.251882	1037.03	892.086	1.16248	0.21721	0.00875665	0.111038	0.0285714	0.17463	0	0.0036861	0.0354529	10505.1
ALG5	5199.61	5405.02	0.961996	-0.055897	5138.76	5375.9	0.955887	-0.0650873	0.442738	0.730271	0.685714	0.873921	0.625	0.422143	0.7081	28118.7
ALG6	2930.6	2631.54	1.11364	0.155287	2885.66	2630.88	1.09684	0.133354	0.153979	0.45887	0.2	0.50648	0.1875	0.0973244	0.325056	32455.5
ALG8	1948.42	1760.14	1.10697	0.14661	1946.26	1717.31	1.13332	0.180553	0.0582986	0.285117	0.0571429	0.25625	0.0625	0.0282008	0.147288	26208.8
ALG9	2580.24	2190.42	1.17796	0.236296	2526.54	2190.29	1.15352	0.206042	0.0382838	0.228394	0.0571429	0.25625	0.0625	0.0113859	0.0780814	56532.6
ALK	219.666	211.797	1.03715	0.0526247	223.485	211.216	1.05809	0.0814626	0.34701	0.660909	0.342857	0.650677	0.25	0.305066	0.609551	75.2712
ALKBH1	912.942	834.976	1.09338	0.128789	908.893	835.585	1.08773	0.121325	0.104	0.381073	0.114286	0.376424	0.125	0.0883402	0.306347	2687.06
ALKBH2	517.378	439.429	1.17739	0.235589	520.595	449.825	1.15733	0.210798	0.0142027	0.139311	0.0571429	0.25625	0.0625	0.00776541	0.0595279	2504.19
ALKBH3	1568	1342.86	1.16766	0.223615	1580.21	1349.69	1.17079	0.227483	0.00441228	0.0794626	0.0285714	0.17463	0	0.00315011	0.0317864	26568.5
ALKBH4	310.178	306.26	1.01279	0.0183397	319.244	306.561	1.04137	0.0584857	0.438966	0.727996	0.685714	0.873921	0.375	0.417985	0.705292	80.4303
ALKBH5	10152.1	10327.5	0.983013	-0.0247182	10297.5	10148	1.01473	0.021094	0.750914	0.901985	1	1	0.5	0.75545	0.902988	11170.1
ALKBH6	1101.03	806.454	1.36527	0.44919	1161.62	804.103	1.44461	0.530681	0.061368	0.292072	0.0285714	0.17463	0	0.000845145	0.0123059	63907.7
ALKBH7	774.377	604.02	1.28204	0.358438	753.438	615.204	1.2247	0.292424	0.0121859	0.12971	0.0571429	0.25625	0.0625	0.00233452	0.0255416	9554.35
ALKBH8	727.327	691.178	1.0523	0.0735463	733.987	744.762	0.985533	-0.0210246	0.913182	0.971891	0.885714	0.962774	0.4375	0.952673	0.986821	58.0482
ALLC	157.371	159.067	0.989341	-0.01546	156.716	158.838	0.986642	-0.0194019	0.655338	0.855683	0.685714	0.873921	0.625	0.755118	0.902893	2.25104
ALMS1	316.044	316.878	0.99737	-0.00379974	316.54	334.911	0.945146	-0.0813902	0.723077	0.888098	1	1	0.5	0.695294	0.874705	168.748
ALMS1P	191.735	208.575	0.919259	-0.121456	187.407	209.673	0.893806	-0.161966	0.10825	0.388334	0.2	0.50648	0.8125	0.0571805	0.232045	247.887
ALOX12	181.807	163.834	1.1097	0.150173	183.313	169.072	1.08423	0.116669	0.314626	0.633206	0.2	0.50648	0.1875	0.189019	0.475921	101.399
ALOX12B	188.337	162.013	1.16248	0.217206	186.975	164.754	1.13488	0.182535	0.1164	0.401713	0.114286	0.376424	0.125	0.0501097	0.212892	246.896
ALOX12P2	162.944	150.748	1.08091	0.112243	163.225	152.369	1.07125	0.0992939	0.0216069	0.170031	0.0571429	0.25625	0.0625	0.104762	0.339154	58.9279
ALOX15	223.327	245.698	0.908949	-0.137728	220.788	244.954	0.901344	-0.14985	0.00522928	0.0853347	0.0285714	0.17463	1	0.0217257	0.123693	292
ALOX15B	1773.99	876.304	2.0244	1.01749	1773.72	840.396	2.11058	1.07764	0.000232878	0.0224494	0.0285714	0.17463	0	3.04603e-07	4.0385e-05	435549
ALOX5	426.583	723.647	0.58949	-0.762461	427.473	725.856	0.588922	-0.76385	0.000871945	0.0397076	0.0285714	0.17463	1	2.52622e-07	3.50764e-05	44516.2
ALOX5AP	258.645	426.521	0.606408	-0.72164	261.061	429.843	0.607339	-0.719426	7.24125e-05	0.0140453	0.0285714	0.17463	1	3.59191e-07	4.5146e-05	14243.8
ALOXE3	462.048	288.348	1.6024	0.680231	456.792	295.569	1.54547	0.628044	0.00161796	0.0518624	0.0285714	0.17463	0	5.53955e-06	0.00033668	12996.5
ALPI	205.788	186.277	1.10474	0.143709	207.752	184.141	1.12822	0.174049	0.257101	0.578533	0.685714	0.873921	0.375	0.125025	0.375542	278.731
ALPK1	1063.43	1121.68	0.948072	-0.0769308	1065.23	1136.34	0.937425	-0.0932243	0.218413	0.539965	0.342857	0.650677	0.75	0.206341	0.499589	2528.02
ALPK2	157.879	143.044	1.10371	0.142361	154.223	142.511	1.08218	0.11394	0.124737	0.415067	0.114286	0.376424	0.125	0.12155	0.369696	68.5797
ALPK3	177.898	157.285	1.13105	0.177661	175.283	158.615	1.10508	0.144157	0.267285	0.589861	0.485714	0.761963	0.3125	0.16432	0.439753	138.912
ALPL	935.177	1791.72	0.521944	-0.938033	923.547	1771.95	0.521205	-0.940078	0.000606037	0.0346145	0.0285714	0.17463	1	3.78018e-09	1.83477e-06	359891
ALPP	2554.51	3886.67	0.65725	-0.605486	2531.04	3747.94	0.675314	-0.566369	0.000748809	0.0378759	0.0285714	0.17463	1	6.05728e-06	0.000354404	740428
ALPPL2	176.647	166.949	1.05809	0.0814581	177.076	188.772	0.93804	-0.0922793	0.699486	0.876419	0.685714	0.873921	0.375	0.692745	0.873679	68.4031
ALS2	3872.27	4190.15	0.924137	-0.113821	3934.66	4200.96	0.936609	-0.0944811	0.194359	0.512002	0.342857	0.650677	0.75	0.189577	0.476817	35458.6
ALS2CL	294.377	271.274	1.08517	0.117914	293.949	285.036	1.03127	0.044417	0.66626	0.860823	0.685714	0.873921	0.375	0.574331	0.809012	39.7123
ALS2CR11	157.723	151.461	1.04134	0.0584452	158.48	151.571	1.04558	0.064302	0.10735	0.386927	0.2	0.50648	0.1875	0.282277	0.586305	23.8635
ALS2CR12	256.343	279.511	0.91711	-0.124834	250.068	279.101	0.895976	-0.158468	0.0916119	0.358708	0.114286	0.376424	0.875	0.0539072	0.223436	421.466
ALS2CR14	679.694	874.274	0.777439	-0.363199	700.692	893.089	0.784571	-0.350024	0.0662542	0.304734	0.0571429	0.25625	0.9375	0.00737794	0.0574858	18508.3
ALS2CR16	208.338	220.633	0.944273	-0.0827242	207.539	222.159	0.934191	-0.0982106	0.296596	0.616657	0.342857	0.650677	0.75	0.233293	0.533635	106.873
ALS2CR4	2897.42	3047.17	0.950854	-0.0727047	2895.89	3063.43	0.94531	-0.0811411	0.0842247	0.344194	0.029401	0.177355	1	0.181997	0.466541	14034.8
ALS2CR8	386.609	411.777	0.938882	-0.0909847	392.873	403.024	0.974812	-0.0368046	0.6455	0.850395	0.485714	0.761963	0.6875	0.664803	0.860149	51.5265
ALX1	401.376	370.956	1.08201	0.113707	403.135	373.05	1.08065	0.111895	0.367785	0.677326	0.685714	0.873921	0.375	0.218382	0.514238	452.56
ALX3	179.958	183.692	0.979672	-0.0296291	179.724	182.183	0.986503	-0.0196046	0.715876	0.884196	1	1	0.5	0.76191	0.906297	3.02313
ALX4	147.754	136.587	1.08176	0.113375	147.004	139.384	1.05467	0.0767908	0.290746	0.611384	0.342857	0.650677	0.25	0.285124	0.589697	29.0326
AMAC1	183.83	175.184	1.04935	0.0694959	183.745	179.051	1.02621	0.0373328	0.742697	0.898722	0.885714	0.962774	0.4375	0.675048	0.864941	11.0158
AMAC1L1	161.712	155.891	1.03734	0.0528846	165.484	159.591	1.03693	0.0523131	0.486542	0.759885	0.342857	0.650677	0.25	0.475699	0.746065	17.3641
AMAC1L2	193.167	191.944	1.00637	0.00916562	191.888	189.306	1.01364	0.0195462	0.731043	0.891851	0.885714	0.962774	0.4375	0.742984	0.897065	3.33399
AMAC1L3	351.37	331.641	1.05949	0.0833708	352.228	332.023	1.06086	0.0852285	0.00834155	0.107859	0.0285714	0.17463	0	0.13705	0.395961	204.131
AMACR	503.565	511.175	0.985113	-0.0216389	502.676	514.268	0.977459	-0.0328919	0.539637	0.791028	0.342857	0.650677	0.75	0.614732	0.833201	67.1884
AMBN	150.114	146.927	1.02169	0.0309546	150.254	148.222	1.01371	0.0196478	0.463471	0.744753	0.485714	0.761963	0.3125	0.725992	0.889674	2.06535
AMBP	178.232	168.266	1.05923	0.0830124	174.403	168.265	1.03648	0.0516904	0.361313	0.673326	0.342857	0.650677	0.25	0.443202	0.723293	18.838
AMBRA1	253.078	242.46	1.04379	0.0618343	254.446	241.696	1.05275	0.0741693	0.349681	0.663003	0.485714	0.761963	0.3125	0.32982	0.631581	81.2887
AMD1	4718.68	3990.57	1.18246	0.24179	4772.07	4104.49	1.16265	0.217413	0.0112216	0.124772	0.0285714	0.17463	0	0.00543494	0.0463689	222833
AMDHD1	220.692	206.412	1.06918	0.096507	222.961	212.391	1.04977	0.0700685	0.424971	0.716251	0.342857	0.650677	0.25	0.335004	0.636841	55.8619
AMDHD2	188.683	202.919	0.929845	-0.104938	189.051	200.015	0.945183	-0.0813346	0.318702	0.637061	0.342857	0.650677	0.75	0.29752	0.602245	60.1076
AMELX	158.362	148.476	1.06658	0.0929983	154.809	146.506	1.05667	0.0795309	0.300004	0.619662	0.342857	0.650677	0.25	0.281865	0.585998	34.4709
AMELY	161.454	179.11	0.901422	-0.149725	164.7	181.625	0.906815	-0.14112	0.0994597	0.373027	0.114286	0.376424	0.875	0.0667727	0.256937	143.224
AMFR	1551.72	1255.38	1.23605	0.305738	1562.29	1254.48	1.24537	0.316575	0.0594563	0.287856	0.0285714	0.17463	0	0.00794766	0.060585	47374.2
AMH	143.559	151.315	0.948745	-0.075908	145.331	153.902	0.944312	-0.0826646	0.201735	0.521143	0.2	0.50648	0.8125	0.228859	0.528339	36.7266
AMHR2	140.616	148.73	0.945448	-0.0809297	142.172	148.642	0.956474	-0.0642028	0.418861	0.712199	0.485714	0.761963	0.6875	0.410796	0.699534	20.9294
AMICA1	159.229	162.554	0.979544	-0.0298184	159.417	173.756	0.917476	-0.124257	0.364806	0.675244	0.685714	0.873921	0.625	0.232345	0.532395	102.803
AMIGO1	221.373	214.116	1.03389	0.0480854	222.981	203.635	1.095	0.130937	0.425179	0.716251	0.685714	0.873921	0.375	0.228718	0.528206	187.138
AMIGO2	201.382	188.384	1.069	0.0962606	198.421	220.24	0.900928	-0.150516	0.554366	0.800777	0.885714	0.962774	0.4375	0.450469	0.728777	238.048
AMIGO3	148.132	149.945	0.987908	-0.0175513	149.369	148.8	1.00382	0.00550237	0.831198	0.93794	0.885714	0.962774	0.5625	0.920391	0.975455	0.161653
AMMECR1	1627.61	1454.14	1.11929	0.162583	1635.49	1460.58	1.11976	0.163188	8.62594e-05	0.0149748	0.0285714	0.17463	0	0.00974514	0.0701998	15298
AMMECR1L	2919.74	3169.81	0.921108	-0.118557	2892.58	3145.68	0.919542	-0.121012	0.0829869	0.341668	0.0571429	0.25625	0.9375	0.0791216	0.286259	32028.3
AMN	144.096	142.478	1.01135	0.0162838	142.264	144.034	0.987715	-0.0178339	0.762336	0.906927	1	1	0.5	0.769463	0.910456	1.5656
AMN1	1010.81	692.839	1.45894	0.544921	991.311	695.515	1.42529	0.511257	0.00672991	0.0965163	0.0285714	0.17463	0	3.30219e-05	0.00120456	43747.9
AMOT	1495.4	3119.51	0.47937	-1.06079	1464.19	3067.52	0.477322	-1.06696	1.05657e-05	0.00732446	0.0285714	0.17463	1	1.16519e-08	3.93023e-06	1.28532e+06
AMOTL1	171.896	169.702	1.01293	0.0185297	169.388	167.051	1.01399	0.0200455	0.743303	0.898967	1	1	0.5	0.751686	0.901395	2.73145
AMOTL2	311.976	373.026	0.836338	-0.257841	316.742	383.631	0.825644	-0.276408	0.142161	0.442364	0.114286	0.376424	0.875	0.0294709	0.151373	2237.02
AMPD1	147.636	144.123	1.02437	0.0347413	146.073	144.282	1.01241	0.0177984	0.751304	0.902179	1	1	0.5	0.7585	0.904542	1.60387
AMPD2	140.469	143.832	0.976618	-0.0341341	139.73	143.898	0.971031	-0.0424101	0.322304	0.639545	0.685714	0.873921	0.625	0.470052	0.741798	8.68831
AMPD3	251.191	245.364	1.02375	0.0338619	251.638	242.092	1.03943	0.0557919	0.232857	0.554685	0.342857	0.650677	0.25	0.359548	0.658828	45.5589
AMPH	182.534	177.595	1.02781	0.0395731	181.1	178.02	1.0173	0.0247459	0.438051	0.7275	0.485714	0.761963	0.3125	0.670542	0.862808	4.74268
AMT	301.344	418.341	0.72033	-0.473271	300.023	412.037	0.728144	-0.457705	0.00448241	0.0797544	0.0285714	0.17463	1	1.12031e-05	0.000561444	6273.67
AMTN	343.121	431.301	0.795549	-0.329977	343.925	422.269	0.814468	-0.29607	0.0159395	0.146533	0.0285714	0.17463	1	0.00132085	0.0169265	3068.92
AMY1A	1832.78	1943.95	0.942813	-0.0849571	1786.33	1907.57	0.936446	-0.0947317	0.198192	0.515809	0.2	0.50648	0.8125	0.192902	0.480946	7348.69
AMY1B	1005.11	1351.84	0.743512	-0.427571	1016.92	1326.16	0.766814	-0.383052	0.00491751	0.0831189	0.0285714	0.17463	1	0.000281396	0.00543789	47815.2
AMY1C	4944.74	5424.85	0.911498	-0.133689	4737.02	5466.58	0.866542	-0.206659	0.191362	0.508864	0.2	0.50648	0.8125	0.0815627	0.291148	266129
AMY2A	872.445	1225.01	0.712196	-0.489654	883.334	1238.2	0.713403	-0.487212	0.00498229	0.083988	0.0285714	0.17463	1	0.000116192	0.00291613	62964.5
AMY2B	534.032	788.846	0.676978	-0.562819	521.682	762.958	0.683763	-0.548432	0.00991399	0.117943	0.0285714	0.17463	1	0.000305303	0.00577557	29107
AMZ1	142.638	140.354	1.01627	0.0232823	140.51	140.498	1.00008	0.000119727	0.998237	0.999509	0.885714	0.962774	0.4375	0.983203	0.995207	6.79802e-05
AMZ2	2882.25	2865.48	1.00585	0.00841962	2937.5	2828.04	1.03871	0.0547875	0.505245	0.771907	0.885714	0.962774	0.4375	0.469296	0.741464	5991
ANAPC1	1164.35	1164.89	0.999539	-0.000665798	1147.82	1141.89	1.00519	0.00746855	0.915753	0.973063	1	1	0.5	0.903292	0.96891	17.5628
ANAPC10	2407.1	2173.1	1.10768	0.147542	2414.49	2179.84	1.10765	0.147496	0.00358667	0.0724114	0.0285714	0.17463	0	0.0222109	0.125523	27530.2
ANAPC11	973.492	915.29	1.06359	0.0889402	1017.9	921.877	1.10417	0.142956	0.240224	0.562613	0.2	0.50648	0.1875	0.127366	0.379533	4610.65
ANAPC13	10150.5	10098.4	1.00516	0.00741951	10313.6	10090.1	1.02215	0.0316032	0.641287	0.848229	0.685714	0.873921	0.375	0.671669	0.863253	24969.1
ANAPC2	160.508	164.707	0.974506	-0.0372564	160.05	160.87	0.994908	-0.00736558	0.911693	0.971461	0.342857	0.650677	0.75	0.960013	0.989228	0.335557
ANAPC4	2344.57	2654.28	0.883317	-0.178996	2327.28	2699.33	0.862169	-0.213957	0.0181171	0.156386	0.0285714	0.17463	1	0.0076463	0.0589889	69210.6
ANAPC5	3631.59	3576.86	1.0153	0.0219092	3610.04	3632.69	0.993763	-0.00902689	0.822282	0.934231	1	1	0.5	0.884233	0.961098	256.708
ANAPC7	596.904	587.971	1.01519	0.0217532	602.983	574.434	1.0497	0.0699766	0.551366	0.799371	0.685714	0.873921	0.375	0.437879	0.719577	407.527
ANG	631.325	615.106	1.02637	0.0375463	624.171	635.472	0.982216	-0.0258871	0.804876	0.925923	0.685714	0.873921	0.625	0.741029	0.896286	63.8555
ANGEL1	616.164	549.837	1.12063	0.164312	614.864	505.408	1.21657	0.28282	0.118061	0.403975	0.0285714	0.17463	0	0.0318199	0.15916	5990.36
ANGEL2	3382.43	3560.38	0.950019	-0.0739722	3407.28	3546.51	0.960742	-0.0577797	0.0857339	0.347542	0.114286	0.376424	0.875	0.315996	0.620125	9692.57
ANGPT1	443.612	710.604	0.624274	-0.67975	443.509	711.673	0.623192	-0.68225	2.29429e-05	0.00935065	0.0285714	0.17463	1	5.83197e-08	1.20561e-05	35955.9
ANGPT2	142.278	148.934	0.955311	-0.0659578	143.648	150.764	0.952799	-0.0697558	0.228594	0.550487	0.342857	0.650677	0.75	0.29212	0.59658	25.3199
ANGPT4	131.223	143.819	0.91242	-0.13223	133.452	144.34	0.924566	-0.113151	0.0927419	0.360348	0.114286	0.376424	0.875	0.103804	0.337549	59.2752
ANGPTL1	142.687	141.868	1.00577	0.0082996	143.927	141.835	1.01475	0.0211227	0.740457	0.897391	1	1	0.5	0.743815	0.897612	2.18803
ANGPTL2	174.082	187.929	0.926318	-0.110421	174.369	187.494	0.929998	-0.1047	0.00747856	0.102036	0.0285714	0.17463	1	0.0761141	0.278943	86.1313
ANGPTL3	157.648	161.857	0.973996	-0.0380124	158.229	159.866	0.989763	-0.0148457	0.630405	0.842349	0.485714	0.761963	0.6875	0.802487	0.924636	1.33927
ANGPTL4	923.349	1214.62	0.760198	-0.395552	939.893	1210.49	0.776453	-0.365029	0.00118884	0.046118	0.0285714	0.17463	1	4.02141e-05	0.00138099	36612.7
ANGPTL5	152.097	156.446	0.972202	-0.0406718	151.264	157.455	0.960678	-0.0578745	0.461195	0.742977	0.685714	0.873921	0.625	0.457532	0.733245	19.1667
ANGPTL6	170.011	164.718	1.03213	0.0456311	171.501	167.399	1.02451	0.0349325	0.459654	0.742183	0.342857	0.650677	0.25	0.572436	0.8079	8.41631
ANGPTL7	146.987	141.615	1.03793	0.053706	147.858	140.853	1.04973	0.0700213	0.18875	0.50504	0.2	0.50648	0.1875	0.272781	0.57678	24.5346
ANK1	175.451	175.443	1.00005	6.7771e-05	175.339	173.439	1.01096	0.0157201	0.77977	0.914456	1	1	0.5	0.791092	0.920106	1.80535
ANK2	165.967	170.929	0.97097	-0.042501	168.281	169.516	0.992709	-0.010557	0.816304	0.931529	0.885714	0.962774	0.5625	0.863175	0.951874	0.763753
ANK3	1101.07	1251.71	0.879658	-0.184985	1105.86	1269.29	0.87124	-0.198857	0.0226611	0.174396	0.0285714	0.17463	1	0.0111875	0.0769892	13355.2
ANKAR	212.73	241.526	0.880775	-0.183154	213.232	243.424	0.875967	-0.191052	0.00644981	0.0942303	0.0285714	0.17463	1	0.00747401	0.0580159	455.798
ANKDD1A	380.966	340.737	1.11807	0.161005	378.857	329.06	1.15133	0.203305	0.0641461	0.299272	0.0571429	0.25625	0.0625	0.0255272	0.138487	1239.9
ANKFN1	136.853	148.845	0.919436	-0.121179	137.194	151.51	0.905506	-0.143203	0.0225832	0.174094	0.0285714	0.17463	1	0.030585	0.155057	102.485
ANKFY1	936.555	1094.49	0.855698	-0.224827	928.583	1086.14	0.854936	-0.226111	0.00785047	0.104969	0.0285714	0.17463	1	0.00428763	0.0395131	12412.5
ANKH	158.169	150.591	1.05032	0.0708294	157.928	148.836	1.06109	0.0855469	0.163485	0.471288	0.2	0.50648	0.1875	0.206299	0.499563	41.3355
ANKHD1	883.977	947.06	0.933391	-0.0994459	890.551	949.993	0.937429	-0.0932192	0.276372	0.598299	0.342857	0.650677	0.75	0.202767	0.494337	1766.69
ANKHD1-EIF4EBP3	301.541	329.814	0.914274	-0.129302	302.873	329.461	0.919301	-0.121391	0.54675	0.796353	1	1	0.5	0.500078	0.761066	353.441
ANKIB1	5046.3	4565.19	1.10539	0.144553	5041.94	4529.16	1.11322	0.154734	0.00839222	0.108163	0.0285714	0.17463	0	0.0213516	0.122317	131469
ANKK1	237.159	227.243	1.04363	0.0616171	236.722	240.792	0.983096	-0.0245963	0.860358	0.950871	1	1	0.5	0.929771	0.979256	8.28423
ANKLE1	160.885	164.745	0.976571	-0.0342027	160.011	167.013	0.95808	-0.0617827	0.357823	0.670215	0.685714	0.873921	0.625	0.381999	0.676786	24.5087
ANKLE2	4171.6	4336.14	0.962053	-0.055812	4148.47	4319.59	0.960386	-0.0583139	0.295752	0.616131	0.342857	0.650677	0.75	0.366265	0.664694	14640.5
ANKMY1	916.288	1126.74	0.813219	-0.298284	939.189	1123.48	0.835964	-0.258487	0.0307234	0.203477	0.0571429	0.25625	0.9375	0.0074871	0.0580888	16981.6
ANKMY2	2368.4	2603.01	0.909871	-0.136267	2400.43	2554.49	0.93969	-0.0897434	0.14222	0.442502	0.2	0.50648	0.8125	0.185614	0.471225	11867.5
ANKRA2	4226.84	4140.05	1.02096	0.0299291	4265.14	4111.76	1.0373	0.0528366	0.286468	0.607511	0.2	0.50648	0.1875	0.389117	0.682954	11762.5
ANKRD1	153.518	170.014	0.902971	-0.147249	154.248	166.691	0.925353	-0.111924	0.173078	0.484444	0.114286	0.376424	0.875	0.14876	0.415194	77.4132
ANKRD10	2331.65	2811.65	0.829284	-0.270063	2303.28	2763.58	0.833441	-0.262848	0.0109298	0.123146	0.0285714	0.17463	1	0.0030261	0.0308721	105937
ANKRD11	1518.32	1774.41	0.855673	-0.224868	1520.21	1801.04	0.844071	-0.244563	0.0441021	0.245705	0.0571429	0.25625	0.9375	0.0115684	0.0788849	39434
ANKRD12	3397.18	3790.43	0.896252	-0.158024	3328.67	3764.36	0.884258	-0.177461	0.0372014	0.224581	0.114286	0.376424	0.875	0.0242549	0.133334	94914.7
ANKRD13A	7590.48	8765.72	0.865928	-0.20768	7485.35	8790	0.851576	-0.231793	0.00957402	0.115572	0.0285714	0.17463	1	0.00440533	0.0403151	851052
ANKRD13B	211.391	208.608	1.01334	0.0191248	211.555	206.022	1.02686	0.0382364	0.560964	0.804721	0.685714	0.873921	0.375	0.545476	0.791464	15.3086
ANKRD13C	1979.56	1554.54	1.27341	0.348691	1961.94	1557.73	1.25949	0.332836	6.33349e-05	0.0133564	0.0285714	0.17463	0	6.63696e-05	0.00199375	81692.8
ANKRD13D	198.888	217.57	0.914133	-0.129524	199.072	216.401	0.919919	-0.120421	0.0228702	0.175161	0.0571429	0.25625	0.9375	0.06283	0.246288	150.158
ANKRD16	419.809	388.856	1.0796	0.110497	420.544	381.497	1.10235	0.140586	0.0584716	0.285687	0.0285714	0.17463	0	0.043469	0.194487	762.345
ANKRD17	3266.82	3105.05	1.0521	0.0732726	3261.15	3161	1.03168	0.0450013	0.483609	0.758433	0.685714	0.873921	0.375	0.522468	0.77611	5015.36
ANKRD18A	200.41	287.511	0.697051	-0.520663	199.559	293.717	0.679427	-0.55761	9.18126e-05	0.0153697	0.0285714	0.17463	1	1.41586e-06	0.000126534	4432.84
ANKRD18B	163.047	158.583	1.02815	0.0400497	160.918	157.52	1.02157	0.0307947	0.520689	0.780535	0.485714	0.761963	0.3125	0.634299	0.843576	5.77471
ANKRD19	152.827	168.554	0.906697	-0.141308	149.709	167.109	0.895878	-0.158626	0.0586773	0.286254	0.114286	0.376424	0.875	0.0427165	0.192105	151.376
ANKRD2	151.102	157.435	0.959775	-0.0592321	149.395	159.952	0.933998	-0.0985084	0.235861	0.557764	0.342857	0.650677	0.75	0.198032	0.487893	55.7265
ANKRD20A1	198.257	260.802	0.76018	-0.395587	198.497	258.093	0.769091	-0.378774	0.000231626	0.0224494	0.0285714	0.17463	1	1.53073e-05	0.000700126	1775.85
ANKRD20A2	140.619	136.313	1.03159	0.0448668	139.895	133.911	1.04469	0.0630768	0.261835	0.583875	0.342857	0.650677	0.25	0.338022	0.639295	17.908
ANKRD20A3	157.1	158.254	0.992709	-0.0105578	155.679	157.023	0.991443	-0.0123988	0.765241	0.908094	0.685714	0.873921	0.625	0.845835	0.94469	0.902762
ANKRD20A4	138.354	141.536	0.977516	-0.0328084	136.814	140.705	0.972349	-0.0404544	0.553148	0.800019	0.685714	0.873921	0.625	0.583524	0.814335	7.56873
ANKRD20B	172.184	180.448	0.954201	-0.0676353	172.214	175.037	0.983871	-0.0234593	0.762063	0.906684	0.342857	0.650677	0.75	0.804284	0.925519	3.98529
ANKRD21	145.659	135.541	1.07465	0.103871	148.673	139.243	1.06773	0.0945472	0.327102	0.643324	0.2	0.50648	0.1875	0.23895	0.540593	44.4712
ANKRD22	1750.28	1555.42	1.12527	0.170277	1754.07	1595.94	1.09908	0.136295	0.0621065	0.294006	0.114286	0.376424	0.125	0.059929	0.239388	12501.7
ANKRD23	239.35	256.717	0.932347	-0.101061	238.501	259.088	0.920541	-0.119446	0.238136	0.56	0.342857	0.650677	0.75	0.167196	0.444093	211.911
ANKRD24	174.04	161.821	1.07551	0.105016	172.556	164.09	1.05159	0.0725787	0.176515	0.488827	0.342857	0.650677	0.25	0.253944	0.558159	35.8381
ANKRD26	453.797	359.547	1.26214	0.335869	439.986	356.012	1.23587	0.30553	0.0279393	0.194357	0.114286	0.376424	0.125	0.00518817	0.0448727	3525.79
ANKRD27	1380.14	1200.64	1.1495	0.201005	1379.93	1202.64	1.14742	0.19839	0.0297349	0.200199	0.0285714	0.17463	0	0.00950625	0.069001	15715.8
ANKRD28	1189.24	1254.94	0.947651	-0.0775725	1188.07	1265.39	0.938894	-0.0909662	0.0819428	0.339282	0.0285714	0.17463	1	0.147036	0.412833	2989.43
ANKRD29	1388.6	1002.37	1.38532	0.470215	1385.61	991.801	1.39707	0.4824	3.60637e-05	0.0108961	0.0285714	0.17463	0	2.91454e-06	0.000209884	77543.2
ANKRD30A	141.834	148.107	0.957645	-0.062437	141.304	148.075	0.95427	-0.0675308	0.0659281	0.304104	0.0571429	0.25625	0.9375	0.252415	0.556355	22.9266
ANKRD30B	4281.22	5853.23	0.731428	-0.451212	4257.15	5955.36	0.714843	-0.484301	0.00164744	0.0522361	0.0285714	0.17463	1	5.41523e-05	0.00171876	1.44196e+06
ANKRD31	152.133	160.039	0.950598	-0.0730925	153.555	167.441	0.917072	-0.124892	0.411454	0.70809	0.685714	0.873921	0.625	0.28671	0.591026	96.403
ANKRD32	755.291	792.557	0.95298	-0.0694821	761.05	772.483	0.985201	-0.0215104	0.784183	0.916484	0.685714	0.873921	0.625	0.802763	0.924716	65.3472
ANKRD33	6521.29	7480.11	0.871816	-0.197904	6483.68	7400.28	0.87614	-0.190767	0.0480179	0.257285	0.114286	0.376424	0.875	0.0230391	0.128883	420079
ANKRD34A	278.868	258.037	1.08073	0.112001	275.529	258.699	1.06506	0.0909281	0.302563	0.622154	0.342857	0.650677	0.25	0.2476	0.550606	141.62
ANKRD34B	136.675	144.108	0.948417	-0.0764069	135.106	154.217	0.876082	-0.190862	0.207512	0.528527	0.0571429	0.25625	0.9375	0.0698232	0.264399	182.6
ANKRD34C	163.59	162.185	1.00866	0.0124432	160.29	171.953	0.932177	-0.101325	0.491118	0.763123	1	1	0.5	0.384685	0.67896	68.0061
ANKRD35	1655.11	2368.51	0.698798	-0.517052	1648.44	2386.78	0.690654	-0.533966	0.00019287	0.021043	0.0285714	0.17463	1	2.03896e-06	0.000163023	272574
ANKRD36	238.669	265.329	0.899521	-0.15277	236.048	265.664	0.888521	-0.170522	0.0609768	0.291145	0.114286	0.376424	0.875	0.0333821	0.16405	438.552
ANKRD36B	478.375	607.259	0.787761	-0.34417	487.631	574.554	0.848713	-0.236652	0.200045	0.518659	0.342857	0.650677	0.75	0.0849649	0.299021	3777.79
ANKRD37	2338.59	2538.06	0.921409	-0.118086	2412.29	2543.46	0.948426	-0.076393	0.374739	0.682575	0.309424	0.650677	0.75	0.294595	0.599299	8603.68
ANKRD38	3565.6	4308.11	0.827647	-0.272912	3494.21	4255.2	0.821162	-0.284261	0.0299888	0.200873	0.114286	0.376424	0.875	0.00546376	0.0465264	289554
ANKRD39	739.348	648.78	1.1396	0.188523	753.304	624.537	1.20618	0.270444	0.0733632	0.320036	0.114286	0.376424	0.125	0.0188485	0.11234	8290.41
ANKRD40	739.675	613.66	1.20535	0.269453	734.018	630.695	1.16382	0.218872	0.108414	0.388449	0.342857	0.650677	0.25	0.0231429	0.129394	5337.8
ANKRD41	158.105	158.173	0.999571	-0.000618422	158.527	158.865	0.99787	-0.00307557	0.950329	0.98447	0.885714	0.962774	0.5625	0.960904	0.989338	0.0572277
ANKRD42	251.885	225.572	1.11665	0.15918	253.51	218.345	1.16105	0.215434	0.0863193	0.348743	0.0285714	0.17463	0	0.0243351	0.133681	618.294
ANKRD43	355.393	313.448	1.13382	0.181189	358.495	309.402	1.15867	0.212472	0.0253112	0.184317	0.0285714	0.17463	0	0.00890949	0.065887	1205.08
ANKRD44	155.05	175.691	0.882517	-0.180304	156.176	176.601	0.884344	-0.177321	0.0812378	0.337876	0.0571429	0.25625	0.9375	0.0317233	0.158905	208.592
ANKRD45	148.893	159.959	0.930819	-0.103428	150.929	159.953	0.943586	-0.0837743	0.244396	0.566578	0.2	0.50648	0.8125	0.23723	0.538524	40.7128
ANKRD46	3087.56	2723.35	1.13374	0.181085	3108.43	2677.87	1.16078	0.215099	0.00819936	0.107007	0.0285714	0.17463	0	0.00470774	0.0419226	92689.9
ANKRD47	177.042	166.863	1.061	0.085423	177.11	167.764	1.05571	0.0782138	0.342119	0.657457	0.485714	0.761963	0.3125	0.316023	0.620125	43.6752
ANKRD49	1979.99	1853.86	1.06804	0.0949661	1978.28	1845.49	1.07196	0.100246	0.166282	0.475552	0.2	0.50648	0.1875	0.151498	0.419896	8817.18
ANKRD5	173.731	160.473	1.08262	0.114524	173.763	160.491	1.0827	0.114629	0.0163986	0.148366	0.0285714	0.17463	0	0.0591656	0.237221	88.0738
ANKRD50	1206.89	1598.41	0.755058	-0.40534	1182.07	1631.03	0.724736	-0.464473	0.00213661	0.0581774	0.0285714	0.17463	1	8.64775e-05	0.00239199	100785
ANKRD52	287.091	337.067	0.851733	-0.231526	300.108	338.322	0.887049	-0.172914	0.430926	0.721602	0.485714	0.761963	0.6875	0.276359	0.580426	730.142
ANKRD53	199.084	211.793	0.939992	-0.0892795	203.727	219.543	0.927957	-0.107869	0.378963	0.685842	0.685714	0.873921	0.625	0.273983	0.578064	125.08
ANKRD54	679.713	740.831	0.917501	-0.124219	689.159	741.703	0.929158	-0.106005	0.389373	0.693289	0.485714	0.761963	0.6875	0.277232	0.581249	1380.43
ANKRD55	136.525	135.094	1.01059	0.0151989	133.691	133.615	1.00057	0.000823705	0.990641	0.997444	0.885714	0.962774	0.5625	0.992589	0.997922	0.00291154
ANKRD56	588.918	637.382	0.923963	-0.114092	586.066	613.328	0.955551	-0.0655953	0.530293	0.786167	0.342857	0.650677	0.75	0.51066	0.768245	371.604
ANKRD57	7599.26	7490.33	1.01454	0.0208313	7736.55	7575.41	1.02127	0.0303675	0.715546	0.883975	0.685714	0.873921	0.375	0.702248	0.878111	12984
ANKRD58	181.307	207.033	0.875738	-0.191428	184.546	206.726	0.89271	-0.163737	0.128753	0.421073	0.245383	0.620459	0.78125	0.0576876	0.233389	245.971
ANKRD6	1060.62	1149.09	0.92301	-0.115581	1082.01	1128.14	0.959104	-0.0602402	0.670656	0.862954	0.885714	0.962774	0.5625	0.636131	0.844608	1064.27
ANKRD7	187.35	174.018	1.07662	0.106504	187.866	176.349	1.06531	0.0912774	0.301441	0.621066	0.2	0.50648	0.1875	0.23504	0.536086	66.3305
ANKRD9	1738.53	1461.26	1.18975	0.250656	1703.05	1461.82	1.16502	0.22036	0.016721	0.149561	0.0285714	0.17463	0	0.0045669	0.0411295	29097.1
ANKS1A	3350.11	3870.15	0.865626	-0.208183	3372.65	3740.63	0.901626	-0.149399	0.0946169	0.363385	0.114286	0.376424	0.875	0.0594481	0.23802	67704.8
ANKS1B	166.273	167.644	0.991823	-0.0118451	168.692	165.444	1.01963	0.0280481	0.59858	0.826065	0.685714	0.873921	0.375	0.646225	0.849894	5.27454
ANKS3	183.367	183.34	1.00015	0.000213135	178.426	185.277	0.963022	-0.0543598	0.564091	0.806327	0.685714	0.873921	0.625	0.50584	0.764931	23.4696
ANKS4B	157.901	164.494	0.959919	-0.0590155	159.371	164.077	0.971319	-0.0419833	0.619383	0.836281	1	1	0.5	0.628492	0.840361	11.0729
ANKS6	200.716	191.599	1.04758	0.067066	199.884	199.391	1.00248	0.00356777	0.98005	0.993776	1	1	0.5	0.846667	0.944779	0.121871
ANKZF1	446.885	459.074	0.973448	-0.0388235	447.121	469.075	0.953198	-0.0691528	0.465483	0.745958	0.685714	0.873921	0.625	0.416675	0.704298	240.986
ANLN	1441.94	1963.28	0.734457	-0.445251	1490.16	1900.1	0.784256	-0.350603	0.0102369	0.119294	0.0571429	0.25625	0.9375	0.00110869	0.0149004	84023.2
ANO1	1499.14	1379.66	1.0866	0.119826	1474.02	1369.85	1.07604	0.105738	0.549243	0.79778	0.485714	0.761963	0.3125	0.487988	0.754233	5425.7
ANO10	723.317	704.494	1.02672	0.0380413	748.105	714.204	1.04747	0.0669047	0.652322	0.853768	0.685714	0.873921	0.375	0.498018	0.75983	574.641
ANO2	203.601	189.574	1.07399	0.102979	202.945	190.407	1.06585	0.0920052	0.343418	0.658182	0.485714	0.761963	0.3125	0.263801	0.567375	78.6056
ANO3	206.164	328.929	0.626773	-0.673984	207.737	330.168	0.629187	-0.668439	0.00318274	0.0693537	0.0285714	0.17463	1	1.20299e-06	0.000113122	7494.6
ANO4	673.683	840.276	0.80174	-0.318793	649.701	888.861	0.730937	-0.452181	0.0299642	0.200818	0.0285714	0.17463	1	0.00192784	0.0224026	28598.7
ANO5	155.841	152.416	1.02247	0.0320601	157.766	149.289	1.05678	0.079678	0.254492	0.576495	0.485714	0.761963	0.3125	0.259819	0.563621	35.9293
ANO6	2416.08	2805.25	0.86127	-0.215462	2372.02	2798.68	0.847549	-0.238631	0.0356748	0.220317	0.114286	0.376424	0.875	0.00915774	0.0671806	91020.1
ANO7	174.612	177.377	0.984408	-0.0226718	176.335	175.913	1.00239	0.00345061	0.918093	0.974046	0.885714	0.962774	0.5625	0.948188	0.985453	0.0887258
ANO8	507.082	584.857	0.86702	-0.205863	510.939	565.304	0.903832	-0.145874	0.198656	0.51648	0.342857	0.650677	0.75	0.113457	0.35537	1477.73
ANO9	219.027	214.743	1.01995	0.0284981	219.92	216.819	1.0143	0.0204905	0.657614	0.856893	0.685714	0.873921	0.375	0.749876	0.900264	4.80946
ANP32A	467.48	464.324	1.0068	0.00977386	470.448	468.476	1.00421	0.00605981	0.960975	0.988298	1	1	0.5	0.97139	0.992252	1.94419
ANP32B	10296.7	10058.6	1.02367	0.0337514	10235.3	10131.3	1.01027	0.0147364	0.873809	0.95671	0.885714	0.962774	0.4375	0.831696	0.938638	5409.7
ANP32C	228.41	186.762	1.223	0.290426	230.977	186.978	1.23531	0.304875	0.1421	0.442353	0.0285714	0.17463	0	0.0219002	0.124327	967.923
ANP32D	146.298	142.823	1.02433	0.0346833	148.417	143.803	1.03208	0.0455589	0.52511	0.78303	1	1	0.5	0.547825	0.79337	10.6428
ANP32E	249.627	244.86	1.01947	0.0278188	249.788	262.386	0.951984	-0.0709902	0.593395	0.82328	0.663117	0.873921	0.375	0.533679	0.783647	79.363
ANPEP	232.009	444.472	0.521988	-0.937912	233.064	436.8	0.533571	-0.906249	0.000790387	0.0388056	0.0285714	0.17463	1	8.868e-09	3.27824e-06	20754.2
ANRIL	393.552	434.995	0.904727	-0.144445	389.998	445.515	0.875387	-0.192006	0.22681	0.548344	0.2	0.50648	0.8125	0.0916651	0.313315	1541.06
ANTXR1	1842.17	2017.37	0.913154	-0.13107	1814.82	2016.01	0.900206	-0.151674	0.0122285	0.129988	0.0285714	0.17463	1	0.0258309	0.139604	20238
ANTXR2	3002.69	2822.17	1.06396	0.0894489	2985.77	2938.75	1.016	0.0229001	0.779461	0.9144	0.884549	0.962774	0.4375	0.753725	0.902158	1105.41
ANTXRL	149.777	142.199	1.05329	0.0749014	151.056	144.728	1.04373	0.0617448	0.409207	0.706568	0.485714	0.761963	0.3125	0.36899	0.666809	20.0253
ANUBL1	444.803	408.687	1.08837	0.122169	434.24	408.626	1.06268	0.0877119	0.416351	0.711003	0.485714	0.761963	0.3125	0.346594	0.646774	328.041
ANXA1	9223.55	9622.05	0.958585	-0.0610223	8984.55	9438.94	0.951861	-0.0711779	0.440801	0.729164	0.485714	0.761963	0.6875	0.376058	0.672309	103233
ANXA10	1013.87	218.78	4.6342	2.21232	1075.08	224.646	4.78567	2.25872	0.00367467	0.0732185	0.0285714	0.17463	0	4.04849e-11	7.06731e-08	361621
ANXA11	2150.68	2444.11	0.879945	-0.184515	2199.51	2448.02	0.898485	-0.154433	0.0594528	0.287856	0.114286	0.376424	0.875	0.0393833	0.182334	30878.7
ANXA13	145.339	149.912	0.969494	-0.0446962	146.945	152.21	0.965413	-0.0507824	0.381265	0.687945	0.485714	0.761963	0.6875	0.446738	0.725955	13.8577
ANXA2	8003.24	7969.82	1.00419	0.00603842	7992.86	8001.09	0.998972	-0.00148419	0.971478	0.991722	1	1	0.5	0.991715	0.997467	33.8416
ANXA2P1	10043.7	9026.75	1.11265	0.154006	9981.44	8978.32	1.11173	0.152802	0.0435822	0.243759	0.114286	0.376424	0.125	0.0377818	0.177642	503120
ANXA2P2	9577.14	9336.24	1.0258	0.0367533	9452.56	9301.29	1.01626	0.0232752	0.765475	0.908268	0.485714	0.761963	0.3125	0.759706	0.905114	11442.2
ANXA2P3	2152.35	2335.45	0.9216	-0.117787	2143.78	2344.94	0.914218	-0.129389	0.154769	0.459745	0.114286	0.376424	0.875	0.105969	0.341375	20231.2
ANXA3	8262.24	9158.9	0.9021	-0.148641	8548.99	9496.23	0.900251	-0.151601	0.19219	0.50998	0.2	0.50648	0.8125	0.101439	0.333253	448631
ANXA4	5301.06	5789.37	0.915654	-0.127126	5266.06	5776.83	0.911583	-0.133554	0.177943	0.490628	0.342857	0.650677	0.75	0.116034	0.359853	130443
ANXA5	6768.72	7389.21	0.916029	-0.126535	6828.1	7388.17	0.924194	-0.113732	0.0200786	0.163873	0.0285714	0.17463	1	0.0689288	0.262393	156838
ANXA6	150.847	152.678	0.98801	-0.017402	151.43	150.189	1.00827	0.0118773	0.802773	0.925252	1	1	0.5	0.83897	0.94245	0.770742
ANXA7	4756.62	4479.52	1.06186	0.086593	4837.37	4477.39	1.0804	0.111566	0.119879	0.406283	0.114286	0.376424	0.125	0.118369	0.364289	64794.3
ANXA8	6001.07	6375.09	0.941331	-0.0872267	6013.71	6348.44	0.947274	-0.0781456	0.340367	0.656055	0.342857	0.650677	0.75	0.317632	0.62173	56020.3
ANXA8L1	605.869	556.828	1.08807	0.121774	607.325	568.64	1.06803	0.0949513	0.414895	0.710105	0.342857	0.650677	0.25	0.251958	0.55597	748.236
ANXA8L2	1480.62	1697.85	0.872055	-0.197509	1455.61	1740.6	0.836269	-0.257961	0.0318504	0.207679	0.0285714	0.17463	1	0.00800411	0.0608824	40609.6
ANXA9	470.187	535.731	0.877655	-0.188275	480.155	534.208	0.898817	-0.153901	0.133151	0.428474	0.114286	0.376424	0.875	0.0730122	0.272353	1460.85
AOAH	187.102	199.159	0.939461	-0.0900952	187.442	204.595	0.916161	-0.126327	0.182575	0.496673	0.114286	0.376424	0.875	0.118937	0.365421	147.113
AOC2	173.633	176.265	0.985066	-0.0217083	173.065	177.265	0.976307	-0.0345935	0.624642	0.83939	0.885714	0.962774	0.5625	0.658264	0.857047	8.81986
AOC3	206.092	177.436	1.1615	0.215984	205.236	179.679	1.14224	0.191865	0.00720041	0.0996134	0.0285714	0.17463	0	0.00800746	0.0608931	326.591
AOF2	5382.09	6326.24	0.850756	-0.233182	5332.12	6341.96	0.840768	-0.25022	0.0268972	0.19061	0.0285714	0.17463	1	0.00348549	0.0340869	509891
AOX1	1523.41	1257.29	1.21167	0.276995	1523.79	1287.87	1.18319	0.242683	0.0235704	0.177681	0.0285714	0.17463	0	0.00472873	0.0420329	27830.4
AOX2P	155.751	154.027	1.01119	0.0160575	154.697	160.252	0.965332	-0.0509025	0.598803	0.826122	0.885714	0.962774	0.4375	0.572669	0.807963	15.4322
AP1B1	2887.66	2752.63	1.04905	0.0690873	2859.58	2669.5	1.07121	0.099235	0.236423	0.558228	0.342857	0.650677	0.25	0.193158	0.481241	18065.7
AP1G1	2112.57	1924.62	1.09766	0.134428	2140.69	1949.19	1.09824	0.135198	0.0957964	0.365854	0.114286	0.376424	0.125	0.074963	0.276602	18335.3
AP1G2	736.353	750.376	0.981312	-0.0272156	742.416	750.462	0.989278	-0.0155522	0.809682	0.9283	1	1	0.5	0.784168	0.916729	32.373
AP1GBP1	310.487	318.239	0.975642	-0.035577	320.829	337.849	0.949623	-0.0745737	0.568568	0.808908	0.485714	0.761963	0.6875	0.483954	0.751421	144.839
AP1M1	2158.99	2239.98	0.963842	-0.0531319	2154.79	2331.42	0.92424	-0.11366	0.350035	0.663222	0.685714	0.873921	0.625	0.229967	0.529487	15598.6
AP1M2	863.767	857.376	1.00745	0.0107143	871.191	879.408	0.990656	-0.0135438	0.909343	0.970523	1	1	0.5	0.980946	0.994395	33.7605
AP1S1	916.231	578.805	1.58297	0.662634	911.347	633.707	1.43812	0.524184	0.114558	0.398896	0.114286	0.376424	0.125	0.0180424	0.108937	38541.9
AP1S2	833.822	808.09	1.03184	0.0452229	832.61	781.326	1.06564	0.0917163	0.301107	0.620703	0.685714	0.873921	0.375	0.217644	0.513839	1315.03
AP1S3	293.228	368.385	0.795983	-0.329191	284.614	343.757	0.827951	-0.272382	0.128565	0.420809	0.2	0.50648	0.8125	0.0360455	0.172314	1748.94
AP2A1	242.336	245.123	0.988629	-0.0164989	246.644	243.497	1.01292	0.0185271	0.803336	0.925411	0.885714	0.962774	0.4375	0.792336	0.920326	4.95229
AP2A2	325.107	287.583	1.13048	0.176935	330.39	287.462	1.14933	0.200796	0.0883002	0.351879	0.2	0.50648	0.1875	0.0348311	0.168676	921.379
AP2B1	616.585	552.395	1.1162	0.1586	623.299	565.21	1.10278	0.141139	0.278758	0.600142	0.342857	0.650677	0.25	0.168336	0.44599	1687.2
AP2M1	3443.18	3503.91	0.982667	-0.0252256	3480.62	3495.37	0.995781	-0.00609918	0.916362	0.973261	0.885714	0.962774	0.5625	0.901779	0.968311	108.721
AP2S1	8137.5	7965.88	1.02154	0.0307523	7885.01	7963.12	0.990191	-0.0142216	0.863421	0.952346	1	1	0.5	0.825563	0.936024	3050.74
AP3B1	7665.78	7768.29	0.986803	-0.0191653	7777.15	7453.85	1.04337	0.0612559	0.513229	0.77603	0.685714	0.873921	0.375	0.454061	0.731082	52261.7
AP3B2	163.875	152.606	1.07384	0.102778	162.55	151.075	1.07596	0.105619	0.112997	0.396313	0.2	0.50648	0.1875	0.131974	0.387996	65.8385
AP3D1	1196.8	1256.72	0.952321	-0.0704798	1193.45	1243.79	0.959527	-0.0596049	0.34964	0.663	0.485714	0.761963	0.6875	0.392472	0.68554	1267.07
AP3M1	1545.14	1564.98	0.98732	-0.0184103	1549.08	1568.21	0.987799	-0.01771	0.585852	0.819254	0.685714	0.873921	0.625	0.765958	0.907995	183.038
AP3M2	1809.99	2075.54	0.872059	-0.197503	1779.27	2178.03	0.81692	-0.291734	0.0789085	0.332279	0.0285714	0.17463	1	0.00685358	0.0546304	79502.2
AP3S1	5363.5	5083.07	1.05517	0.0774736	5245.18	4849.27	1.08164	0.113226	0.392766	0.696064	0.485714	0.761963	0.3125	0.252779	0.55673	78374
AP3S2	551.97	458.25	1.20452	0.268457	548.905	446.607	1.22906	0.297551	0.0267045	0.18995	0.0285714	0.17463	0	0.00489057	0.0430163	5232.44
AP4B1	1612.24	1444.31	1.11627	0.158684	1617.86	1421.7	1.13798	0.186477	0.111657	0.393856	0.114286	0.376424	0.125	0.0394454	0.182395	19241
AP4E1	2114.42	1988.56	1.06329	0.0885336	2122.1	2020.81	1.05012	0.0705586	0.29613	0.616398	0.342857	0.650677	0.25	0.308754	0.613256	5129.77
AP4M1	545.391	565.928	0.963712	-0.0533254	546.935	585.019	0.934901	-0.0971149	0.357465	0.670026	0.342857	0.650677	0.75	0.276853	0.580793	725.207
AP4S1	218.498	220.287	0.991879	-0.0117644	214.173	219.709	0.974805	-0.0368138	0.565039	0.80659	0.685714	0.873921	0.625	0.584122	0.814696	15.3208
APAF1	822.798	815.77	1.00861	0.0123747	817.561	847.057	0.965178	-0.0511334	0.634381	0.84443	1	1	0.5	0.592437	0.819992	435.019
APBA1	138.599	144.194	0.961194	-0.0571008	136.787	144.453	0.946928	-0.0786727	0.0873525	0.350149	0.114286	0.376424	0.875	0.200662	0.49129	29.3864
APBA2	141.905	140.402	1.01071	0.0153624	146.379	140.685	1.04047	0.0572412	0.471462	0.750151	0.685714	0.873921	0.375	0.461039	0.73574	16.2115
APBA2BP	179.006	177.582	1.00802	0.0115207	178.51	176.256	1.01279	0.0183316	0.561221	0.80494	0.485714	0.761963	0.3125	0.750651	0.900747	2.54
APBA3	506.764	408.784	1.23968	0.309972	504.44	413.373	1.2203	0.287238	0.186657	0.50198	0.342857	0.650677	0.25	0.0405203	0.185494	4146.59
APBB1	147.92	157.17	0.941147	-0.0875077	146.558	154.174	0.950596	-0.0730955	0.243603	0.565625	0.2	0.50648	0.8125	0.287431	0.591696	29.0078
APBB1IP	353.236	346.424	1.01966	0.0280935	349.6	349.378	1.00064	0.000918835	0.988045	0.996672	0.885714	0.962774	0.4375	0.993531	0.9982	0.0247721
APBB2	178.606	183.174	0.975061	-0.0364363	178.093	184.922	0.963069	-0.0542891	0.322305	0.639545	0.685714	0.873921	0.625	0.406061	0.695087	23.3202
APBB3	716.717	1039.29	0.689619	-0.536128	713.258	1038.69	0.686691	-0.542268	0.00929657	0.113929	0.0285714	0.17463	1	1.20717e-05	0.000592682	52952.6
APC	252.402	231.325	1.09111	0.125801	248.29	223.187	1.11248	0.153777	0.102946	0.379183	0.2	0.50648	0.1875	0.0668806	0.257067	315.096
APC2	145.704	161.445	0.902498	-0.148004	148.105	162.479	0.911534	-0.133632	0.0923918	0.359744	0.114286	0.376424	0.875	0.0755577	0.277876	103.305
APCDD1	319.358	511.89	0.62388	-0.680659	325.111	531.608	0.611561	-0.709433	0.00849058	0.109206	0.0285714	0.17463	1	1.30333e-05	0.00062908	21320.6
APCDD1L	835.809	969.931	0.861721	-0.214708	864.979	976.963	0.885376	-0.175638	0.181137	0.494863	0.2	0.50648	0.8125	0.0719003	0.269729	6270.14
APCS	176.327	172.176	1.0241	0.0343623	177.612	174.876	1.01564	0.0223899	0.790693	0.919509	0.685714	0.873921	0.375	0.779188	0.914785	3.74055
APEG1	237.662	213.061	1.11546	0.157639	234.433	215.269	1.08902	0.123035	0.113318	0.396909	0.114286	0.376424	0.125	0.100175	0.330431	183.628
APEH	4998.62	5477.71	0.912539	-0.132042	5036.76	5398.21	0.933042	-0.0999854	0.218526	0.540111	0.342857	0.650677	0.75	0.192847	0.480946	65323.3
APEX1	4585.01	5340.2	0.858583	-0.21997	4621.96	5219.28	0.885556	-0.175344	0.062949	0.296194	0.0571429	0.25625	0.9375	0.0311502	0.15691	178392
APEX2	2080.02	1910.46	1.08875	0.122679	2066.04	1872	1.10366	0.142292	0.0474881	0.255737	0.0571429	0.25625	0.0625	0.0486572	0.209296	18826.8
APH1A	1953.48	1665.38	1.17299	0.230194	2041.77	1685.29	1.21152	0.276818	0.0917852	0.359162	0.0285714	0.17463	0	0.0107579	0.0750191	63536.4
APH1B	804.272	713.796	1.12675	0.172172	816.983	702.786	1.16249	0.21722	0.018407	0.157635	0.0285714	0.17463	0	0.00643615	0.0521865	6520.43
API5	5987.17	5676.63	1.05471	0.0768396	6055.88	5877.69	1.03032	0.0430878	0.696874	0.874997	0.685714	0.873921	0.375	0.608639	0.829812	15876.2
APIP	2810.77	2493.24	1.12735	0.17294	2756.12	2495.37	1.10449	0.143386	0.0868805	0.349412	0.2	0.50648	0.1875	0.052473	0.2199	33995.9
APITD1	1957.7	1826.86	1.07162	0.099799	1972.25	1821.45	1.08279	0.114758	0.0392146	0.231171	0.0285714	0.17463	0	0.0787321	0.285323	11371
APLF	176.671	165.588	1.06693	0.0934636	177.107	166.975	1.06068	0.0849926	0.329322	0.645128	0.342857	0.650677	0.25	0.240283	0.542139	51.333
APLN	206.658	203.901	1.01352	0.0193761	213.127	200.954	1.06057	0.0848459	0.345193	0.659755	0.685714	0.873921	0.375	0.290549	0.595307	74.0872
APLNR	145.395	150.597	0.965458	-0.0507153	145.997	160.51	0.909581	-0.136726	0.348004	0.661634	0.685714	0.873921	0.625	0.209181	0.502861	105.315
APLP1	203.738	208.302	0.978088	-0.0319644	205.623	217.319	0.946183	-0.079809	0.367441	0.677142	0.342857	0.650677	0.75	0.318195	0.622117	68.3919
APLP2	1969.33	1907.29	1.03253	0.0461829	1917.21	1930.92	0.9929	-0.0102799	0.945268	0.982639	1	1	0.5	0.885907	0.962185	93.9803
APM-1	1563.14	1533.87	1.01908	0.0272696	1524.29	1532.9	0.994378	-0.00813389	0.935168	0.979872	0.685714	0.873921	0.375	0.858788	0.949683	37.1365
APOA1	147.927	143.465	1.0311	0.0441852	148.711	144.286	1.03067	0.043584	0.172407	0.483564	0.342857	0.650677	0.25	0.450667	0.728777	9.7921
APOA1BP	5125.56	3730.55	1.37394	0.458322	5085.35	3675.4	1.38362	0.468445	0.000360388	0.0282397	0.0285714	0.17463	0	7.83962e-06	0.000429158	993975
APOA2	135.851	140.853	0.964488	-0.0521653	136.838	138.154	0.990477	-0.013805	0.802935	0.925252	0.685714	0.873921	0.625	0.851938	0.946942	0.865507
APOA4	144.661	154.171	0.938314	-0.0918571	146.846	154.798	0.948629	-0.0760838	0.241869	0.564385	0.342857	0.650677	0.75	0.249764	0.552759	31.6178
APOA5	170.852	166.596	1.02555	0.0363946	170.777	164.192	1.0401	0.0567262	0.213132	0.535786	0.2	0.50648	0.1875	0.351476	0.652145	21.6783
APOB	147.982	246.002	0.601547	-0.73325	149.126	236.253	0.631212	-0.663803	0.0023022	0.0598183	0.0285714	0.17463	1	1.69416e-06	0.000143487	3795.58
APOB48R	179.678	188.261	0.954408	-0.0673225	176.992	198.843	0.890108	-0.167948	0.195319	0.512854	0.342857	0.650677	0.75	0.0814164	0.290976	238.739
APOBEC1	168.703	171.763	0.982185	-0.0259335	171.012	176.149	0.97084	-0.0426948	0.668283	0.8618	1	1	0.5	0.66359	0.859625	13.192
APOBEC2	145.996	146.051	0.999625	-0.000541551	146.199	142.217	1.028	0.03984	0.517294	0.778454	0.885714	0.962774	0.4375	0.533025	0.783213	7.92839
APOBEC3A	211.985	452.701	0.468268	-1.09459	207.853	424.042	0.490171	-1.02864	0.0156024	0.145348	0.0285714	0.17463	1	4.4439e-06	0.000288562	23368.8
APOBEC3B	293.335	313.98	0.934248	-0.0981233	290.214	334.46	0.867711	-0.204714	0.228522	0.550409	0.342857	0.650677	0.75	0.0871404	0.304169	978.83
APOBEC3C	560.706	631.742	0.887555	-0.172092	552.673	622.414	0.88795	-0.171449	0.28643	0.607507	0.342857	0.650677	0.75	0.165929	0.441961	2431.93
APOBEC3D	186.048	193.831	0.959847	-0.0591232	193.411	192.88	1.00275	0.00396454	0.961326	0.988321	0.685714	0.873921	0.625	0.998577	0.99968	0.140856
APOBEC3F	483.062	406.165	1.18932	0.250141	489.736	397.532	1.23194	0.300935	0.0122085	0.129896	0.0285714	0.17463	0	0.00194845	0.022546	4250.83
APOBEC3G	354.383	316.483	1.11975	0.163178	351.952	315.433	1.11577	0.158045	0.168111	0.478051	0.342857	0.650677	0.25	0.081631	0.291148	666.82
APOBEC3H	198.234	187.748	1.05585	0.0784046	203.032	192.752	1.05333	0.0749631	0.385541	0.690796	0.2	0.50648	0.1875	0.331107	0.632734	52.8418
APOBEC4	504.578	782.39	0.644918	-0.632811	510.798	756.136	0.675537	-0.565893	0.0138641	0.138122	0.0285714	0.17463	1	0.000112648	0.00284765	30095.4
APOC1	298.771	275.21	1.08561	0.118508	290.794	284.372	1.02258	0.0322191	0.838601	0.941655	1	1	0.5	0.756558	0.903412	20.6223
APOC2	204.191	190.959	1.06929	0.0966549	207.209	204.508	1.01321	0.0189279	0.886952	0.962255	0.885714	0.962774	0.4375	0.816623	0.931486	3.64712
APOC3	148.444	147.888	1.00376	0.00541114	148.25	149.765	0.989885	-0.0146672	0.780277	0.914606	1	1	0.5	0.836504	0.941361	1.14742
APOC4	148.576	160.168	0.92763	-0.108379	147.549	159.709	0.923864	-0.114247	0.156785	0.462537	0.2	0.50648	0.8125	0.131775	0.38759	73.9278
APOD	628.697	628.806	0.999826	-0.000250831	619.784	624.011	0.993226	-0.00980558	0.933326	0.979	1	1	0.5	0.927837	0.978589	8.93309
APOE	268.593	332.776	0.807129	-0.309129	268.485	346.785	0.77421	-0.369204	0.0216897	0.170341	0.0285714	0.17463	1	0.000365382	0.00660209	3065.5
APOF	146.102	146.16	0.999601	-0.000575112	146.433	166.677	0.878541	-0.186819	0.420696	0.713544	1	1	0.5	0.247091	0.550083	204.921
APOH	141.86	139.174	1.0193	0.027575	140.625	145.156	0.968789	-0.0457452	0.618884	0.836192	1	1	0.5	0.600338	0.824526	10.2623
APOL1	270.686	285.986	0.946502	-0.0793226	270.231	285.847	0.945369	-0.0810506	0.434617	0.724341	0.685714	0.873921	0.625	0.37751	0.673295	121.931
APOL2	340.021	350.558	0.969943	-0.0440287	340.569	356.156	0.956237	-0.0645599	0.469619	0.748873	1	1	0.5	0.442183	0.72273	121.469
APOL3	263.783	237.362	1.11131	0.152265	266.714	240.767	1.10777	0.147654	0.155993	0.461371	0.2	0.50648	0.1875	0.0864255	0.302513	336.615
APOL4	176.256	163.004	1.0813	0.112771	175.006	163.087	1.07308	0.101759	0.102833	0.378987	0.114286	0.376424	0.125	0.122313	0.371013	71.0262
APOL5	157.489	168.811	0.932931	-0.100157	153.854	177.45	0.867026	-0.205852	0.105001	0.382799	0.0571429	0.25625	0.9375	0.0378114	0.177728	278.389
APOL6	271.044	278.155	0.974434	-0.0373642	266.288	272.914	0.975719	-0.0354626	0.706563	0.87955	0.885714	0.962774	0.5625	0.699337	0.876529	21.9564
APOLD1	377.938	354.614	1.06577	0.0919011	375.556	384.988	0.9755	-0.0357864	0.861458	0.951416	0.685714	0.873921	0.375	0.948077	0.985453	44.4836
APOM	257.207	235.025	1.09438	0.130111	252.338	236.428	1.06729	0.0939554	0.349057	0.662674	0.342857	0.650677	0.25	0.284613	0.588966	126.561
APOO	3230.44	3210.41	1.00624	0.00897288	3205	3157.16	1.01515	0.0216976	0.812069	0.929401	1	1	0.5	0.728853	0.890594	1144.4
APOOL	856.611	784.259	1.09226	0.12731	846.457	782.521	1.08171	0.113308	0.0848842	0.345675	0.0571429	0.25625	0.0625	0.0956559	0.321534	2043.94
APP	2435.68	2189	1.11269	0.154056	2516.72	2372.94	1.06059	0.0848646	0.827722	0.93664	0.885714	0.962774	0.4375	0.737259	0.894619	10335.2
APPBP2	2562.82	2638.3	0.97139	-0.0418768	2570.56	2631.01	0.977025	-0.0335323	0.585288	0.819097	0.885714	0.962774	0.5625	0.63031	0.841467	1826.92
APPL1	1521.69	1594.31	0.954454	-0.067253	1514.76	1588.19	0.953766	-0.0682925	0.216036	0.538177	0.342857	0.650677	0.75	0.2938	0.598495	2695.83
APPL2	2260.42	2199.19	1.02784	0.03962	2223.02	2255.59	0.985562	-0.0209812	0.787409	0.918172	0.885714	0.962774	0.4375	0.780141	0.915096	530.264
APRIN	131.647	135.706	0.970089	-0.0438114	131.079	137.263	0.954952	-0.0664995	0.103625	0.380475	0.114286	0.376424	0.875	0.267017	0.570715	19.117
APRT	2155.28	1666.96	1.29294	0.370657	2107.76	1665.64	1.26544	0.339635	0.0231563	0.176051	0.0571429	0.25625	0.0625	0.00310877	0.0315007	97735.8
APTX	2303.58	2142.09	1.07539	0.104861	2350.47	2140.1	1.0983	0.135274	0.0551795	0.27662	0.114286	0.376424	0.125	0.0578425	0.233792	22128.8
AQP1	244.808	224.273	1.09156	0.126395	252.478	222.957	1.13241	0.179393	0.0847042	0.345264	0.0285714	0.17463	0	0.0292349	0.150593	435.746
AQP10	295.758	442.643	0.668164	-0.581726	302.745	453.462	0.66763	-0.582879	0.000377223	0.0286297	0.0285714	0.17463	1	1.28355e-06	0.00011785	11357.8
AQP11	244.941	208.225	1.17633	0.234295	245.992	216.409	1.1367	0.184852	0.123818	0.413902	0.2	0.50648	0.1875	0.037846	0.177784	437.581
AQP12A	162.273	183.014	0.886669	-0.173533	165.647	180.746	0.916464	-0.125849	0.184701	0.499327	0.2	0.50648	0.8125	0.130463	0.385248	113.986
AQP12B	196.456	178.303	1.10181	0.139877	196.459	173.272	1.13382	0.181192	0.198135	0.515809	0.342857	0.650677	0.25	0.0963912	0.323176	268.823
AQP2	176.617	181.098	0.975255	-0.036148	177.403	181.938	0.975075	-0.0364153	0.617683	0.835488	1	1	0.5	0.647561	0.850577	10.2825
AQP3	1171.61	1379.75	0.84915	-0.235909	1137.6	1376.48	0.826457	-0.274989	0.282869	0.604237	0.685714	0.873921	0.625	0.137011	0.395961	28531.5
AQP4	169.345	183.558	0.922569	-0.116271	168.287	184.696	0.911155	-0.134232	0.042264	0.240222	0.0285714	0.17463	1	0.0489136	0.209845	134.634
AQP5	275.499	335.72	0.82062	-0.285214	276.224	355.053	0.77798	-0.362195	0.223676	0.545002	0.342857	0.650677	0.75	0.0568568	0.231293	3106.99
AQP6	190.862	176.3	1.0826	0.1145	189.421	180.021	1.05221	0.0734253	0.139158	0.43805	0.114286	0.376424	0.125	0.239968	0.541914	44.1731
AQP7	177.166	175.063	1.01202	0.0172323	173.655	177.66	0.977459	-0.0328915	0.749639	0.901323	1	1	0.5	0.676134	0.865812	8.01835
AQP7P1	243.039	294.516	0.825215	-0.277159	255.181	296.977	0.859262	-0.218831	0.243456	0.565526	0.485714	0.761963	0.6875	0.106376	0.342439	873.454
AQP7P2	186.038	196.997	0.944372	-0.082573	189.074	197.262	0.958489	-0.0611662	0.26502	0.587856	0.342857	0.650677	0.75	0.324548	0.627411	33.5261
AQP8	160.982	151.88	1.05992	0.0839608	156.266	156.447	0.998843	-0.00167046	0.986045	0.995741	0.885714	0.962774	0.4375	0.999573	0.999904	0.0163879
AQP9	176.582	171.929	1.02706	0.0385261	178.618	173.087	1.03196	0.0453833	0.500867	0.769956	0.685714	0.873921	0.375	0.509857	0.767706	15.2981
AQR	1013.94	894.674	1.1333	0.180535	1017.41	895.704	1.13588	0.183808	0.0219262	0.171214	0.0285714	0.17463	0	0.0106329	0.0744775	7406.27
AR	184.547	194.301	0.949797	-0.0743091	186.247	194.199	0.959054	-0.0603164	0.272189	0.594683	0.485714	0.761963	0.6875	0.35696	0.656505	31.6149
ARAF	3008.96	2963.82	1.01523	0.0218061	3001.49	3012.53	0.996335	-0.00529767	0.864879	0.952756	0.561363	0.873921	0.34375	0.93629	0.981654	60.9622
ARAP1	489.899	511.316	0.958115	-0.0617293	490.082	508.687	0.963425	-0.0537554	0.575201	0.81308	0.485714	0.761963	0.6875	0.534384	0.784027	173.075
ARAP2	581.344	678	0.85744	-0.221892	579.299	676.139	0.856775	-0.223011	0.0201007	0.163925	0.0285714	0.17463	1	0.00713791	0.0562971	4688.97
ARAP3	1380.47	1388.6	0.994144	-0.00847346	1393.91	1397.78	0.997227	-0.00400619	0.952263	0.985293	0.685714	0.873921	0.625	0.986114	0.996004	7.51205
ARC	157.398	152.177	1.03431	0.0486642	159.179	149.866	1.06215	0.0869826	0.246767	0.569538	0.342857	0.650677	0.25	0.238144	0.539695	43.3715
ARCN1	7634.18	7226.35	1.05644	0.0792052	7760.7	7197.85	1.0782	0.108622	0.229794	0.551616	0.342857	0.650677	0.25	0.178755	0.461722	158403
ARD1A	1798.74	1903.33	0.945046	-0.0815442	1843.6	1852.76	0.995056	-0.00715038	0.938981	0.980487	0.885714	0.962774	0.5625	0.962013	0.989635	41.9534
ARD1B	146.886	145.596	1.00886	0.0127224	147.846	148.339	0.996682	-0.00479425	0.958399	0.987261	1	1	0.5	0.990951	0.997363	0.121095
AREG	133.377	145.241	0.91832	-0.122932	133.331	145.081	0.919011	-0.121846	0.0669899	0.306338	0.0571429	0.25625	0.9375	0.0736532	0.273853	69.031
AREGB	142.48	148.697	0.958191	-0.0616154	144.562	154.18	0.937618	-0.0929283	0.455797	0.739304	0.485714	0.761963	0.6875	0.364397	0.662698	46.2542
ARF1	3781.24	4047.8	0.934147	-0.0982791	3852.61	4098.34	0.940043	-0.089202	0.254772	0.576762	0.485714	0.761963	0.6875	0.233579	0.534106	30190.6
ARF3	2414.76	2121.82	1.13806	0.186582	2423.76	2115.35	1.1458	0.196349	0.0576002	0.283641	0.114286	0.376424	0.125	0.0211975	0.121568	47557.8
ARF4	7524.98	7479.35	1.0061	0.00877552	7618.26	7485.98	1.01767	0.0252705	0.591846	0.822713	1	1	0.5	0.699638	0.876557	8749.09
ARF5	3099.46	2642.08	1.17311	0.230341	3054.56	2752.44	1.10977	0.150254	0.308724	0.627878	0.485714	0.761963	0.3125	0.187936	0.474475	45638.7
ARF6	433.415	339.83	1.27539	0.350938	423	347.758	1.21636	0.282574	0.0314628	0.206221	0.0571429	0.25625	0.0625	0.00626827	0.0512231	2830.68
ARFGAP1	407.233	416.188	0.978485	-0.0313781	409.6	414.988	0.987016	-0.0188541	0.834422	0.939588	1	1	0.5	0.864938	0.952557	14.5157
ARFGAP2	974.819	935.686	1.04182	0.0591089	995.153	953.166	1.04405	0.0621902	0.537333	0.789743	0.685714	0.873921	0.375	0.434451	0.717319	881.436
ARFGAP3	2704.92	2412.52	1.1212	0.165042	2724.8	2405.55	1.13271	0.179784	0.00803753	0.105628	0.0285714	0.17463	0	0.0112759	0.0774621	50960.6
ARFGEF1	5182.33	5161.3	1.00407	0.00586527	5153.21	5162	0.998297	-0.00245876	0.975028	0.992302	1	1	0.5	0.987761	0.996402	38.632
ARFGEF2	913.542	794.502	1.14983	0.201419	909.561	770.083	1.18112	0.240155	0.0229962	0.175428	0.0285714	0.17463	0	0.00485485	0.0428028	9726.97
ARFIP1	1730.14	1525.43	1.1342	0.181672	1727.47	1567.43	1.1021	0.140256	0.0520093	0.268021	0.114286	0.376424	0.125	0.049599	0.211513	12805.7
ARFIP2	239.966	230.345	1.04177	0.0590299	246.36	226.589	1.08726	0.120692	0.263682	0.586123	0.485714	0.761963	0.3125	0.178647	0.461481	195.452
ARFRP1	210.092	210.047	1.00021	0.000308703	219.794	220.571	0.996476	-0.00509233	0.967139	0.990249	0.885714	0.962774	0.5625	0.956836	0.988395	0.302009
ARG1	146.298	147.838	0.989586	-0.0151032	148.45	147.965	1.00328	0.00471841	0.926362	0.97692	0.885714	0.962774	0.4375	0.92968	0.979231	0.117477
ARG2	250.499	220.645	1.1353	0.183074	250.488	221.047	1.13319	0.180393	0.168218	0.47819	0.114286	0.376424	0.125	0.0684539	0.261102	433.406
ARG99	176.692	171.051	1.03298	0.0468089	180.102	173.738	1.03663	0.0519017	0.649164	0.852435	0.685714	0.873921	0.375	0.608069	0.829419	20.251
ARGFX	135.933	145.015	0.937369	-0.0933115	135.23	141.542	0.955405	-0.0658161	0.262802	0.584951	0.342857	0.650677	0.75	0.328563	0.630449	19.9212
ARGFXP2	149.871	166.151	0.902017	-0.148774	152.056	172.156	0.883246	-0.179113	0.297215	0.617178	0.342857	0.650677	0.75	0.144797	0.408588	202.004
ARGLU1	6530.36	8684.95	0.751916	-0.411356	6705.5	8866.97	0.756233	-0.403097	0.00020643	0.0216215	0.0285714	0.17463	1	2.39506e-05	0.000971066	2.33598e+06
ARHGAP1	3650.4	3358.47	1.08693	0.120254	3701.12	3372.97	1.09729	0.133945	0.167191	0.476842	0.114286	0.376424	0.125	0.099483	0.329082	53843.5
ARHGAP10	616.454	652.999	0.944035	-0.0830878	614.222	664.668	0.924103	-0.113875	0.179681	0.492921	0.114286	0.376424	0.875	0.139644	0.400713	1272.43
ARHGAP11A	178.495	184.109	0.969506	-0.0446778	183.86	183.557	1.00165	0.0023788	0.970138	0.991243	0.342857	0.650677	0.75	0.990565	0.997198	0.045877
ARHGAP11B	191.399	171.118	1.11852	0.161593	192.097	167.568	1.14638	0.197088	0.0371885	0.224576	0.0285714	0.17463	0	0.0167049	0.103007	300.835
ARHGAP12	2054.61	1669.36	1.23078	0.299569	2030.38	1693.15	1.19917	0.262039	0.00230486	0.0598183	0.0285714	0.17463	0	0.00115957	0.0154051	56861.4
ARHGAP15	227.706	220.328	1.03349	0.0475184	226.408	219.828	1.02993	0.0425507	0.760928	0.906063	0.885714	0.962774	0.4375	0.687733	0.871249	21.649
ARHGAP17	1482.34	1555.1	0.953213	-0.0691289	1470.49	1575.15	0.933558	-0.0991877	0.0608137	0.290906	0.0285714	0.17463	1	0.120365	0.367839	5476.36
ARHGAP18	2015.27	2106.11	0.956867	-0.0636093	1981.76	2063.33	0.960467	-0.0581923	0.505002	0.771835	0.685714	0.873921	0.625	0.486871	0.753507	3326.83
ARHGAP19	612.921	713.846	0.858617	-0.219913	607.808	717.435	0.847196	-0.239232	0.0163373	0.148067	0.0285714	0.17463	1	0.00509176	0.0442704	6009
ARHGAP20	208.007	187.768	1.10779	0.147682	210.953	188.023	1.12195	0.16601	0.116001	0.401181	0.2	0.50648	0.1875	0.0549451	0.226454	262.884
ARHGAP21	8952.18	9505.82	0.941758	-0.0865722	8972.63	9506.8	0.943811	-0.0834297	0.303287	0.622743	0.342857	0.650677	0.75	0.254442	0.55851	142671
ARHGAP22	320.4	321.702	0.995954	-0.00584861	323.7	329.407	0.982674	-0.0252147	0.79469	0.921628	1	1	0.46875	0.819316	0.933066	16.2861
ARHGAP23	1673.9	1948.21	0.859198	-0.218937	1688.37	1936.57	0.871837	-0.19787	0.00222323	0.0586551	0.0285714	0.17463	1	0.00506641	0.0441355	30800.8
ARHGAP24	419.413	604.43	0.693898	-0.527204	419.928	592.186	0.709114	-0.49591	0.000834046	0.039167	0.0285714	0.17463	1	2.63325e-06	0.000194409	14836.5
ARHGAP25	210.716	200.466	1.05113	0.0719436	215.129	203.441	1.05745	0.0805932	0.321592	0.639344	0.342857	0.650677	0.25	0.283968	0.588035	68.3073
ARHGAP26	146.333	150.862	0.969976	-0.0439787	146.42	151.042	0.969398	-0.0448386	0.610786	0.831764	0.885714	0.962774	0.5625	0.602789	0.826281	10.6821
ARHGAP27	531.125	456.975	1.16226	0.216937	532.52	468.555	1.13651	0.184616	0.0284966	0.195678	0.0285714	0.17463	0	0.0112327	0.0772161	2045.73
ARHGAP28	202.201	308.55	0.655325	-0.609717	202.036	309.281	0.653243	-0.614307	0.000855214	0.039456	0.0285714	0.17463	1	5.8892e-07	6.47029e-05	5750.76
ARHGAP29	230.402	277.011	0.831744	-0.265789	230.934	281.785	0.819542	-0.287109	0.0262769	0.188252	0.0285714	0.17463	1	0.0019219	0.0223666	1292.87
ARHGAP30	259.408	248.373	1.04443	0.0627186	257.848	247.134	1.04335	0.0612275	0.360698	0.672812	0.342857	0.650677	0.25	0.390562	0.68392	57.3954
ARHGAP4	269.452	267.43	1.00756	0.0108686	269	271.876	0.989419	-0.015346	0.889439	0.963105	1	1	0.5	0.933128	0.980563	4.13752
ARHGAP5	294.446	325.235	0.905333	-0.143479	298.143	329.388	0.905143	-0.143782	0.167795	0.477706	0.114286	0.376424	0.875	0.0928406	0.315923	488.117
ARHGAP6	154.388	146.645	1.0528	0.0742296	153.389	148.256	1.03462	0.0491009	0.204924	0.525171	0.485714	0.761963	0.3125	0.412142	0.700448	13.1719
ARHGAP8	183.273	183.654	0.997927	-0.00299446	183.98	182.871	1.00606	0.00871569	0.889941	0.963105	1	1	0.5	0.880693	0.959873	0.613962
ARHGAP9	200.92	197.965	1.01493	0.02138	198.81	197.235	1.00799	0.0114762	0.901392	0.967896	1	1	0.5	0.819974	0.933286	1.24062
ARHGDIA	4439.95	4009.37	1.10739	0.147167	4469.33	3962.44	1.12792	0.173669	0.0489604	0.260531	0.0571429	0.25625	0.0625	0.0294444	0.151301	128468
ARHGDIB	7957.13	9348.64	0.851153	-0.232509	7922.17	9420.6	0.840941	-0.249924	0.00147659	0.0504223	0.0285714	0.17463	1	0.000685141	0.0105895	1.12265e+06
ARHGDIG	192.239	183.49	1.04768	0.0671994	191.797	186.985	1.02573	0.0366578	0.681838	0.86785	0.685714	0.873921	0.375	0.57916	0.812079	11.5778
ARHGEF1	275.633	251.098	1.09771	0.134498	276.541	256.458	1.07831	0.108771	0.140131	0.439608	0.114286	0.376424	0.125	0.127064	0.37895	201.664
ARHGEF10	2686.57	3230.65	0.831589	-0.266058	2634.89	3240.09	0.813217	-0.298289	0.00334571	0.0704472	0.029401	0.177355	1	0.000833107	0.0121893	183131
ARHGEF10L	297.503	275.137	1.08129	0.112756	295.252	275.215	1.07281	0.101388	0.113193	0.396604	0.2	0.50648	0.1875	0.13733	0.396435	200.744
ARHGEF11	215.624	220.584	0.977511	-0.0328147	215.209	218.41	0.985344	-0.0213012	0.78856	0.918554	0.885714	0.962774	0.5625	0.818213	0.932362	5.12355
ARHGEF12	1003.6	1042.03	0.963124	-0.0542066	988.411	1035.98	0.954084	-0.0678111	0.23473	0.556582	0.342857	0.650677	0.75	0.299287	0.603839	1131.33
ARHGEF15	147.32	143.319	1.02792	0.0397223	148.702	145.82	1.01976	0.0282338	0.433192	0.723232	0.342857	0.650677	0.25	0.621549	0.836524	4.15251
ARHGEF16	1225.46	974.253	1.25785	0.330957	1199.04	971.149	1.23466	0.304116	0.0609771	0.291145	0.0571429	0.25625	0.0625	0.00560295	0.0472891	25967.2
ARHGEF17	410.479	474.537	0.865009	-0.209213	417.811	477.309	0.875347	-0.192072	0.017311	0.152152	0.0285714	0.17463	1	0.0115258	0.0787484	1769.99
ARHGEF18	7950.49	8134.23	0.977411	-0.0329633	7895.7	8171.66	0.96623	-0.0495616	0.462133	0.743682	0.685714	0.873921	0.625	0.454641	0.731375	38076.3
ARHGEF19	579.958	646.711	0.896782	-0.157171	568.318	671.104	0.846841	-0.239837	0.0374877	0.225875	0.0285714	0.17463	1	0.0106984	0.0748172	5282.45
ARHGEF2	2238.71	2402.59	0.931791	-0.101922	2232.71	2436.01	0.916541	-0.125729	0.14237	0.442628	0.2	0.50648	0.8125	0.0929875	0.316237	20667.1
ARHGEF3	5407.57	5501.02	0.983011	-0.0247208	5387.8	5517.22	0.976543	-0.0342447	0.477213	0.75435	0.685714	0.873921	0.625	0.583612	0.814364	8374.5
ARHGEF4	596.68	752.017	0.793439	-0.333809	594.25	778.539	0.763288	-0.389701	0.0127688	0.132214	0.0285714	0.17463	1	0.000676477	0.0104917	16981.3
ARHGEF5	1528.03	1329.65	1.14919	0.200623	1533.87	1318.68	1.16318	0.218076	0.013183	0.134667	0.0285714	0.17463	0	0.00467507	0.0417295	23152.1
ARHGEF5L	4379.64	3549.16	1.23399	0.303334	4388.11	3520.72	1.24637	0.31773	2.04322e-05	0.00891697	0.0285714	0.17463	0	7.01367e-05	0.00207518	376184
ARHGEF6	868.612	1093.5	0.794343	-0.332166	851.515	1075.81	0.791507	-0.337325	0.00801705	0.105521	0.0285714	0.17463	1	0.000589697	0.0094572	25155.1
ARHGEF7	1129.88	1242.6	0.909288	-0.137191	1126.74	1237.97	0.910156	-0.135814	0.0304699	0.202552	0.0285714	0.17463	1	0.039543	0.182643	6185.34
ARHGEF9	241.156	246.85	0.976933	-0.0336677	238.09	247.839	0.960663	-0.0578971	0.389238	0.69323	0.342857	0.650677	0.75	0.375565	0.671983	47.5231
ARID1A	2915.06	3390.26	0.859836	-0.217867	2897.7	3424.87	0.846075	-0.241143	0.0679646	0.308943	0.114286	0.376424	0.875	0.0135402	0.0886206	138956
ARID1B	162.138	156.659	1.03498	0.0495967	161.108	158.188	1.01846	0.026393	0.646866	0.851137	0.485714	0.761963	0.3125	0.664115	0.859833	4.26482
ARID2	1303.74	1345.22	0.969163	-0.0451892	1278.95	1339.14	0.955057	-0.0663412	0.229243	0.55098	0.2	0.50648	0.8125	0.307557	0.612347	1811.11
ARID3A	1095.31	1062.74	1.03064	0.043543	1084.48	1071.69	1.01194	0.017128	0.780686	0.91488	0.885714	0.962774	0.4375	0.793485	0.9209	81.9088
ARID3B	527.371	441.498	1.19451	0.256413	534.76	443.83	1.20488	0.268885	0.00706173	0.0987261	0.0285714	0.17463	0	0.000953623	0.0133891	4134.16
ARID3C	153.9	155.774	0.987971	-0.0174599	152.497	152.281	1.00142	0.00204564	0.979843	0.99375	0.885714	0.962774	0.5625	0.950442	0.986459	0.0233446
ARID4A	761.356	773.018	0.984914	-0.021931	760.485	781.263	0.973404	-0.0388892	0.562578	0.805492	0.885714	0.962774	0.5625	0.599977	0.824468	215.871
ARID4B	1253.27	1747.54	0.717165	-0.479623	1267.96	1726.79	0.734284	-0.445591	0.00472113	0.0818243	0.0285714	0.17463	1	9.95986e-05	0.00262549	105266
ARID5A	149.698	152.292	0.982968	-0.0247834	149.377	154.171	0.968904	-0.0455744	0.437526	0.726885	0.685714	0.873921	0.625	0.503165	0.7632	11.4917
ARID5B	3414.84	4068.35	0.839367	-0.252626	3464.59	4142.22	0.836409	-0.257719	0.00390193	0.0752648	0.0285714	0.17463	1	0.00164844	0.0199144	229590
ARIH1	1905.57	1610.29	1.18337	0.242906	1902.58	1595.67	1.19234	0.253796	0.0169242	0.150516	0.0285714	0.17463	0	0.00343653	0.0337377	47097.2
ARIH2	1667.89	1694.19	0.984476	-0.0225715	1666.65	1737.5	0.959222	-0.060064	0.366227	0.676322	0.685714	0.873921	0.625	0.389711	0.683169	2510.03
ARL1	4947.47	4844.09	1.02134	0.0304636	4952.75	4818.27	1.02791	0.0397137	0.364019	0.675038	0.685714	0.873921	0.375	0.516095	0.772226	9042.03
ARL10	174.504	167.287	1.04314	0.0609324	172.036	168.288	1.02227	0.0317802	0.62413	0.839134	0.685714	0.873921	0.375	0.665396	0.860273	7.02466
ARL11	141.713	151.014	0.938411	-0.0917074	143.143	152.395	0.93929	-0.0903569	0.312062	0.630952	0.342857	0.650677	0.75	0.260846	0.564678	42.7981
ARL13A	154.642	158.515	0.97557	-0.0356828	155.092	158.718	0.977157	-0.033338	0.755314	0.903715	0.685714	0.873921	0.625	0.634154	0.843576	6.57257
ARL13B	754.778	842.776	0.895585	-0.159097	754.777	792.153	0.952818	-0.069728	0.606814	0.829507	0.342857	0.650677	0.75	0.600104	0.824526	698.469
ARL14	1076.61	1137.45	0.946518	-0.0792978	1085.02	1176.01	0.92263	-0.116176	0.405361	0.703531	0.885714	0.962774	0.5625	0.294595	0.599299	4139.37
ARL15	932.698	1028.01	0.907289	-0.140366	935.533	1037.62	0.901617	-0.149413	0.0278835	0.194312	0.0285714	0.17463	1	0.0314359	0.157742	5210.57
ARL16	2034.98	2592.95	0.784813	-0.349579	2102.5	2585.23	0.813272	-0.29819	0.0164522	0.148509	0.0285714	0.17463	1	0.00199918	0.0229515	116517
ARL17B	587.998	749.651	0.784363	-0.350407	609.194	733.363	0.830685	-0.267627	0.024355	0.180534	0.0571429	0.25625	0.9375	0.00454919	0.0410289	7709.05
ARL17P1	1409.31	2055.71	0.68556	-0.544645	1385.2	2193.92	0.631381	-0.663416	0.0361863	0.221525	0.0285714	0.17463	1	0.000535006	0.00876941	327014
ARL2	4321.41	4013.38	1.07675	0.106684	4422.92	3979.82	1.11134	0.152294	0.20804	0.528842	0.2	0.50648	0.1875	0.108414	0.34574	98166.6
ARL2BP	6059.68	5524.56	1.09686	0.13338	6032.81	5394.46	1.11833	0.161352	0.0285694	0.196049	0.0285714	0.17463	0	0.0216133	0.123307	203746
ARL3	527.05	552.867	0.953304	-0.0689923	529.354	543.476	0.974016	-0.0379831	0.557379	0.802442	0.685714	0.873921	0.625	0.607184	0.828906	99.7134
ARL4A	834.738	1018.14	0.819866	-0.286541	826.342	1018.87	0.81104	-0.302154	0.000999672	0.0420505	0.0285714	0.17463	1	0.000147704	0.00346096	18532.9
ARL4C	290.561	290.215	1.00119	0.00171764	287.769	287.333	1.00152	0.00218425	0.989637	0.997222	1	1	0.5	0.917588	0.974454	0.0947666
ARL4D	725.351	738.888	0.981678	-0.0266775	740.544	739.556	1.00134	0.00192541	0.985415	0.995644	0.885714	0.962774	0.5625	0.964616	0.990334	0.487741
ARL5A	6410.87	6274.95	1.02166	0.0309166	6353.62	6355.67	0.999676	-0.000466826	0.993385	0.998139	0.885714	0.962774	0.5625	0.988272	0.99666	2.11404
ARL5B	1008.48	833.103	1.21052	0.275622	1024.98	845.159	1.21276	0.278296	0.00197599	0.0561604	0.0285714	0.17463	0	0.00078611	0.0116501	16167.1
ARL5C	149.701	148.406	1.00873	0.0125354	149.524	146.786	1.01865	0.0266551	0.707268	0.879994	0.685714	0.873921	0.375	0.717536	0.885423	3.7462
ARL6	531.8	527.632	1.0079	0.0113521	536.54	528.35	1.0155	0.0221926	0.712152	0.881598	0.885714	0.962774	0.4375	0.71027	0.881825	33.5404
ARL6IP1	5091.57	4861.22	1.04739	0.0667934	5171.32	4823.13	1.07219	0.100565	0.17366	0.485194	0.342857	0.650677	0.25	0.16683	0.443423	60620.5
ARL6IP4	780.16	710.611	1.09787	0.13471	775.547	700.134	1.10771	0.147581	0.222965	0.544265	0.485714	0.761963	0.3125	0.132257	0.388544	2843.49
ARL6IP5	10129.7	9734.83	1.04056	0.0573591	9879.1	9875	1.00041	0.000597879	0.993406	0.998139	0.885714	0.962774	0.4375	0.998909	0.999802	8.37726
ARL6IP6	1341.18	1217.72	1.10139	0.139319	1333.47	1214.91	1.09759	0.134335	0.0250867	0.183107	0.0571429	0.25625	0.0625	0.0448165	0.198364	7028.17
ARL8A	203.918	213.11	0.956867	-0.0636094	206.249	209.821	0.982975	-0.024774	0.870573	0.955453	0.885714	0.962774	0.5625	0.827658	0.936941	6.38067
ARL8B	7260.54	8231.38	0.882057	-0.181056	7304.74	8169.42	0.894157	-0.161399	0.0091281	0.113103	0.0285714	0.17463	1	0.0163732	0.101616	373830
ARL9	210.089	209.858	1.0011	0.00158496	214.743	212.358	1.01123	0.0161158	0.858587	0.950185	0.885714	0.962774	0.5625	0.87204	0.95578	2.84522
ARMC1	2543.07	2684.9	0.947175	-0.0782968	2562.44	2718.58	0.942566	-0.0853338	0.198607	0.51648	0.2	0.50648	0.8125	0.211348	0.505556	12189.5
ARMC10	3847.68	3228.25	1.19188	0.253239	3804.2	3176.95	1.19744	0.259951	0.00411984	0.07678	0.0285714	0.17463	0	0.00159558	0.0194176	196722
ARMC2	492.399	582.201	0.845754	-0.241689	486.629	577.664	0.842408	-0.247409	0.00511725	0.0848947	0.0285714	0.17463	1	0.0020247	0.0231962	4143.71
ARMC3	3270.01	3554.61	0.919936	-0.120395	3255.74	3578.08	0.909915	-0.136197	0.0111214	0.124406	0.0285714	0.17463	1	0.0325208	0.161229	51948.9
ARMC4	608.425	936.458	0.649709	-0.622135	631.764	936.935	0.674288	-0.568563	0.000429368	0.0305932	0.0285714	0.17463	1	4.80937e-06	0.000305293	46564.7
ARMC5	342.754	314.597	1.0895	0.123672	344.43	315.838	1.09053	0.125028	0.117705	0.403775	0.2	0.50648	0.1875	0.0985289	0.327242	408.766
ARMC6	344.569	333.471	1.03328	0.0472316	343.448	336.003	1.02216	0.0316186	0.786247	0.917797	0.885714	0.962774	0.4375	0.686924	0.870765	27.7158
ARMC7	718.041	703.943	1.02003	0.0286074	710.93	689.47	1.03113	0.0442204	0.649666	0.852691	0.485714	0.761963	0.3125	0.623122	0.836991	230.273
ARMC8	523.853	483.338	1.08382	0.116129	526.199	473.483	1.11134	0.152294	0.0215247	0.169603	0.0285714	0.17463	0	0.0260739	0.140173	1389.46
ARMC9	265.232	253.765	1.04519	0.0637628	266.561	250.458	1.06429	0.0898976	0.35072	0.663915	0.485714	0.761963	0.3125	0.270646	0.574863	129.655
ARMCX1	961.151	813.871	1.18096	0.239962	966.795	802.305	1.20502	0.269059	0.00951788	0.11524	0.0285714	0.17463	0	0.00266029	0.0280193	13528.5
ARMCX2	4024.64	2959.68	1.35982	0.44342	3958.26	2941.78	1.34553	0.428176	0.00295726	0.0670439	0.0285714	0.17463	0	0.000145169	0.00341686	516615
ARMCX3	1368.91	1294.96	1.05711	0.0801286	1359.12	1295.93	1.04876	0.0686889	0.202835	0.522503	0.342857	0.650677	0.25	0.285593	0.58993	1996.71
ARMCX4	156.95	165.927	0.945898	-0.0802437	155.341	166.705	0.931833	-0.101856	0.122984	0.411982	0.2	0.50648	0.8125	0.143281	0.406036	64.5672
ARMCX5	1990.63	1852.98	1.07428	0.103374	1996.43	1859.93	1.07339	0.102177	0.152847	0.457319	0.2	0.50648	0.1875	0.154931	0.42522	9316.69
ARMCX6	746.193	623.839	1.19613	0.258376	744.636	637.032	1.16891	0.225169	0.00265794	0.063271	0.0285714	0.17463	0	0.00206111	0.0234313	5789.27
ARMET	7550.19	7335.91	1.02921	0.041536	7619.22	7311.81	1.04204	0.0594146	0.199872	0.518439	0.2	0.50648	0.1875	0.337367	0.638753	47250.3
ARMS2	152.217	145.727	1.04454	0.062866	152.006	146.396	1.03833	0.0542601	0.457933	0.740784	0.685714	0.873921	0.375	0.430561	0.714763	15.7407
ARNT	515.067	418.806	1.22985	0.298477	514.793	421.778	1.22053	0.287509	0.00753837	0.102396	0.0285714	0.17463	0	0.00163968	0.0198238	4325.89
ARNT2	159.858	158.567	1.00814	0.0116927	158.849	159.669	0.994864	-0.00742862	0.937207	0.980226	1	1	0.5	0.959868	0.989189	0.336235
ARNTL	837.455	744.731	1.12451	0.169292	834.105	762.988	1.09321	0.128569	0.129829	0.422919	0.2	0.50648	0.1875	0.080659	0.289455	2528.85
ARNTL2	263.477	257.535	1.02307	0.0329093	274.941	255.95	1.0742	0.103262	0.512385	0.775543	0.685714	0.873921	0.375	0.351536	0.652219	180.336
ARP11	250.447	242.176	1.03415	0.0484487	255.497	242.117	1.05526	0.0776	0.287689	0.608575	0.485714	0.761963	0.3125	0.281216	0.585304	89.5077
ARPC1A	10324.4	9834.13	1.04986	0.0701915	10110	9416.06	1.0737	0.102588	0.319964	0.637983	0.485714	0.761963	0.3125	0.247755	0.550719	240778
ARPC1B	642.783	660.789	0.972751	-0.0398578	649.86	644.084	1.00897	0.0128801	0.922607	0.975808	0.885714	0.962774	0.5625	0.817135	0.931776	16.6811
ARPC2	3299.24	3471.45	0.950392	-0.0734049	3338.55	3548.06	0.940951	-0.0878084	0.5288	0.78503	0.685714	0.873921	0.625	0.365789	0.66423	21947
ARPC3	8163.32	7991.88	1.02145	0.0306227	8190.39	7979.42	1.02644	0.0376483	0.426916	0.717855	0.685714	0.873921	0.375	0.551618	0.795448	22254.2
ARPC4	1526.57	1304.09	1.1706	0.227251	1519.56	1310.82	1.15924	0.213181	0.0039433	0.0753688	0.0285714	0.17463	0	0.00242445	0.0262061	21785.7
ARPC5	10336.7	11349	0.910801	-0.134793	10208.6	11423.1	0.893681	-0.162169	0.00949668	0.115125	0.0285714	0.17463	1	0.0186451	0.111658	737500
ARPC5L	3777.99	2980.76	1.26746	0.341938	3814.78	2931.15	1.30146	0.380136	0.0549393	0.275988	0.0571429	0.25625	0.0625	0.0039169	0.0369822	390407
ARPM1	336.414	287.528	1.17002	0.226537	334.859	291.019	1.15064	0.202439	0.00236695	0.0605776	0.0285714	0.17463	0	0.0044253	0.040422	960.963
ARPM2	160.965	150.083	1.0725	0.100983	160.536	152.843	1.05034	0.0708496	0.301355	0.621053	0.2	0.50648	0.1875	0.316833	0.620878	29.5938
ARPP19	5808.83	5440.37	1.06773	0.0945422	5842.65	5436.57	1.07469	0.103926	0.131812	0.426244	0.2	0.50648	0.1875	0.133179	0.389967	82450.4
ARPP-21	151.668	154.281	0.983064	-0.0246426	151.613	154.831	0.979216	-0.0303016	0.34467	0.659294	0.342857	0.650677	0.75	0.597375	0.822886	5.17802
ARR3	141.464	146.364	0.966517	-0.0491333	140.155	150.09	0.93381	-0.0987985	0.139481	0.438587	0.114286	0.376424	0.875	0.150031	0.417302	49.3459
ARRB1	372.938	486.554	0.766487	-0.383666	366.67	482.509	0.759924	-0.396074	0.0244185	0.18072	0.0285714	0.17463	1	0.000645256	0.0101073	6709.33
ARRB2	317.353	279.376	1.13594	0.183882	322.601	274.52	1.17514	0.232839	0.00609999	0.0921509	0.0285714	0.17463	0	0.00306245	0.0311721	1155.88
ARRDC1	180.716	168.895	1.06999	0.0976001	183.088	178.844	1.02373	0.0338364	0.795442	0.921717	0.342857	0.650677	0.25	0.64288	0.847883	9.00622
ARRDC2	523.656	607.232	0.862366	-0.213628	523.017	625.718	0.835866	-0.258656	0.0176177	0.153816	0.0285714	0.17463	1	0.00451486	0.0408717	5273.78
ARRDC3	923.955	786.426	1.17488	0.232511	905.876	813.501	1.11355	0.15517	0.482776	0.757966	0.685714	0.873921	0.375	0.223719	0.521414	4266.6
ARRDC4	3473.66	3474.17	0.999854	-0.000210242	3486.19	3453.5	1.00947	0.0135917	0.86805	0.954358	1	1	0.5	0.803398	0.925071	534.298
ARRDC5	263.436	182.247	1.44549	0.531556	260.68	187.098	1.39328	0.47849	0.00741853	0.101527	0.0285714	0.17463	0	0.000176569	0.00393495	2707.2
ARS2	3264.06	3472.31	0.940026	-0.0892277	3271.2	3407.1	0.960113	-0.0587238	0.297491	0.617299	0.485714	0.761963	0.6875	0.368158	0.666412	9234.25
ARSA	405.726	371.058	1.09343	0.128862	409.303	385.025	1.06306	0.0882196	0.368796	0.678313	0.342857	0.650677	0.25	0.285319	0.589783	294.727
ARSB	291.157	293.824	0.990925	-0.0131525	286.939	291.904	0.98299	-0.0247516	0.579515	0.815725	0.685714	0.873921	0.625	0.687185	0.870921	12.3273
ARSD	1095.66	1092.8	1.00262	0.00377191	1083.78	1098.76	0.986364	-0.0198077	0.778081	0.91401	0.885714	0.962774	0.5625	0.788423	0.918914	112.239
ARSE	134.835	131.999	1.02148	0.0306626	134.891	133.188	1.01279	0.018334	0.60686	0.829507	0.342857	0.650677	0.25	0.739148	0.895596	1.45074
ARSF	129.774	156.731	0.828005	-0.272289	128.548	164.662	0.780679	-0.357198	0.113047	0.396313	0.0285714	0.17463	1	0.00955439	0.0691746	652.1
ARSG	196.75	213.635	0.920964	-0.118783	203.709	216.505	0.940898	-0.0878898	0.236688	0.558385	0.2	0.50648	0.8125	0.214415	0.509825	81.8675
ARSH	143.452	144.048	0.995866	-0.00597672	144.98	142.641	1.01639	0.0234592	0.66595	0.860578	0.885714	0.962774	0.4375	0.724478	0.888758	2.73409
ARSI	202.928	150.215	1.35092	0.433942	206.102	151.643	1.35913	0.442682	0.0268269	0.190455	0.0285714	0.17463	0	0.000218293	0.00456975	1482.9
ARSJ	356.419	373.041	0.95544	-0.0657628	371.311	374.511	0.991456	-0.0123789	0.919435	0.974419	0.885714	0.962774	0.4375	0.886646	0.962433	5.11904
ARSK	463.146	401.572	1.15333	0.205806	453.526	404.498	1.12121	0.165051	0.0446523	0.247425	0.114286	0.376424	0.125	0.0329897	0.162732	1201.85
ART1	321.181	307.569	1.04426	0.0624753	319.086	307.669	1.03711	0.0525657	0.720661	0.886825	1	1	0.5	0.527835	0.7794	65.1724
ART3	154.292	161.805	0.953565	-0.0685962	152.542	165.946	0.919232	-0.1215	0.226048	0.54724	0.342857	0.650677	0.75	0.151165	0.419219	89.8223
ART4	148.886	169.745	0.877121	-0.189152	151.591	166.899	0.908277	-0.138795	0.0381934	0.228245	0.0571429	0.25625	0.9375	0.0481189	0.207677	117.174
ART5	136.488	136.752	0.998063	-0.00279757	136.849	137.024	0.998717	-0.00185247	0.97589	0.9926	1	1	0.5	0.982998	0.99511	0.0154582
ARTN	721.967	390.018	1.85111	0.888392	728.561	392.045	1.85836	0.89403	0.000181215	0.0201805	0.0285714	0.17463	0	1.44129e-08	4.52883e-06	56621.4
ARV1	2807.16	2581	1.08763	0.121184	2833.56	2514.66	1.12682	0.172255	0.116897	0.402712	0.114286	0.376424	0.125	0.0519039	0.218155	50849.9
ARVCF	253.405	225.996	1.12128	0.165153	253.1	226.991	1.11502	0.157073	0.0452486	0.248697	0.0571429	0.25625	0.0625	0.0311063	0.156789	340.842
ARVP6125	239.626	227.9	1.05146	0.072388	244.134	232.342	1.05075	0.0714184	0.477921	0.754744	0.485714	0.761963	0.3125	0.390316	0.683717	69.5161
ARX	181.207	194.955	0.92948	-0.105505	181.903	222.247	0.818471	-0.288996	0.368761	0.678313	1	1	0.5	0.181621	0.465973	813.827
AS3MT	240.775	202.149	1.19108	0.252266	241.241	205.449	1.17421	0.231695	0.0283792	0.195384	0.0571429	0.25625	0.0625	0.00807399	0.0612361	640.531
ASAH1	344.656	307.792	1.11977	0.163203	345.685	300.673	1.1497	0.201261	0.118623	0.404841	0.0285714	0.17463	0	0.0322274	0.160411	1013.02
ASAH2	156.49	155.815	1.00433	0.00623765	156.862	156.257	1.00387	0.00557461	0.911431	0.971461	1	1	0.5	0.906656	0.970416	0.182981
ASAH2B	192.83	173.413	1.11197	0.153117	191.324	170.878	1.11966	0.163054	0.0259409	0.18654	0.0285714	0.17463	0	0.0240083	0.132488	209.028
ASAH2C	452.827	434.982	1.04102	0.0580019	487.015	463.827	1.04999	0.0703803	0.677545	0.865687	0.38363	0.726871	0.28125	0.57718	0.810627	268.849
ASAM	709.678	333.968	2.12499	1.08746	760.167	388.681	1.95576	0.967731	0.152738	0.457123	0.114286	0.376424	0.125	0.0165776	0.102479	69001.2
ASAP1	1964.23	2144.07	0.916121	-0.12639	1990.92	2140.09	0.930296	-0.104238	0.0661118	0.30442	0.114286	0.376424	0.875	0.11266	0.353947	11126.2
ASAP1IT1	163.762	193.611	0.845834	-0.241553	163.032	194.934	0.836345	-0.257829	0.013231	0.134795	0.0285714	0.17463	1	0.00184036	0.0217235	508.866
ASAP2	3566.5	3022.78	1.17987	0.238633	3532.92	3046.1	1.15982	0.213895	0.00501528	0.0841208	0.0285714	0.17463	0	0.00386832	0.0366889	118494
ASAP3	1758.92	2407.01	0.730751	-0.452548	1735.49	2394.18	0.724878	-0.464189	0.000998564	0.0420505	0.0285714	0.17463	1	1.82526e-05	0.000795468	216936
ASB1	997.099	972.513	1.02528	0.036019	1001.55	949.532	1.05478	0.0769449	0.490372	0.762795	0.685714	0.873921	0.375	0.424795	0.709882	1352.9
ASB10	158.205	144.786	1.09268	0.127874	155.817	143.378	1.08675	0.120025	0.0702609	0.313822	0.114286	0.376424	0.125	0.0866376	0.302986	77.3598
ASB11	182.103	174.098	1.04598	0.0648536	180.88	173.823	1.0406	0.057419	0.150213	0.453578	0.2	0.50648	0.1875	0.339288	0.640568	24.9051
ASB12	154.097	145.445	1.05948	0.0833608	153.658	147.049	1.04494	0.0634209	0.480844	0.756513	0.685714	0.873921	0.375	0.404452	0.693895	21.8359
ASB13	1061.67	912.014	1.16409	0.219205	1066.63	948.581	1.12445	0.169219	0.141213	0.44129	0.342857	0.650677	0.25	0.049542	0.211395	6967.95
ASB14	145.987	145.366	1.00427	0.00614558	145.615	152.826	0.95281	-0.0697389	0.53603	0.789151	0.885714	0.962774	0.5625	0.462641	0.736666	26.0051
ASB15	136.465	151.004	0.903717	-0.146057	136.548	153.872	0.887415	-0.172319	0.180063	0.493496	0.114286	0.376424	0.875	0.0758596	0.278484	150.055
ASB16	187.172	194.512	0.962264	-0.0554959	185.706	204.472	0.908221	-0.138885	0.467027	0.747272	0.885714	0.962774	0.5625	0.320526	0.623624	176.086
ASB17	173.092	172.658	1.00251	0.00362186	174.343	175.416	0.993885	-0.0088498	0.875309	0.957197	0.885714	0.962774	0.4375	0.91919	0.975144	0.57539
ASB18	149.289	149.965	0.995495	-0.00651424	151.112	152.608	0.990198	-0.0142115	0.836521	0.940704	0.685714	0.873921	0.625	0.827892	0.936988	1.11888
ASB2	206.544	211.354	0.977241	-0.033213	219.228	205.75	1.06551	0.0915396	0.624757	0.83939	1	1	0.5	0.567021	0.804777	90.8281
ASB3	1844.08	1708.76	1.0792	0.109956	1862.76	1744.78	1.06762	0.0943946	0.26129	0.583506	0.2	0.50648	0.1875	0.208479	0.50194	6959.31
ASB4	172.742	166.856	1.03528	0.0500174	171.491	165.517	1.0361	0.0511565	0.272227	0.594683	0.342857	0.650677	0.25	0.396043	0.688377	17.8464
ASB5	155.558	154.154	1.00911	0.0130803	161.09	153.663	1.04834	0.0681026	0.338604	0.654584	0.485714	0.761963	0.3125	0.343702	0.644187	27.5846
ASB6	242.221	228.452	1.06027	0.0844329	246.586	228.556	1.07889	0.109541	0.119821	0.406283	0.0285714	0.17463	0	0.107836	0.34494	162.534
ASB7	556.413	474.154	1.17349	0.230803	553.945	476.201	1.16326	0.218172	0.00463646	0.0812531	0.0285714	0.17463	0	0.00409426	0.0381751	3022.05
ASB8	1576.88	1434.76	1.09905	0.136259	1560.5	1441.61	1.08247	0.114327	0.0157962	0.146123	0.0571429	0.25625	0.0625	0.0666667	0.256684	7067.45
ASB9	300.819	454.212	0.662288	-0.594469	306.491	456.437	0.671486	-0.574571	6.77473e-05	0.013646	0.0285714	0.17463	1	9.89232e-07	9.8366e-05	11241.9
ASCC1	4470.62	3929.59	1.13768	0.186094	4388.82	4070.23	1.07827	0.108722	0.257212	0.578596	0.485714	0.761963	0.3125	0.170736	0.449921	50749.2
ASCC2	6827.99	6125.81	1.11463	0.15656	6770.9	6106.36	1.10883	0.149037	0.0429989	0.242518	0.0571429	0.25625	0.0625	0.0363482	0.173134	220811
ASCC3	2415.16	2414.66	1.00021	0.00030234	2410.47	2399.49	1.00458	0.00659133	0.901746	0.968071	0.885714	0.962774	0.4375	0.942638	0.983903	60.3653
ASCL1	172.764	168.897	1.02289	0.0326565	174.294	167.543	1.04029	0.056989	0.154409	0.459412	0.2	0.50648	0.1875	0.333603	0.635416	22.786
ASCL2	566.581	588.689	0.962445	-0.0552247	558.103	584.126	0.95545	-0.0657472	0.47837	0.754761	0.884549	0.962774	0.5625	0.374435	0.671484	338.588
ASCL3	159.524	151.664	1.05182	0.0728935	158.925	157.64	1.00815	0.0117115	0.906681	0.969619	0.885714	0.962774	0.4375	0.860745	0.95076	0.825481
ASCL4	131.477	133.46	0.985139	-0.0216003	131.214	133.491	0.982942	-0.0248221	0.499029	0.768852	0.485714	0.761963	0.6875	0.677916	0.866654	2.59263
ASCL5	160.921	152.562	1.0548	0.0769629	165.794	156.387	1.06016	0.0842769	0.318257	0.636716	0.342857	0.650677	0.25	0.274909	0.579162	44.2518
ASF1A	3279.86	2958.09	1.10877	0.148966	3366.87	2973.28	1.13238	0.179354	0.0516333	0.267373	0.0571429	0.25625	0.0625	0.0278528	0.146475	77457.2
ASF1B	318.098	333.833	0.952865	-0.0696562	332.467	330.903	1.00472	0.00680062	0.941698	0.981273	0.885714	0.962774	0.5625	0.974534	0.992658	1.22227
ASFMR1	190.858	185.195	1.03058	0.0434543	191.402	186.173	1.02809	0.0399601	0.617874	0.83555	0.685714	0.873921	0.375	0.575372	0.809472	13.67
ASGR1	255.781	221.987	1.15223	0.204431	250.172	228.88	1.09303	0.128326	0.128046	0.420192	0.114286	0.376424	0.125	0.0958391	0.322012	226.666
ASGR2	145.791	156.313	0.932686	-0.100536	148.354	159.397	0.930721	-0.103579	0.327096	0.643324	0.685714	0.873921	0.625	0.24415	0.546614	60.9717
ASH1L	225.021	221.233	1.01713	0.0244972	222.787	217.84	1.02271	0.0323941	0.831466	0.938176	0.485714	0.761963	0.3125	0.777439	0.914216	12.2349
ASH2L	3702.87	3414.55	1.08444	0.116951	3715.46	3365.07	1.10413	0.142904	0.0682587	0.309588	0.0571429	0.25625	0.0625	0.047536	0.205882	61386.6
ASIP	141.632	141.575	1.0004	0.000574996	139.654	143.51	0.973125	-0.0393032	0.625354	0.839738	0.885714	0.962774	0.5625	0.635089	0.844043	7.4377
ASL	246.713	243.283	1.0141	0.020202	245.154	241.608	1.01468	0.0210196	0.614452	0.833897	0.885714	0.962774	0.4375	0.717405	0.885401	6.28678
ASMT	139.306	145.947	0.954494	-0.067192	137.914	145.894	0.945299	-0.0811568	0.460532	0.742669	0.885714	0.962774	0.5625	0.328078	0.629856	31.8443
ASMTL	397.97	347.119	1.14649	0.197227	390.984	366.331	1.0673	0.0939621	0.342881	0.657914	0.342857	0.650677	0.25	0.227326	0.526306	303.887
ASNA1	279.307	237.877	1.17417	0.231638	280.984	248.134	1.13239	0.179367	0.156487	0.462043	0.342857	0.650677	0.25	0.050298	0.213391	539.551
ASNS	1644.14	1529.85	1.0747	0.10394	1627.45	1514.95	1.07426	0.103349	0.20708	0.528127	0.342857	0.650677	0.25	0.178995	0.461972	6328.87
ASNSD1	4717.87	3952.75	1.19357	0.25528	4704.56	4001.98	1.17556	0.233344	0.0191462	0.160644	0.0285714	0.17463	0	0.00374409	0.0357914	246805
ASPA	158.154	159.153	0.993721	-0.00908727	155.169	157.708	0.9839	-0.0234157	0.768914	0.909858	1	1	0.5	0.782935	0.916208	3.22333
ASPG	284.027	306.924	0.9254	-0.111852	281.95	308.516	0.913892	-0.129905	0.268556	0.591117	0.885714	0.962774	0.5625	0.166044	0.442122	352.87
ASPH	688.31	616.374	1.11671	0.159252	688.401	622.262	1.10629	0.145727	0.0475645	0.255964	0.0571429	0.25625	0.0625	0.0459308	0.201232	2187.18
ASPHD1	162.364	158.874	1.02197	0.0313525	162.365	159.02	1.02103	0.0300306	0.245595	0.568188	0.342857	0.650677	0.25	0.595228	0.821869	5.59383
ASPHD2	395.933	357.754	1.10672	0.146291	398.45	361.27	1.10291	0.141321	0.101121	0.376114	0.0571429	0.25625	0.0625	0.0637305	0.248701	691.174
ASPM	672.501	706.676	0.95164	-0.0715118	709.913	717.112	0.989961	-0.0145571	0.919983	0.974592	0.885714	0.962774	0.4375	0.913021	0.972984	25.9158
ASPN	131.081	134.267	0.976268	-0.0346514	130.952	132.32	0.989666	-0.0149857	0.879353	0.95901	0.885714	0.962774	0.5625	0.937072	0.981948	0.934793
ASPRV1	162.013	158.203	1.02408	0.0343317	159.113	160.483	0.991465	-0.0123667	0.884204	0.960733	0.885714	0.962774	0.4375	0.835379	0.941003	0.938133
ASPSCR1	836.348	808.109	1.03494	0.0495517	835.763	813.211	1.02773	0.0394631	0.574523	0.812647	0.885714	0.962774	0.4375	0.592049	0.819858	254.283
ASRGL1	199.355	213.426	0.934074	-0.098391	200.295	212.608	0.942084	-0.0860731	0.410501	0.707255	0.485714	0.761963	0.6875	0.34944	0.649893	75.8115
ASS1	4781.55	5506.13	0.868403	-0.203563	4803.66	5516.13	0.870838	-0.199524	0.00765771	0.102961	0.0285714	0.17463	1	0.00743983	0.0578649	253811
ASTE1	810.405	780.01	1.03897	0.0551512	827.429	770.827	1.07343	0.102228	0.251924	0.574202	0.342857	0.650677	0.25	0.202014	0.493384	1601.87
ASTL	218.646	218.497	1.00068	0.000986316	217.307	228.347	0.95165	-0.071497	0.454184	0.738225	0.885714	0.962774	0.5625	0.399673	0.6913	60.9474
ASTN1	165.823	174.607	0.94969	-0.0744714	166.439	176.35	0.943802	-0.0834446	0.181801	0.495786	0.114286	0.376424	0.875	0.216008	0.511717	49.1098
ASTN2	220.755	230.778	0.956569	-0.0640585	222.053	231.148	0.960654	-0.0579119	0.0835486	0.342816	0.114286	0.376424	0.875	0.318327	0.622237	41.3582
ASXL1	1177.52	1288.8	0.91366	-0.130271	1172.83	1303.93	0.899459	-0.15287	0.0798279	0.334607	0.2	0.50648	0.8125	0.053111	0.22151	8593.35
ASXL2	3874.58	4654.46	0.832445	-0.264573	3939.56	4690.87	0.839837	-0.251819	0.00486029	0.0828649	0.0285714	0.17463	1	0.00150909	0.0186688	282229
ASXL3	154.827	151.397	1.02265	0.0323142	152.053	151.121	1.00616	0.008865	0.924733	0.976585	0.885714	0.962774	0.4375	0.935829	0.981423	0.433809
ASZ1	147.142	148.523	0.990701	-0.0134788	145.859	149.281	0.977072	-0.0334625	0.361856	0.673574	0.685714	0.873921	0.625	0.567095	0.804787	5.85729
ATAD1	4709.64	4202.61	1.12065	0.164332	4654.6	4246.91	1.096	0.132242	0.0506788	0.265204	0.0571429	0.25625	0.0625	0.0587963	0.236451	83103.8
ATAD2	1016.52	830.04	1.22467	0.292389	1006.47	821.994	1.22442	0.292101	0.00323825	0.069789	0.0285714	0.17463	0	0.00056681	0.00919478	17015.3
ATAD2B	367.564	318.933	1.15248	0.20474	362.77	332.841	1.08992	0.124222	0.345915	0.660168	0.342857	0.650677	0.25	0.194732	0.483536	447.871
ATAD3A	798.673	756.917	1.05516	0.0774683	825.577	760.235	1.08595	0.118956	0.283915	0.605267	0.342857	0.650677	0.25	0.19148	0.479607	2134.74
ATAD3B	161.163	151.047	1.06697	0.0935211	158.327	152.749	1.03652	0.0517415	0.213248	0.535845	0.114286	0.376424	0.125	0.393427	0.686075	15.5553
ATAD3C	175.53	169.236	1.03719	0.0526815	174.606	177.796	0.982054	-0.0261258	0.757906	0.904855	0.885714	0.962774	0.4375	0.775449	0.913172	5.0904
ATAD5	177.48	163.544	1.08521	0.117979	178.622	169.28	1.05519	0.0775036	0.51261	0.775579	0.485714	0.761963	0.3125	0.391068	0.684503	43.6425
ATCAY	160.574	153.626	1.04523	0.0638148	160.544	154.123	1.04166	0.0588879	0.337551	0.653503	0.342857	0.650677	0.25	0.373196	0.670472	20.6155
ATE1	296.888	265.897	1.11655	0.15905	298.893	268.129	1.11474	0.156705	0.00574115	0.0890417	0.0285714	0.17463	0	0.0187817	0.112135	473.232
ATF1	1930.11	1567.86	1.23105	0.299885	1915.02	1582.47	1.21014	0.27518	0.0101358	0.118976	0.0285714	0.17463	0	0.00225504	0.0249669	55294.4
ATF2	577.975	515.894	1.12034	0.163934	576.12	506.317	1.13786	0.186329	0.101722	0.377152	0.2	0.50648	0.1875	0.0470404	0.20461	2436.24
ATF3	672.258	623.481	1.07823	0.108669	686.268	619.073	1.10854	0.148663	0.229386	0.551137	0.342857	0.650677	0.25	0.130939	0.38607	2257.59
ATF4	3417.37	3554.27	0.961483	-0.0566673	3527.06	3560.45	0.990621	-0.0135951	0.921527	0.975313	0.885714	0.962774	0.5625	0.872653	0.956027	557.577
ATF5	1045.13	839.502	1.24494	0.316081	1065.83	851.079	1.25233	0.324615	0.00606541	0.0918227	0.0285714	0.17463	0	0.000811052	0.0119311	23059.3
ATF6	4583.9	4058.29	1.12951	0.175703	4556.44	4056.82	1.12316	0.167558	0.0383666	0.228672	0.0571429	0.25625	0.0625	0.0277406	0.146038	124810
ATF6B	265.236	245.518	1.08031	0.111448	263.052	244.008	1.07804	0.108417	0.496196	0.76704	1	1	0.5	0.275202	0.57937	181.328
ATF7	168.472	175.602	0.959394	-0.0598041	168.653	180.331	0.93524	-0.0965912	0.213452	0.535925	0.342857	0.650677	0.75	0.18985	0.477091	68.1901
ATF7IP	245.609	252.141	0.974092	-0.0378703	251.949	252.748	0.996841	-0.00456482	0.973684	0.992228	0.885714	0.962774	0.5625	0.927962	0.978667	0.318765
ATF7IP2	539.151	525.46	1.02605	0.037107	539.628	532.817	1.01278	0.0183239	0.855993	0.949025	0.685714	0.873921	0.375	0.890895	0.96417	23.1918
ATG10	756.094	799.44	0.945779	-0.0804244	755.727	794.988	0.950615	-0.0730667	0.0870806	0.349748	0.114286	0.376424	0.875	0.228291	0.527679	770.689
ATG12	1948.21	1994.33	0.976876	-0.0337528	1951.02	1947.06	1.00203	0.00293102	0.969094	0.990996	1	1	0.5	0.911918	0.972585	7.83965
ATG16L1	2988.3	2440.36	1.22453	0.292231	2931.14	2462.33	1.19039	0.251434	0.00943221	0.114786	0.0285714	0.17463	0	0.00150728	0.0186537	109888
ATG16L2	329.015	340.662	0.96581	-0.0501885	329.022	357.809	0.919547	-0.121005	0.321448	0.639344	0.685714	0.873921	0.625	0.210487	0.504725	414.341
ATG2A	943.79	1048.98	0.899719	-0.152453	945.361	1103.25	0.856891	-0.222817	0.118046	0.40397	0.0571429	0.25625	0.9375	0.0291429	0.150242	12463.8
ATG2B	668.3	590.556	1.13165	0.178423	651.827	626.825	1.03989	0.0564281	0.688625	0.871005	0.685714	0.873921	0.375	0.557486	0.798965	312.569
ATG3	2289.04	2064.46	1.10879	0.148981	2339.47	2045.99	1.14344	0.193384	0.0190839	0.16055	0.0285714	0.17463	0	0.0104415	0.0735473	43065.7
ATG4A	1275.15	1040.09	1.22601	0.293968	1271.99	1043.65	1.21879	0.285445	0.0135595	0.136545	0.0285714	0.17463	0	0.00183243	0.0216461	26068.7
ATG4B	227.594	212.96	1.06872	0.0958855	231.638	215.227	1.07625	0.106017	0.440823	0.729164	0.485714	0.761963	0.3125	0.276673	0.580658	134.671
ATG4C	1213.04	898.029	1.35078	0.433791	1200.85	915.122	1.31223	0.392017	0.00208681	0.0575184	0.0285714	0.17463	0	6.5908e-05	0.0019869	40819.5
ATG4D	267.752	256.647	1.04327	0.0611102	268.054	257.841	1.03961	0.0560409	0.293879	0.61394	0.485714	0.761963	0.3125	0.381988	0.676786	52.1507
ATG5	2332.6	2125.59	1.09739	0.134075	2307.52	2182.12	1.05747	0.0806128	0.218394	0.539962	0.342857	0.650677	0.25	0.220087	0.51659	7862.59
ATG7	2421.28	2280.03	1.06195	0.0867175	2415.6	2213.56	1.09128	0.126015	0.283515	0.604917	0.485714	0.761963	0.3125	0.154934	0.42522	20410.6
ATG9A	971.311	892.223	1.08864	0.122529	954.064	896.401	1.06433	0.0899421	0.241459	0.563805	0.342857	0.650677	0.25	0.230733	0.53021	1662.52
ATG9B	146.033	155.205	0.940907	-0.0878753	147.309	155.914	0.944811	-0.0819017	0.0437847	0.244587	0.114286	0.376424	0.875	0.172635	0.452721	37.0201
ATHL1	168.795	183.973	0.917498	-0.124224	173.512	186.641	0.929654	-0.105235	0.19168	0.509445	0.2	0.50648	0.8125	0.152897	0.422284	86.1927
ATIC	5306.17	4459.07	1.18997	0.250927	5333.53	4419.56	1.2068	0.271187	0.0241278	0.179783	0.0285714	0.17463	0	0.0027927	0.0290887	417666
ATL1	964.359	992.905	0.97125	-0.0420852	950.54	990.826	0.95934	-0.0598852	0.416502	0.711003	0.885714	0.962774	0.5625	0.376975	0.673028	811.503
ATL2	3277.79	3219.08	1.01824	0.0260749	3236.6	3235.99	1.00019	0.000269078	0.997216	0.999273	1	1	0.5	0.94821	0.985453	0.182169
ATL3	1957.44	1671.7	1.17093	0.227652	1975.66	1668.12	1.18437	0.244117	0.0194658	0.161642	0.0285714	0.17463	0	0.00592879	0.049199	47292.4
ATM	710.388	728.591	0.975016	-0.036502	705.292	735.693	0.958676	-0.0608844	0.476249	0.753455	0.885714	0.962774	0.5625	0.458125	0.733493	462.129
ATMIN	3234.25	2894.79	1.11727	0.159972	3138.2	2903.19	1.08095	0.112295	0.182852	0.497066	0.114286	0.376424	0.125	0.148575	0.414938	27613.1
ATN1	870.656	751.864	1.158	0.211631	835.455	728.581	1.14669	0.197474	0.124385	0.414556	0.2	0.50648	0.1875	0.054285	0.224617	5711.08
ATOH1	144.772	151.531	0.955392	-0.0658352	145.941	147.773	0.9876	-0.0180018	0.783763	0.916429	0.685714	0.873921	0.625	0.812936	0.929791	1.67892
ATOH7	163.926	166.14	0.986678	-0.0193486	162.991	173.597	0.938901	-0.0909547	0.317655	0.636092	0.485714	0.761963	0.6875	0.260789	0.56463	56.2497
ATOH8	293.465	287.051	1.02234	0.0318814	296.175	290.936	1.01801	0.0257487	0.675642	0.865098	0.685714	0.873921	0.375	0.718898	0.886017	13.7243
ATOX1	5538.61	4397.15	1.25959	0.332954	5518.47	4422.39	1.24785	0.319442	0.0032559	0.0699211	0.0285714	0.17463	0	0.000334031	0.00615957	600694
ATP10A	319.34	359.264	0.888874	-0.169949	318.968	356.752	0.894087	-0.161513	0.0686357	0.310312	0.0571429	0.25625	0.9375	0.0343127	0.167047	713.84
ATP10B	7381.63	8741.55	0.844431	-0.243949	7264.14	8627.17	0.842007	-0.248096	0.0638692	0.298646	0.114286	0.376424	0.875	0.017739	0.107768	928928
ATP10D	433.111	452.156	0.957879	-0.0620842	415.753	448.527	0.92693	-0.109467	0.365756	0.676126	0.485714	0.761963	0.6875	0.247162	0.550179	537.061
ATP11A	155.279	155.768	0.996865	-0.00452995	153.851	157.234	0.978483	-0.031381	0.628641	0.841697	1	1	0.5	0.670782	0.86295	5.72294
ATP11B	3177.65	2951.13	1.07676	0.10669	3126.66	2967.11	1.05377	0.0755636	0.292842	0.613282	0.485714	0.761963	0.3125	0.274846	0.579145	12728
ATP11C	987.494	1022.77	0.965507	-0.0506407	981.147	1009.96	0.971475	-0.0417518	0.474979	0.75256	0.485714	0.761963	0.6875	0.536238	0.785167	414.992
ATP12A	1530.42	3851.9	0.397316	-1.33164	1562.69	3833.45	0.407645	-1.29461	4.59012e-06	0.00543154	0.0285714	0.17463	1	5.0943e-10	4.3263e-07	2.57818e+06
ATP13A1	2294.94	2702.21	0.849284	-0.235682	2367.33	2691.87	0.879436	-0.185349	0.0568384	0.281568	0.114286	0.376424	0.875	0.0238828	0.131981	52663.9
ATP13A2	1357.4	1163.93	1.16622	0.221843	1410.64	1159.34	1.21676	0.283045	0.110649	0.392108	0.0285714	0.17463	0	0.012747	0.0848414	31575.4
ATP13A3	201.594	202.21	0.996954	-0.00440123	203.946	206.661	0.986861	-0.0190812	0.795314	0.921717	1	1	0.5	0.818853	0.932735	3.68648
ATP13A4	453.881	594.707	0.763201	-0.389866	446.543	610.117	0.731897	-0.450288	0.0043704	0.0791508	0.0285714	0.17463	1	2.67354e-05	0.00104099	13378.3
ATP13A5	150.59	154.216	0.976489	-0.034324	149.394	154.628	0.966151	-0.0496791	0.274657	0.596771	0.2	0.50648	0.8125	0.424051	0.709318	13.6973
ATP1A1	6277.25	7737.36	0.811291	-0.301709	6319.05	7505.59	0.841913	-0.248258	0.0206315	0.166227	0.0571429	0.25625	0.9375	0.00387336	0.0367146	703938
ATP1A2	140.116	146.412	0.956997	-0.0634138	140.29	146.6	0.956962	-0.0634658	0.168067	0.478051	0.2	0.50648	0.8125	0.305776	0.610468	19.9036
ATP1A3	223.037	190.051	1.17356	0.230897	227.524	208.879	1.08926	0.123347	0.476914	0.753989	0.342857	0.650677	0.25	0.233239	0.533551	173.806
ATP1A4	135.177	155.769	0.867803	-0.20456	135.964	154.221	0.881616	-0.181777	0.0884794	0.352281	0.114286	0.376424	0.875	0.0302991	0.154104	166.664
ATP1B1	8040.8	8829.32	0.910693	-0.134963	8042.29	8784.22	0.915538	-0.127308	0.0975795	0.369861	0.2	0.50648	0.8125	0.0737476	0.274086	275230
ATP1B2	186.031	158.188	1.17601	0.233903	184.481	159.891	1.15379	0.206386	0.0711411	0.315468	0.114286	0.376424	0.125	0.0276612	0.14576	302.341
ATP1B3	4171.42	4140.75	1.00741	0.0106469	4126.36	4287.82	0.962343	-0.0553766	0.653334	0.85447	0.885714	0.962774	0.5625	0.585201	0.81544	13035.6
ATP1B4	134.774	144.256	0.93427	-0.0980891	135.517	145.285	0.932768	-0.10041	0.173588	0.485058	0.2	0.50648	0.8125	0.148678	0.415084	47.7054
ATP2A1	149.745	144.559	1.03587	0.0508457	149.585	145.729	1.02646	0.0376798	0.493612	0.764977	0.685714	0.873921	0.375	0.550236	0.794628	7.43524
ATP2A2	3518.43	3746.26	0.939183	-0.0905221	3363.53	3764.38	0.893513	-0.162439	0.132789	0.427773	0.114286	0.376424	0.875	0.0674082	0.258446	80343
ATP2A3	179.074	176.736	1.01323	0.01896	178.961	182.279	0.981802	-0.0264958	0.783035	0.916267	0.685714	0.873921	0.375	0.8095	0.928012	5.50151
ATP2B1	732.909	617.609	1.18669	0.246939	714.668	612.493	1.16682	0.222579	0.0345735	0.21684	0.0571429	0.25625	0.0625	0.00838098	0.0628388	5219.84
ATP2B2	144.257	149.921	0.96222	-0.0555606	142.275	151.908	0.936591	-0.0945092	0.267926	0.590293	0.685714	0.873921	0.625	0.228997	0.52843	46.3911
ATP2B3	164.933	154.338	1.06865	0.0957829	162.967	153.955	1.05854	0.0820773	0.0369975	0.223962	0.0571429	0.25625	0.0625	0.169739	0.448122	40.6142
ATP2B4	2341.59	3063.05	0.764465	-0.387478	2296.38	3022.25	0.759824	-0.396262	0.0086118	0.110045	0.0285714	0.17463	1	0.000521163	0.00859632	263444
ATP2C1	2860.48	3012.53	0.949527	-0.0747183	2824.72	2978.23	0.948457	-0.0763454	0.341531	0.656968	0.342857	0.650677	0.75	0.300959	0.605281	11782
ATP2C2	382.973	515.732	0.742583	-0.429377	383.883	505.627	0.75922	-0.39741	0.159221	0.46602	0.2	0.50648	0.8125	0.0259768	0.139959	7410.9
ATP4A	179.266	187.792	0.954598	-0.0670345	188.035	190.471	0.987214	-0.0185659	0.850578	0.947358	0.342857	0.650677	0.75	0.760155	0.905272	2.96569
ATP4B	147.593	148.758	0.992164	-0.0113489	147.507	147.133	1.00254	0.00365776	0.923244	0.975947	0.885714	0.962774	0.4375	0.949901	0.986313	0.0697545
ATP5A1	12510.7	11636.4	1.07513	0.104514	12062.6	11676.2	1.03309	0.0469642	0.560882	0.804677	0.309424	0.650677	0.25	0.58059	0.812619	74634
ATP5B	10333.2	10345.2	0.99884	-0.00167517	10341.6	10310.5	1.00301	0.00434296	0.838627	0.941655	1	1	0.5	0.934447	0.980996	483.126
ATP5C1	7502.69	7107.98	1.05553	0.0779694	7459.04	7068.29	1.05528	0.0776301	0.238392	0.560309	0.342857	0.650677	0.25	0.267309	0.570959	76345.5
ATP5D	2255.61	2267.39	0.994802	-0.00751833	2225.02	2239.34	0.993603	-0.00925881	0.909373	0.970523	1	1	0.5	0.873685	0.956489	102.609
ATP5E	2295.62	1980.51	1.1591	0.213008	2316.37	1992.52	1.16253	0.217274	0.119074	0.405544	0.114286	0.376424	0.125	0.0352887	0.170172	52440.6
ATP5EP2	11068.4	10702.5	1.03418	0.0484919	10874.2	10876.5	0.999789	-0.000305071	0.995063	0.998591	0.885714	0.962774	0.4375	0.996658	0.999394	2.64428
ATP5F1	8809.5	8639.45	1.01968	0.0281203	8537.02	8689.39	0.982465	-0.0255216	0.718177	0.885472	0.885714	0.962774	0.5625	0.699496	0.876557	11607.6
ATP5G1	2557.72	1968.06	1.29961	0.378079	2657.97	2016.15	1.31834	0.398722	0.0190267	0.160416	0.0285714	0.17463	0	0.000436331	0.00752079	205966
ATP5G2	1845.64	1714.48	1.0765	0.10635	1816.81	1693.79	1.07263	0.101148	0.209138	0.530047	0.2	0.50648	0.1875	0.187488	0.473688	7566.31
ATP5G3	1382.16	1190.78	1.16072	0.215018	1392.86	1188.29	1.17216	0.229168	0.0493545	0.26152	0.114286	0.376424	0.125	0.0160065	0.0999458	20925.2
ATP5H	11276.9	10615.3	1.06233	0.0872315	11258.1	10621.4	1.05995	0.083995	0.178053	0.490774	0.2	0.50648	0.1875	0.216551	0.512169	202720
ATP5I	3704.58	3773.21	0.981813	-0.0264802	3772.75	3928.93	0.960248	-0.0585208	0.693256	0.872806	0.685714	0.873921	0.625	0.580983	0.812743	12196.4
ATP5J	6291.25	6033.34	1.04275	0.0603882	6319.56	6057.31	1.0433	0.0611485	0.21764	0.539403	0.2	0.50648	0.1875	0.332477	0.634079	34389.3
ATP5J2	10219.1	9409.46	1.08605	0.119087	10147	9295.63	1.09159	0.126432	0.151483	0.455317	0.245383	0.620459	0.21875	0.110422	0.349588	362434
ATP5L	6428.88	5828.97	1.10292	0.141325	6505.11	5721.01	1.13706	0.185305	0.08978	0.354762	0.114286	0.376424	0.125	0.0361713	0.172679	307409
ATP5O	9789.29	9221.2	1.06161	0.0862504	9754.64	9054.75	1.0773	0.107414	0.222829	0.54424	0.342857	0.650677	0.25	0.176579	0.458739	244926
ATP5S	968.247	906.958	1.06758	0.0943393	996.102	895.776	1.112	0.153156	0.0585168	0.285781	0.0285714	0.17463	0	0.0444141	0.197311	5032.68
ATP5SL	2607.93	2405.16	1.08431	0.116776	2631.6	2412.02	1.09104	0.1257	0.0287002	0.19657	0.0571429	0.25625	0.0625	0.0567865	0.231163	24108.3
ATP6AP1	8141.61	8887.27	0.916098	-0.126426	8079.57	8907.3	0.907072	-0.140711	0.0052563	0.0855326	0.0285714	0.17463	1	0.0283859	0.147876	342573
ATP6AP1L	298.887	325.211	0.919056	-0.121775	295.123	319.174	0.924645	-0.113029	0.530475	0.786254	0.885714	0.962774	0.5625	0.474246	0.74505	289.235
ATP6AP2	10313	10737.3	0.960484	-0.0581661	10180.7	10815.4	0.941316	-0.0872493	0.0617255	0.292961	0.0571429	0.25625	0.9375	0.1603	0.434032	201418
ATP6V0A1	3413.36	3210.99	1.06302	0.088175	3456.79	3220.25	1.07346	0.102263	0.142573	0.443013	0.114286	0.376424	0.125	0.143136	0.405849	27977.4
ATP6V0A2	1134.71	1082.63	1.0481	0.0677816	1160.16	1078.23	1.07598	0.105652	0.136024	0.432911	0.2	0.50648	0.1875	0.137602	0.396862	3355.85
ATP6V0A4	260.648	227.215	1.14714	0.198046	262.308	227.498	1.15302	0.205413	0.00414622	0.0769536	0.0285714	0.17463	0	0.00517377	0.0447975	605.896
ATP6V0B	4374.73	3683.01	1.18782	0.248311	4334.44	3666.95	1.18203	0.241264	0.00268791	0.0635337	0.0285714	0.17463	0	0.00173971	0.0207852	222770
ATP6V0C	3619.74	3695.59	0.979477	-0.0299169	3693.17	3728.84	0.990436	-0.013865	0.926109	0.97692	1	1	0.5	0.845123	0.944379	635.973
ATP6V0D1	2168.22	2215.93	0.978466	-0.0314058	2153.04	2183.43	0.986081	-0.0202221	0.805784	0.926498	0.885714	0.962774	0.5625	0.808529	0.927855	461.819
ATP6V0D2	224.91	216.611	1.03831	0.0542368	234.17	217.943	1.07445	0.103605	0.375001	0.682745	0.342857	0.650677	0.25	0.265595	0.569234	131.656
ATP6V0E1	10340.2	10203.2	1.01343	0.0192447	10307.2	10363.6	0.994561	-0.00786825	0.896507	0.965935	0.685714	0.873921	0.375	0.925916	0.977407	1588.66
ATP6V0E2	1799.5	1418.89	1.26824	0.342832	1768.68	1425.79	1.24049	0.310907	0.0129225	0.133262	0.0285714	0.17463	0	0.0013627	0.0173005	58785
ATP6V1A	11891	11509.8	1.03312	0.0470113	12196.1	11549.8	1.05596	0.0785517	0.248043	0.570822	0.146489	0.481232	0.15625	0.262276	0.565785	208849
ATP6V1B1	1206.58	2898.86	0.416225	-1.26457	1261.59	2936.55	0.429615	-1.21888	0.000145279	0.0185867	0.0285714	0.17463	1	4.88437e-08	1.07326e-05	1.40275e+06
ATP6V1B2	6992.03	7330.13	0.953875	-0.0681283	7024.44	7417.94	0.946952	-0.0786363	0.154102	0.459062	0.0571429	0.25625	0.9375	0.218186	0.514137	77422.9
ATP6V1C1	884.023	785.66	1.1252	0.170179	879.827	786.624	1.11848	0.161546	0.0137422	0.137687	0.0571429	0.25625	0.0625	0.0208601	0.120203	4343.39
ATP6V1C2	218.082	274.7	0.79389	-0.332988	218.777	272.995	0.801396	-0.319413	0.014245	0.139311	0.0285714	0.17463	1	0.000396198	0.00701766	1469.78
ATP6V1D	10375.6	10017.7	1.03573	0.050647	10273.1	10006.3	1.02666	0.0379601	0.312013	0.630952	0.342857	0.650677	0.25	0.524207	0.77737	35586
ATP6V1E1	8518.99	8522.14	0.999631	-0.000532932	8499.52	8473.73	1.00304	0.00438504	0.906386	0.969619	1	1	0.5	0.951707	0.986753	332.688
ATP6V1E2	651.215	556.319	1.17058	0.227224	652.829	547.972	1.19135	0.252603	0.0216021	0.170031	0.0285714	0.17463	0	0.00558186	0.0471906	5497.5
ATP6V1F	7943.77	7051.64	1.12651	0.171866	8009.36	7119.82	1.12494	0.169845	0.043311	0.243282	0.0571429	0.25625	0.0625	0.0286567	0.148712	395635
ATP6V1G1	10732.8	10580.1	1.01443	0.0206758	10964.9	10729.4	1.02195	0.0313242	0.765644	0.908434	1	1	0.5	0.787526	0.91868	27731.9
ATP6V1G2	179.535	199.849	0.898352	-0.154647	179.205	200.747	0.892691	-0.163767	0.123386	0.412827	0.2	0.50648	0.8125	0.0492243	0.21064	232.028
ATP6V1G3	156.86	148.402	1.05699	0.0799683	157.733	151.029	1.04439	0.0626606	0.371561	0.679973	0.2	0.50648	0.1875	0.367389	0.665596	22.473
ATP6V1H	2193.92	2002.31	1.0957	0.131847	2190.87	2083.53	1.05152	0.0724724	0.546689	0.796353	0.342857	0.650677	0.25	0.375726	0.671983	5760.7
ATP7A	1628.96	1723.05	0.945397	-0.0810076	1651.5	1607.53	1.02735	0.0389284	0.775533	0.912525	0.885714	0.962774	0.5625	0.677457	0.866492	966.537
ATP7B	1006.51	1118.13	0.900171	-0.151728	1005.89	1065.47	0.944084	-0.0830128	0.524266	0.782749	0.342857	0.650677	0.75	0.492813	0.756702	1774.69
ATP8A1	175.425	176.765	0.992417	-0.0109811	175.418	182.618	0.960577	-0.0580275	0.428416	0.719313	0.685714	0.873921	0.625	0.427842	0.712247	25.9158
ATP8A2	179.542	168.416	1.06606	0.0922911	180.818	169.715	1.06543	0.0914297	0.102973	0.3792	0.2	0.50648	0.1875	0.161917	0.436454	61.6456
ATP8B1	300.645	289.702	1.03778	0.0534944	298.741	293.623	1.01743	0.0249305	0.686017	0.870231	0.685714	0.873921	0.375	0.688731	0.871321	13.0972
ATP8B2	215.523	223.79	0.96306	-0.0543031	216.61	215.375	1.00573	0.00824689	0.924941	0.976585	1	1	0.5	0.883779	0.960998	0.762214
ATP8B3	173.008	170.912	1.01227	0.0175902	172.865	171.352	1.00883	0.0126789	0.695805	0.874305	0.685714	0.873921	0.375	0.826088	0.936175	1.14388
ATP8B4	331.05	399.881	0.827872	-0.272521	324.477	399.892	0.81141	-0.301497	0.106277	0.385039	0.2	0.50648	0.8125	0.0211186	0.121359	2843.76
ATP9A	3049.29	3283.23	0.928747	-0.106643	3021.43	3310.04	0.912805	-0.131621	0.0778165	0.330202	0.114286	0.376424	0.875	0.0708784	0.267043	41650.2
ATP9B	579.667	656.404	0.883096	-0.179357	585.226	652.435	0.896987	-0.156841	0.027749	0.193829	0.0571429	0.25625	0.9375	0.0280358	0.146995	2258.53
ATPAF1	2006.79	1746	1.14937	0.200839	1969.98	1776.03	1.10921	0.149526	0.0815855	0.338471	0.114286	0.376424	0.125	0.0581031	0.234547	18808.5
ATPAF2	682.06	630.66	1.0815	0.113035	682.085	592.591	1.15102	0.202914	0.215211	0.537301	0.114286	0.376424	0.125	0.0795713	0.287225	4004.56
ATPBD1B	2697.76	2542.74	1.06097	0.085379	2694.82	2519.07	1.06977	0.097296	0.0395432	0.231858	0.0285714	0.17463	0	0.112671	0.353947	15443.5
ATPBD3	337.29	265.058	1.27251	0.347681	329.066	277.54	1.18565	0.245683	0.0287363	0.196679	0.0571429	0.25625	0.0625	0.00746862	0.0580136	1327.48
ATPBD4	657.782	654.496	1.00502	0.007224	650.008	657.281	0.988934	-0.0160534	0.884631	0.960819	1	1	0.5	0.917206	0.974416	26.4502
ATPGD1	168.285	170.291	0.988226	-0.0170875	168.127	171.745	0.978938	-0.0307102	0.575091	0.813057	0.685714	0.873921	0.625	0.646221	0.849894	6.54219
ATPIF1	2651.2	2545.36	1.04158	0.0587773	2732.64	2566.73	1.06464	0.0903657	0.289129	0.610302	0.342857	0.650677	0.25	0.245012	0.5478	13763.6
ATR	163.439	165.601	0.986947	-0.0189556	162.284	165.537	0.980349	-0.0286332	0.548902	0.797594	0.685714	0.873921	0.625	0.636109	0.844608	5.29109
ATRIP	389.516	367.014	1.06131	0.0858488	381.393	366.689	1.0401	0.0567225	0.27325	0.595676	0.2	0.50648	0.1875	0.380414	0.675713	108.108
ATRN	889.651	979.171	0.908576	-0.138321	851.105	983.114	0.865723	-0.208022	0.102932	0.379183	0.0285714	0.17463	1	0.0316258	0.158568	8713.25
ATRNL1	177.534	171.797	1.0334	0.0473936	178.068	184.141	0.967025	-0.0483751	0.747587	0.900425	0.685714	0.873921	0.375	0.747064	0.898771	18.4349
ATRX	319.311	377.229	0.846465	-0.240477	314.578	363.203	0.866121	-0.207359	0.256202	0.577794	0.342857	0.650677	0.75	0.129101	0.382895	1182.2
ATXN1	1557.16	1777.58	0.875999	-0.190999	1594.2	1787.98	0.891619	-0.165501	0.0376246	0.226231	0.0571429	0.25625	0.9375	0.0276309	0.14565	18776.1
ATXN10	767.203	778.346	0.985684	-0.0208031	766.296	782.059	0.979843	-0.029377	0.706044	0.879385	1	1	0.5	0.736261	0.894027	124.247
ATXN1L	706.728	713.768	0.990137	-0.0143003	711.577	696.905	1.02105	0.0300586	0.735686	0.894711	0.885714	0.962774	0.5625	0.662701	0.85937	107.639
ATXN2	4611.41	5207.66	0.885505	-0.175427	4534.28	5226.21	0.867603	-0.204893	0.0105335	0.121085	0.0285714	0.17463	1	0.00433164	0.0398212	239388
ATXN2L	166.375	173.679	0.957946	-0.0619835	167.378	173.107	0.966907	-0.048551	0.183457	0.497935	0.2	0.50648	0.8125	0.411277	0.699747	16.4086
ATXN3	883.47	906.709	0.97437	-0.0374586	896.757	918.478	0.976351	-0.0345277	0.61372	0.833429	0.485714	0.761963	0.6875	0.61699	0.834246	235.896
ATXN3L	147.179	146.293	1.00605	0.00870889	149.653	154.464	0.968857	-0.0456442	0.715985	0.884215	0.885714	0.962774	0.4375	0.706731	0.880265	11.5702
ATXN7	183.883	163.545	1.12436	0.169105	183.449	166.893	1.0992	0.136456	0.186152	0.501395	0.342857	0.650677	0.25	0.0942105	0.318413	137.051
ATXN7L1	163.486	146.491	1.11601	0.158352	163.877	148.923	1.10042	0.138049	0.00694188	0.0979489	0.0285714	0.17463	0	0.0320636	0.159997	111.814
ATXN7L2	240.309	247.419	0.971262	-0.0420681	241.966	242.146	0.999256	-0.00107368	0.98995	0.997255	0.685714	0.873921	0.625	0.950772	0.986542	0.0162255
ATXN7L3	1279.24	1541.44	0.829896	-0.268998	1335.95	1472.47	0.90728	-0.140381	0.290574	0.611303	0.342857	0.650677	0.75	0.177591	0.459886	9319.98
ATXN8OS	137.199	154.858	0.885967	-0.174675	138.257	152.371	0.907369	-0.140238	0.033809	0.214096	0.0571429	0.25625	0.9375	0.0427627	0.192285	99.6059
AUH	1877.82	1986.67	0.945207	-0.0812971	1894.82	2018.03	0.938946	-0.0908862	0.0498849	0.263177	0.0814291	0.363912	0.90625	0.141292	0.403483	7590.22
AUP1	1066.31	997.198	1.0693	0.0966703	1066.72	996.543	1.07042	0.0981785	0.271232	0.593813	0.685714	0.873921	0.375	0.21971	0.516053	2462.45
AURKA	761.297	762.327	0.998649	-0.00194979	785.93	751.611	1.04566	0.0644143	0.383198	0.689185	0.885714	0.962774	0.4375	0.378768	0.674256	588.891
AURKAIP1	9293.76	8784.01	1.05803	0.0813832	9263.25	8765.22	1.05682	0.0797294	0.0586422	0.286171	0.114286	0.376424	0.125	0.188176	0.474852	124021
AURKAPS1	243.763	231.485	1.05304	0.074559	243.72	229.504	1.06194	0.0867048	0.284413	0.605722	0.685714	0.873921	0.375	0.259218	0.562967	101.046
AURKB	247.335	209.739	1.17925	0.237871	244.197	205.801	1.18657	0.246796	0.0204379	0.165433	0.0285714	0.17463	0	0.00652654	0.052719	737.131
AURKC	158.04	159.138	0.993103	-0.0099852	155.954	158.027	0.986881	-0.0190513	0.702156	0.877541	0.685714	0.873921	0.625	0.760716	0.905772	2.14883
AUTS2	2927.43	4257.6	0.687578	-0.540405	2951.91	4276.97	0.690186	-0.534942	0.000609186	0.0346145	0.0285714	0.17463	1	9.94933e-06	0.000509166	877899
AVEN	1540.45	1256.42	1.22606	0.294029	1553.44	1281.67	1.21204	0.27744	0.00300476	0.0673915	0.0285714	0.17463	0	0.000635926	0.00998605	36928.8
AVIL	241.429	239.638	1.00747	0.0107406	246.668	235.271	1.04844	0.0682462	0.578767	0.815381	0.685714	0.873921	0.375	0.527365	0.779109	64.9442
AVL9	542.082	418.414	1.29556	0.373578	547.868	417.28	1.31295	0.39281	0.000528105	0.03273	0.0285714	0.17463	0	5.38078e-05	0.00171128	8526.5
AVP	194.018	169.6	1.14397	0.194049	191.581	169.209	1.13221	0.179145	0.0269036	0.190612	0.0571429	0.25625	0.0625	0.018964	0.112783	250.246
AVPI1	2845	2887.46	0.985293	-0.0213748	2946.73	2871.55	1.02618	0.0372841	0.761652	0.906299	0.685714	0.873921	0.375	0.660091	0.857958	2825.85
AVPR1A	139.959	137.06	1.02115	0.0302018	138.87	139.56	0.995057	-0.00714927	0.91766	0.973974	0.885714	0.962774	0.4375	0.961069	0.989338	0.237966
AVPR1B	175.264	186.726	0.938614	-0.0913962	178.061	212.519	0.837859	-0.255221	0.284281	0.605553	0.2	0.50648	0.8125	0.0937663	0.317556	593.682
AVPR2	405.905	365.16	1.11158	0.152614	403.706	364.243	1.10834	0.148403	0.0401206	0.23399	0.0571429	0.25625	0.0625	0.0409466	0.186549	778.654
AWAT2	130.194	145.507	0.894762	-0.160424	128.729	143.499	0.897073	-0.156703	0.0752157	0.324508	0.2	0.50648	0.8125	0.0431195	0.193431	109.076
AXIN1	841.199	799.344	1.05236	0.0736305	846.099	804.616	1.05156	0.0725268	0.157767	0.46397	0.2	0.50648	0.1875	0.235905	0.536928	860.437
AXIN2	620.247	876.322	0.707785	-0.498617	621.222	834.598	0.744337	-0.425973	0.0385792	0.229282	0.0285714	0.17463	1	0.000744019	0.011238	22764.7
AXL	345.13	463.863	0.744033	-0.426561	338.358	463.752	0.729609	-0.454805	0.00557257	0.0878581	0.0285714	0.17463	1	0.000115489	0.00290544	7861.88
AXUD1	1787.57	1810.46	0.98736	-0.0183524	1762.1	1807.85	0.974694	-0.0369783	0.504583	0.771722	0.685714	0.873921	0.625	0.562316	0.801635	1046.48
AYP1p1	674.896	593.829	1.13652	0.184618	692.434	594.099	1.16552	0.220975	0.095267	0.364925	0.114286	0.376424	0.125	0.031808	0.159152	4834.95
AZGP1	197.831	213.771	0.925436	-0.111795	200.834	214.652	0.935625	-0.0959984	0.357565	0.67005	0.2	0.50648	0.8125	0.256671	0.56035	95.4729
AZI1	713.184	827.18	0.862187	-0.213927	725.863	838.726	0.865436	-0.208501	0.0220211	0.171614	0.0285714	0.17463	1	0.00839523	0.0629132	6368.97
AZI2	1820.2	1709.8	1.06457	0.0902671	1824.77	1707.6	1.06862	0.0957432	0.077562	0.329686	0.114286	0.376424	0.125	0.139816	0.401033	6864.2
AZIN1	4416.81	5003.87	0.882679	-0.18004	4427.58	5017.51	0.882425	-0.180455	0.00729551	0.1005	0.0285714	0.17463	1	0.01072	0.0748953	174012
AZU1	143.039	154.22	0.927503	-0.108577	142.961	152.251	0.93898	-0.0908334	0.152025	0.456292	0.2	0.50648	0.8125	0.183809	0.468944	43.1552
B2M	9637.23	10620.1	0.907452	-0.140106	9637.52	10622.7	0.907255	-0.140419	0.289445	0.610509	0.485714	0.761963	0.6875	0.178838	0.461822	485310
B3GALNT1	596.416	539.475	1.10555	0.144762	596.298	533.849	1.11698	0.1596	0.0202652	0.164599	0.0285714	0.17463	0	0.0222803	0.125746	1949.89
B3GALNT2	907.33	1270.97	0.713889	-0.486229	936.093	1248.14	0.749988	-0.41506	0.0595681	0.288005	0.0571429	0.25625	0.9375	0.0026746	0.0281357	48687.9
B3GALT1	187.658	186.179	1.00794	0.0114134	188.916	184.689	1.02289	0.0326519	0.689356	0.871089	0.885714	0.962774	0.4375	0.635134	0.844043	8.9365
B3GALT2	200.884	193.426	1.03856	0.0545822	202.499	189.743	1.06723	0.0938673	0.471728	0.75025	0.685714	0.873921	0.375	0.311934	0.616219	81.3565
B3GALT3	168.393	157.704	1.06778	0.0946107	167.786	157.318	1.06654	0.0929376	0.108333	0.388334	0.114286	0.376424	0.125	0.148264	0.414737	54.7885
B3GALT4	591.16	550.914	1.07305	0.101723	596.599	557.168	1.07077	0.0986474	0.427575	0.718464	0.685714	0.873921	0.375	0.339452	0.640578	777.374
B3GALT5	195.125	175	1.115	0.157042	195.026	172.29	1.13197	0.17883	0.044587	0.247299	0.0285714	0.17463	0	0.0196708	0.115532	258.471
B3GALT6	1193.2	1391.61	0.857427	-0.221913	1190.36	1347.03	0.883693	-0.178383	0.0711137	0.315468	0.2	0.50648	0.8125	0.0303563	0.154221	12272.5
B3GALTL	520.081	527.995	0.985011	-0.0217876	514.52	544.285	0.945313	-0.0811355	0.402851	0.702853	0.685714	0.873921	0.625	0.325403	0.628224	442.982
B3GAT1	163.791	169.793	0.964648	-0.0519254	163.126	168.344	0.969005	-0.0454234	0.267058	0.589832	0.342857	0.650677	0.75	0.454605	0.731375	13.6125
B3GAT2	136.79	135.119	1.01236	0.0177264	134.702	135.195	0.996354	-0.0052698	0.889822	0.963105	0.885714	0.962774	0.5625	0.925267	0.977067	0.121491
B3GAT3	265.322	253.806	1.04537	0.0640193	280.242	258.924	1.08233	0.114143	0.502111	0.770477	0.685714	0.873921	0.375	0.316861	0.620878	227.221
B3GNT1	456.889	412.261	1.10825	0.148286	456.874	414.723	1.10163	0.139646	0.507515	0.773109	0.485714	0.761963	0.3125	0.34089	0.641563	888.321
B3GNT2	1546.65	1603.11	0.964781	-0.0517268	1552.62	1584.61	0.979813	-0.0294218	0.721855	0.887606	0.685714	0.873921	0.625	0.677271	0.866446	511.638
B3GNT3	441.2	453.502	0.972873	-0.0396766	433.648	471.113	0.920475	-0.11955	0.256631	0.578228	0.485714	0.761963	0.6875	0.171959	0.451709	701.831
B3GNT4	387.224	429.169	0.902265	-0.148376	386.264	418.971	0.921936	-0.117262	0.268799	0.591352	0.342857	0.650677	0.75	0.19272	0.480861	534.86
B3GNT5	3703.98	4198.31	0.882254	-0.180735	3608.2	4135.83	0.872425	-0.196897	0.152376	0.456745	0.342857	0.650677	0.75	0.0660543	0.255121	139196
B3GNT6	804.226	714.671	1.12531	0.170321	795.243	712.856	1.11557	0.157785	0.11097	0.392555	0.114286	0.376424	0.125	0.056111	0.229596	3393.81
B3Gn-T6	235.711	218.7	1.07778	0.108062	236.445	224.595	1.05276	0.0741754	0.528462	0.784936	0.485714	0.761963	0.3125	0.375364	0.671948	70.2048
B3GNT7	152.957	142.312	1.0748	0.10407	151.873	144.583	1.05042	0.0709637	0.209101	0.530047	0.485714	0.761963	0.3125	0.2661	0.569668	26.5692
B3GNT8	755.133	693.091	1.08951	0.123685	745.57	679.315	1.09753	0.134264	0.0780338	0.330634	0.114286	0.376424	0.125	0.0722219	0.270438	2194.88
B3GNT9	206.184	179.945	1.14581	0.196374	206.103	177.271	1.16264	0.217406	0.00587099	0.0901653	0.0285714	0.17463	0	0.00427342	0.0394359	415.632
B3GNTL1	196.917	222.774	0.883931	-0.177994	192.344	228.021	0.843533	-0.245483	0.171944	0.483171	0.342857	0.650677	0.75	0.0556668	0.22835	636.451
B4GALNT1	158.633	153.009	1.03676	0.0520764	159.643	162.451	0.982716	-0.0251535	0.828451	0.936738	0.885714	0.962774	0.4375	0.816315	0.931428	3.94187
B4GALNT2	146.152	148.522	0.984039	-0.0232119	144.651	148.128	0.976521	-0.0342766	0.569128	0.809211	0.685714	0.873921	0.625	0.623008	0.836991	6.04778
B4GALNT3	156.276	157.764	0.990563	-0.0136793	156.633	154.412	1.01438	0.0206034	0.807758	0.92758	0.885714	0.962774	0.4375	0.811539	0.929144	2.46643
B4GALNT4	307.775	338.999	0.907892	-0.139407	312.611	358.933	0.870944	-0.199348	0.196999	0.51464	0.114286	0.376424	0.875	0.0668801	0.257067	1072.89
B4GALT1	750.807	812.564	0.923997	-0.114039	756.088	839.858	0.900258	-0.15159	0.302583	0.622155	0.485714	0.761963	0.6875	0.171806	0.451491	3508.66
B4GALT2	226.54	191.154	1.18512	0.245029	235.412	189.325	1.24343	0.314326	0.0258531	0.186235	0.0285714	0.17463	0	0.00119571	0.0157731	1062.02
B4GALT3	2176.56	2014.72	1.08033	0.111469	2203.68	2017.06	1.09252	0.127664	0.123826	0.413902	0.342857	0.650677	0.25	0.0885934	0.30682	17414.3
B4GALT4	3330.8	3929.93	0.847547	-0.238634	3377.4	3947.46	0.855589	-0.22501	0.00524946	0.0855098	0.0285714	0.17463	1	0.00309984	0.0314508	162482
B4GALT5	10781.9	10908.7	0.98838	-0.0168624	11032.1	10943	1.00814	0.0116947	0.897055	0.966225	1	1	0.5	0.938519	0.98271	3966.41
B4GALT6	346.913	265.008	1.30906	0.388535	341.811	262.558	1.30185	0.380564	0.00116092	0.0454279	0.0285714	0.17463	0	0.000116828	0.00292275	3140.53
B4GALT7	926.939	936.062	0.990254	-0.0141298	909.772	953.432	0.954207	-0.0676258	0.589195	0.821117	0.885714	0.962774	0.5625	0.46169	0.736332	953.12
B9D1	445.232	597.956	0.744591	-0.42548	442.213	581.916	0.759926	-0.396068	0.0116045	0.126744	0.0285714	0.17463	1	0.000723398	0.0109812	9758.42
B9D2	1839.63	1910.67	0.962821	-0.0546601	1870.41	1888.67	0.990335	-0.0140111	0.827437	0.93663	0.885714	0.962774	0.5625	0.844373	0.944169	166.595
BAALC	359.028	395.919	0.906821	-0.14111	356.699	402.62	0.885945	-0.17471	0.0386549	0.229432	0.0285714	0.17463	1	0.0199952	0.116848	1054.35
BAAT	138.502	153.8	0.900532	-0.151151	139.431	156.8	0.889225	-0.169379	0.0491409	0.261005	0.0285714	0.17463	1	0.0225285	0.126658	150.85
BACE1	285.827	306.944	0.931201	-0.102835	283.255	311.451	0.909468	-0.136906	0.138433	0.436819	0.2	0.50648	0.8125	0.0941802	0.318393	397.52
BACE2	1782.95	1920.15	0.92855	-0.106949	1760.42	1912.22	0.920616	-0.119328	0.0430052	0.242518	0.0285714	0.17463	1	0.0665501	0.256361	11521.5
BACH1	204.753	198.297	1.03255	0.0462166	204.81	194.093	1.05521	0.0775356	0.224209	0.545623	0.2	0.50648	0.1875	0.238121	0.539695	57.4236
BACH2	196.577	216.648	0.907355	-0.140261	196.128	217.527	0.901624	-0.149402	0.0456396	0.249841	0.0571429	0.25625	0.9375	0.0372491	0.176139	228.968
BAD	349.782	275.962	1.2675	0.341984	349.391	285.237	1.22491	0.29268	0.0170751	0.151051	0.0571429	0.25625	0.0625	0.00240789	0.0260989	2057.85
BAG1	553.078	609.509	0.907415	-0.140165	578.63	610.502	0.947795	-0.0773526	0.3963	0.698364	0.342857	0.650677	0.75	0.309353	0.613745	507.883
BAG2	436.208	373.155	1.16897	0.22524	443.204	381.101	1.16296	0.217796	0.010571	0.121156	0.0285714	0.17463	0	0.00512031	0.044459	1928.36
BAG3	4541.41	4874.52	0.931663	-0.10212	4513.53	4918.02	0.917754	-0.123821	0.19766	0.515382	0.2	0.50648	0.8125	0.134025	0.391344	81805.6
BAG4	922.199	874.974	1.05397	0.0758387	924.482	871.914	1.06029	0.0844584	0.141965	0.442235	0.2	0.50648	0.1875	0.185537	0.471182	1381.67
BAG5	2290.75	2357.09	0.971856	-0.0411855	2317.63	2308.3	1.00404	0.00581855	0.954608	0.986019	0.885714	0.962774	0.5625	0.883217	0.960957	43.5099
BAGE	217.645	199.39	1.09156	0.126385	217.559	197.347	1.10242	0.14067	0.146432	0.448605	0.2	0.50648	0.1875	0.0755694	0.277887	204.255
BAGE2	173.911	189.538	0.917551	-0.12414	173.5	198.732	0.873034	-0.19589	0.123244	0.41246	0.0571429	0.25625	0.9375	0.0349523	0.169069	318.333
BAGE3	183.629	196.924	0.932488	-0.100843	184.308	196.966	0.935734	-0.0958289	0.317569	0.636092	0.685714	0.873921	0.625	0.258148	0.561779	80.1141
BAGE4	137.813	148.691	0.926837	-0.109613	140.48	148.4	0.946632	-0.0791243	0.177362	0.489802	0.114286	0.376424	0.875	0.230716	0.530209	31.3616
BAGE5	411.65	563.416	0.730633	-0.452781	411.283	562.498	0.731172	-0.451717	0.106416	0.385409	0.114286	0.376424	0.875	0.00666501	0.0535085	11433
BAHCC1	215.492	219.443	0.981995	-0.026212	220.315	219.746	1.00259	0.00373134	0.972264	0.991866	0.885714	0.962774	0.5625	0.930689	0.979636	0.161925
BAHD1	261.914	209.967	1.2474	0.31893	265.31	210.474	1.26053	0.334036	0.027499	0.193063	0.0285714	0.17463	0	0.00223251	0.0247617	1503.49
BAI1	172.528	160.876	1.07243	0.100879	170.516	163.489	1.04298	0.0607132	0.385246	0.690542	0.485714	0.761963	0.3125	0.368708	0.66679	24.689
BAI2	140.228	141.425	0.991533	-0.0122671	141.392	141.134	1.00183	0.00263395	0.957741	0.987049	1	1	0.5	0.988097	0.996597	0.0332579
BAI3	145.765	155.153	0.939491	-0.0900481	142.925	155.779	0.917486	-0.124243	0.340446	0.656127	0.485714	0.761963	0.6875	0.236295	0.537488	82.6133
BAIAP2	455.938	438.504	1.03976	0.0562468	451.134	444.34	1.01529	0.0218937	0.580624	0.81635	0.885714	0.962774	0.4375	0.711093	0.882429	23.0827
BAIAP2L1	4270.99	4153.97	1.02817	0.040081	4307.91	4012.51	1.07362	0.102482	0.232895	0.554722	0.245383	0.620459	0.21875	0.183499	0.468813	43629.3
BAIAP2L2	291.192	222.062	1.31131	0.391011	290.693	220.217	1.32003	0.400574	4.9353e-05	0.0118379	0.0285714	0.17463	0	8.98332e-06	0.000473614	2483.48
BAIAP3	292.039	249.263	1.17161	0.228495	290.623	249.14	1.16651	0.222195	0.0560928	0.27915	0.0285714	0.17463	0	0.0126113	0.0841073	860.441
BAK1	414.938	335.45	1.23696	0.306799	423.434	381.496	1.10993	0.150468	0.536084	0.789151	0.342857	0.650677	0.25	0.225564	0.524158	879.379
BAMBI	1697.32	1633.3	1.03919	0.0554649	1725.44	1635.4	1.05506	0.0773226	0.339316	0.655075	0.342857	0.650677	0.25	0.293373	0.597857	4053.81
BANF1	1846.63	1855.54	0.995202	-0.00693843	1859.97	1833.73	1.01431	0.0204917	0.615829	0.834267	1	1	0.5	0.731851	0.89188	344.053
BANF2	156.608	158.593	0.987486	-0.0181672	156.608	158.365	0.988908	-0.0160915	0.808696	0.927843	1	1	0.5	0.848069	0.945384	1.54274
BANK1	293.085	282.275	1.0383	0.0542187	299.804	279.04	1.07442	0.103551	0.332233	0.648029	0.342857	0.650677	0.25	0.24749	0.550483	215.587
BANP	1343.31	1246.22	1.07791	0.108234	1351.89	1226.38	1.10235	0.140579	0.106575	0.385627	0.114286	0.376424	0.125	0.0717234	0.269258	7877.17
BAP1	1065.77	913.384	1.16684	0.222605	1071.23	916.215	1.16919	0.22551	0.0192796	0.161161	0.0285714	0.17463	0	0.00691489	0.0549797	12014.8
BAPX1	158.486	177.965	0.890544	-0.167241	157.105	179.234	0.876539	-0.190109	0.0221489	0.172199	0.0285714	0.17463	1	0.0115943	0.0789762	244.831
BARD1	795.409	969.914	0.820082	-0.28616	801.479	965.273	0.830313	-0.268273	0.0214996	0.169603	0.0285714	0.17463	1	0.00362531	0.0350722	13414.3
BARHL1	140	150.363	0.931078	-0.103026	137.77	154.647	0.890872	-0.166711	0.0749181	0.32403	0.0571429	0.25625	0.9375	0.0423642	0.190985	142.406
BARHL2	197.755	187.052	1.05722	0.0802697	196.442	193.281	1.01636	0.0234076	0.744293	0.899505	0.485714	0.761963	0.3125	0.706026	0.87995	4.99769
BARX1	187.003	184.921	1.01126	0.0161523	186.736	184.692	1.01107	0.0158815	0.815109	0.93068	1	1	0.5	0.836009	0.941307	2.08969
BARX2	443.2	398.528	1.11209	0.153278	425.402	411.754	1.03315	0.0470435	0.65653	0.85633	0.685714	0.873921	0.375	0.632569	0.842907	93.1313
BASE	159.498	153.543	1.03878	0.0548918	155.967	159.364	0.978687	-0.0310813	0.774792	0.912369	0.685714	0.873921	0.375	0.776336	0.913565	5.76845
BASP1	13040.1	12393.2	1.0522	0.0734054	12937.1	12654.7	1.02231	0.0318385	0.644817	0.850314	0.685714	0.873921	0.375	0.62271	0.836864	39868.8
BAT1	1230.06	1336.85	0.920118	-0.120109	1217.38	1357.31	0.896906	-0.156971	0.139477	0.438587	0.2	0.50648	0.8125	0.0750547	0.276892	9790.13
BAT2	272.287	266.963	1.01994	0.028485	271.62	260.666	1.04202	0.0593898	0.464862	0.745465	0.885714	0.962774	0.4375	0.417784	0.705142	60.0001
BAT2D1	4892.59	5432.69	0.900583	-0.151069	4843.21	5444.1	0.889625	-0.16873	0.276981	0.598859	0.685714	0.873921	0.625	0.110153	0.348984	180535
BAT2L	1370.19	1652.08	0.829373	-0.269908	1375.62	1643.77	0.83687	-0.256924	0.0545524	0.274913	0.114286	0.376424	0.875	0.0137802	0.0896667	35951.7
BAT3	1278.74	1258.61	1.016	0.0228961	1257.8	1239.94	1.0144	0.0206281	0.732105	0.892708	0.685714	0.873921	0.375	0.776051	0.913367	159.426
BAT4	219.835	196.154	1.12073	0.164439	215.062	198.395	1.08401	0.116376	0.135996	0.432867	0.342857	0.650677	0.25	0.113622	0.355627	138.891
BAT5	2004.17	1948.88	1.02837	0.0403582	2001.37	1930.64	1.03663	0.051906	0.356259	0.66908	0.663117	0.873921	0.375	0.436114	0.718428	2501.11
BATF	591.966	581.025	1.01883	0.026915	612.407	580.68	1.05464	0.0767475	0.510004	0.774724	0.685714	0.873921	0.375	0.431547	0.715475	503.301
BATF2	199.947	189.72	1.05391	0.0757499	198.099	188.267	1.05222	0.0734392	0.324056	0.641164	0.342857	0.650677	0.25	0.325229	0.628127	48.3311
BATF3	142.3	157.525	0.90335	-0.146644	145.413	157.665	0.922287	-0.116712	0.101948	0.377308	0.2	0.50648	0.8125	0.0992099	0.328664	75.0633
BAX	677.828	564.649	1.20044	0.263564	656.534	569.014	1.15381	0.206403	0.275743	0.597792	0.342857	0.650677	0.25	0.146617	0.412065	3829.79
BAZ1A	4090.09	4421.72	0.925001	-0.112473	4121.3	4283.04	0.962236	-0.0555378	0.483081	0.758091	0.485714	0.761963	0.6875	0.486813	0.753454	13080.9
BAZ1B	763.918	709.371	1.0769	0.106878	752.454	726.133	1.03625	0.0513709	0.548914	0.797594	0.485714	0.761963	0.3125	0.473304	0.744315	346.416
BAZ2A	206.064	200.072	1.02995	0.0425717	203.675	193.802	1.05095	0.0716907	0.275338	0.59749	0.2	0.50648	0.1875	0.291545	0.596108	48.7452
BAZ2B	5165.21	5425.04	0.952105	-0.0708068	5184.62	5395.16	0.960976	-0.0574269	0.398183	0.699603	0.485714	0.761963	0.6875	0.426348	0.71097	22163.1
BBC3	490.708	495.013	0.991303	-0.0126027	486.981	517.279	0.941429	-0.0870762	0.467262	0.747431	1	1	0.5	0.38022	0.675505	458.975
BBOX1	2259.54	4632.16	0.487795	-1.03565	2252.55	4574.33	0.492434	-1.022	0.000322371	0.0264928	0.0285714	0.17463	1	9.80522e-10	7.33417e-07	2.69532e+06
BBS1	2036.53	2238.73	0.909681	-0.136568	2120.45	2243.16	0.945295	-0.0811629	0.399481	0.700574	0.342857	0.650677	0.75	0.319072	0.62257	7529.05
BBS10	1387.02	1167.65	1.18787	0.248382	1369.04	1204.29	1.1368	0.18498	0.0609765	0.291145	0.114286	0.376424	0.125	0.0241649	0.133072	13571
BBS12	608.469	604.734	1.00618	0.00888272	607.312	612.471	0.991576	-0.0122041	0.749349	0.901199	1	1	0.5	0.850824	0.946371	13.3086
BBS2	3201.84	3349.07	0.95604	-0.0648572	3228.65	3264.37	0.989056	-0.0158763	0.887789	0.962597	0.685714	0.873921	0.625	0.806769	0.926948	638.184
BBS4	476.769	512.003	0.931185	-0.10286	487.158	516.875	0.942506	-0.085426	0.423989	0.715583	0.342857	0.650677	0.75	0.345554	0.645733	441.554
BBS5	241.231	243.037	0.992569	-0.0107607	241.304	247.458	0.975131	-0.0363316	0.607805	0.830088	1	1	0.5	0.634293	0.843576	18.9356
BBS7	1060.49	1042.59	1.01717	0.024564	1067.98	1043.62	1.02334	0.0332857	0.565146	0.806632	0.342857	0.650677	0.25	0.617315	0.834366	296.662
BBS9	588.37	720.791	0.816284	-0.292857	600.229	703.973	0.85263	-0.230008	0.0165971	0.148927	0.0571429	0.25625	0.9375	0.00656424	0.052874	5381.47
BBX	4852.49	5169.62	0.938656	-0.0913313	4686.6	5189.8	0.903039	-0.147139	0.13061	0.423838	0.342857	0.650677	0.75	0.0815873	0.291148	126609
BCAM	163.636	189.71	0.862561	-0.213302	164.505	193.274	0.851151	-0.232513	0.0614955	0.292253	0.0571429	0.25625	0.9375	0.0140052	0.0907177	413.817
BCAN	167.824	166.273	1.00933	0.0133959	170.301	166.68	1.02172	0.031005	0.536911	0.78961	0.485714	0.761963	0.3125	0.619229	0.835185	6.55544
BCAP29	879.732	814.585	1.07997	0.110998	889.001	815.475	1.09016	0.124544	0.0363833	0.22216	0.0285714	0.17463	0	0.0564667	0.230499	2703.02
BCAP31	9504.05	10007.6	0.949679	-0.0744879	9400.95	9776.22	0.961614	-0.0564707	0.42907	0.71985	0.38363	0.726871	0.71875	0.431269	0.715352	70415
BCAR1	473.765	398.158	1.18989	0.250832	477.432	394.643	1.20978	0.274747	0.0582648	0.285117	0.0571429	0.25625	0.0625	0.00814665	0.0615808	3427.01
BCAR3	5090.41	5218.09	0.97553	-0.0357426	5074.91	5193.99	0.977075	-0.0334595	0.597783	0.825629	0.685714	0.873921	0.625	0.59485	0.821671	7089.39
BCAR4	166.131	205.24	0.809452	-0.304983	170.224	203.951	0.834631	-0.260789	0.0139104	0.138345	0.0571429	0.25625	0.9375	0.00310627	0.0314957	568.759
BCAS1	2638.95	2822.17	0.935077	-0.0968436	2638.59	2895.05	0.911416	-0.133819	0.0518309	0.267775	0.0285714	0.17463	1	0.0581582	0.234619	32884.6
BCAS2	1126.61	945.765	1.19121	0.252433	1122.07	945.272	1.18703	0.247357	0.00772435	0.103636	0.0285714	0.17463	0	0.00302533	0.0308721	15628.1
BCAS3	225.192	238.864	0.942763	-0.0850335	225.47	233.887	0.96401	-0.05288	0.473509	0.751369	0.485714	0.761963	0.6875	0.48156	0.74992	35.428
BCAS4	1277.7	1407.98	0.907475	-0.140071	1301.65	1405.19	0.92632	-0.110418	0.109716	0.390364	0.114286	0.376424	0.875	0.115414	0.358602	5359.67
BCAT1	1067.4	1885.59	0.566084	-0.820912	1091.96	1877.42	0.58163	-0.781828	2.96861e-05	0.0102027	0.0285714	0.17463	1	2.48813e-08	6.62558e-06	308473
BCAT2	1125.09	953.217	1.18031	0.239164	1101.87	955.925	1.15267	0.204982	0.103805	0.380826	0.114286	0.376424	0.125	0.0319918	0.15974	10649.7
BCCIP	2655.58	2217.23	1.1977	0.260263	2666.13	2172.84	1.22703	0.295168	0.0063553	0.0934997	0.0285714	0.17463	0	0.000948313	0.0133503	121670
BCDIN3D	1974.46	1721.11	1.14721	0.198125	1972.63	1738.61	1.1346	0.182187	0.00825692	0.107374	0.0285714	0.17463	0	0.00976712	0.070326	27382.8
BCHE	181.814	178.378	1.01926	0.0275218	180.749	177.333	1.01926	0.0275279	0.645196	0.850395	1	1	0.5	0.665358	0.860273	5.83508
BCKDHA	2712.46	2622.9	1.03414	0.0484357	2732.9	2721.12	1.00433	0.00623141	0.956997	0.986689	0.885714	0.962774	0.4375	0.857339	0.94931	69.3687
BCKDHB	936.196	993.633	0.942195	-0.0859017	935.572	1008.45	0.927733	-0.108219	0.0909171	0.357055	0.0571429	0.25625	0.9375	0.102979	0.336149	2655.6
BCKDK	4998.57	4948.79	1.01006	0.0144413	4988.02	5080.91	0.981717	-0.0266202	0.679845	0.866581	0.885714	0.962774	0.4375	0.723423	0.888188	4314.45
BCL10	645.057	557.789	1.15645	0.209707	661.567	550.347	1.20209	0.265547	0.00812934	0.106505	0.0285714	0.17463	0	0.00206813	0.0234857	6184.99
BCL11A	1146.99	1631.24	0.703141	-0.508113	1166.95	1608.59	0.725451	-0.46305	0.000781107	0.0385911	0.0285714	0.17463	1	1.72863e-05	0.000765012	97521.8
BCL11B	690.388	712.471	0.969005	-0.0454236	698.958	697.467	1.00214	0.00308169	0.965225	0.989989	1	1	0.5	0.975454	0.992837	1.11217
BCL2	182.929	188.693	0.969449	-0.0447631	183.331	189.402	0.967948	-0.0469993	0.318207	0.636714	0.485714	0.761963	0.6875	0.448051	0.726788	18.4273
BCL2A1	236.101	224.346	1.0524	0.0736841	236.278	247.194	0.95584	-0.0651584	0.688017	0.870921	0.485714	0.761963	0.3125	0.660626	0.858308	59.5794
BCL2L1	3139.67	3149.97	0.996732	-0.00472219	3097.7	3185.54	0.972426	-0.0403398	0.375856	0.683438	0.685714	0.873921	0.625	0.516163	0.772226	3857.8
BCL2L10	297.051	244.587	1.2145	0.280366	304.363	252.687	1.20451	0.268443	0.0361701	0.221525	0.0571429	0.25625	0.0625	0.00699076	0.0554726	1335.22
BCL2L11	201.927	189.63	1.06485	0.0906491	198.574	187.248	1.06049	0.0847266	0.183167	0.497676	0.2	0.50648	0.1875	0.219886	0.516193	64.1397
BCL2L12	1045.35	1034.92	1.01008	0.0144679	1067.3	1011.67	1.05498	0.0772211	0.309445	0.628594	0.685714	0.873921	0.375	0.299022	0.603602	1547.12
BCL2L13	5713.22	5075.43	1.12566	0.170774	5761.85	5027.42	1.14609	0.196715	0.0635678	0.297781	0.0285714	0.17463	0	0.0219716	0.124677	269698
BCL2L14	182.197	176.543	1.03203	0.0454825	179.908	176.69	1.01822	0.0260448	0.552967	0.800019	0.485714	0.761963	0.3125	0.683394	0.869069	5.18008
BCL2L15	297.923	265.8	1.12085	0.164599	295.288	269.945	1.09388	0.129458	0.072638	0.318656	0.0571429	0.25625	0.0625	0.0732518	0.272884	321.136
BCL2L2	4236.73	4352.15	0.97348	-0.0387768	4247.09	4359.39	0.974238	-0.0376543	0.706916	0.879781	0.885714	0.962774	0.5625	0.68545	0.870138	6306.55
BCL3	2406.04	1626.66	1.47913	0.564747	2445.93	1610.34	1.51889	0.60302	0.000203551	0.0216215	0.0285714	0.17463	0	7.86469e-07	8.15592e-05	349107
BCL6	3453.78	3872.95	0.891769	-0.165258	3470.82	3825.54	0.907274	-0.14039	0.0552559	0.276826	0.114286	0.376424	0.875	0.0456881	0.20056	62915.7
BCL6B	205.008	194.938	1.05166	0.0726675	205.323	195.447	1.05053	0.0711204	0.176818	0.489229	0.342857	0.650677	0.25	0.252637	0.55661	48.7711
BCL7A	349.655	347.03	1.00756	0.0108698	346.241	348.69	0.992977	-0.0101681	0.83101	0.937792	0.885714	0.962774	0.4375	0.880108	0.959668	2.99861
BCL7B	674.17	544.84	1.23737	0.30728	666.632	543.553	1.22643	0.294469	0.00789597	0.105203	0.0285714	0.17463	0	0.000972885	0.0135686	7574.19
BCL7C	558.658	470.567	1.1872	0.247567	574.615	470.775	1.22057	0.287559	0.0233546	0.176709	0.0285714	0.17463	0	0.00259434	0.0275962	5391.42
BCL8	162.627	152.768	1.06454	0.0902234	162.5	150.335	1.08092	0.112261	0.0296147	0.199794	0.0285714	0.17463	0	0.0805115	0.28919	73.9962
BCL9	1199.64	1284.6	0.933868	-0.0987099	1206.41	1275.95	0.945495	-0.0808578	0.336744	0.652743	0.342857	0.650677	0.75	0.308993	0.613361	2418.28
BCL9L	611.618	550.308	1.11141	0.152392	598.252	552.749	1.08232	0.114127	0.227318	0.549108	0.2	0.50648	0.1875	0.165557	0.441374	1035.22
BCLAF1	4233.5	4468.84	0.947339	-0.0780478	4240.21	4434.75	0.956132	-0.0647184	0.172681	0.483874	0.2	0.50648	0.8125	0.299272	0.603839	18923.6
BCMO1	583.145	462.698	1.26031	0.333784	575.486	462.146	1.24525	0.316433	0.0161458	0.147609	0.0285714	0.17463	0	0.00148063	0.0184621	6423.03
BCO2	140.679	152.674	0.921437	-0.118042	142.713	157.669	0.905143	-0.143782	0.178516	0.491185	0.0571429	0.25625	0.9375	0.0906088	0.310922	111.842
BCOR	518.475	562.402	0.921895	-0.117326	520.426	576.374	0.902931	-0.147313	0.0613021	0.291942	0.0285714	0.17463	1	0.0435361	0.194643	1565.1
BCORL1	403.661	356.161	1.13337	0.180616	389.217	369.283	1.05398	0.0758494	0.482874	0.757966	0.885714	0.962774	0.4375	0.393974	0.686678	198.69
BCORL2	143.755	136.675	1.0518	0.0728554	146.223	141.477	1.03355	0.0476094	0.582733	0.817979	0.685714	0.873921	0.375	0.548134	0.793635	11.2654
BCR	257.337	230.546	1.11621	0.158604	257.309	234.328	1.09807	0.134973	0.134824	0.430619	0.342857	0.650677	0.25	0.0702151	0.265314	264.063
BCS1L	762.104	807.34	0.943968	-0.0831897	764.801	816.221	0.937003	-0.0938749	0.224206	0.545623	0.2	0.50648	0.8125	0.207529	0.500861	1321.99
BCYRN1	3887.16	3732	1.04157	0.0587662	3986.13	3744.81	1.06444	0.0900956	0.450398	0.735773	0.685714	0.873921	0.375	0.34496	0.645314	29117.2
BDH1	351.092	291.44	1.20468	0.268651	350.637	293.955	1.19283	0.254383	0.0435657	0.24371	0.0571429	0.25625	0.0625	0.00836956	0.0627807	1606.42
BDH2	539.249	542.914	0.993248	-0.00977351	541.498	539.419	1.00385	0.00555034	0.908498	0.970386	0.885714	0.962774	0.5625	0.920293	0.975447	2.16164
BDKRB1	437.56	409.047	1.06971	0.0972133	438.695	423.254	1.03648	0.0516955	0.611619	0.832314	0.485714	0.761963	0.3125	0.473203	0.744252	119.216
BDKRB2	439.101	592.658	0.740901	-0.432648	426.603	577.653	0.738512	-0.437307	0.00513102	0.0849057	0.0285714	0.17463	1	0.000143223	0.00338373	11408
BDNF	200.084	194.888	1.02666	0.0379546	200.459	193.087	1.03818	0.0540603	0.235746	0.557592	0.2	0.50648	0.1875	0.36371	0.6621	27.1774
BDNFOS	214.812	206.869	1.0384	0.0543558	213.915	207.156	1.03262	0.0463163	0.355234	0.668102	0.485714	0.761963	0.3125	0.456024	0.732389	22.8384
BDP1	205.013	227.516	0.901091	-0.150256	203.634	227.598	0.894708	-0.160511	0.0164323	0.148415	0.0285714	0.17463	1	0.0156742	0.0984438	287.142
BEAN	208.515	227.843	0.91517	-0.127888	207.803	225.338	0.922187	-0.116869	0.272059	0.594609	0.342857	0.650677	0.75	0.194173	0.482736	153.723
BECN1	3735.65	3714.74	1.00563	0.0080985	3736.36	3825.66	0.976658	-0.0340741	0.610528	0.831648	0.885714	0.962774	0.5625	0.64375	0.84838	3987
BECN1L1	155.507	163.574	0.950681	-0.0729674	155.337	160.71	0.966569	-0.0490554	0.530308	0.786167	0.485714	0.761963	0.6875	0.534041	0.783886	14.433
BEGAIN	462.258	679.877	0.679914	-0.556575	465.019	696.895	0.667273	-0.583651	0.000329839	0.02692	0.0285714	0.17463	1	4.42498e-06	0.000288468	26883.2
BEND2	146.418	152.605	0.959455	-0.0597124	146.358	153.299	0.954719	-0.0668518	0.192804	0.510761	0.2	0.50648	0.8125	0.294781	0.599503	24.0924
BEND3	300.358	275.31	1.09098	0.125629	298.358	271.133	1.10042	0.138049	0.0187043	0.159146	0.0285714	0.17463	0	0.0397897	0.183244	370.626
BEND4	170.704	170.228	1.0028	0.00402981	172.513	168.914	1.02131	0.0304166	0.45648	0.739624	0.685714	0.873921	0.375	0.609769	0.830415	6.47658
BEND5	305.876	430.814	0.709996	-0.494117	308.319	432.843	0.712312	-0.48942	0.00626376	0.0930454	0.0285714	0.17463	1	6.34319e-05	0.0019351	7753.12
BEND6	170.87	159.041	1.07437	0.103494	169.862	159.797	1.06299	0.0881291	0.0961949	0.366647	0.114286	0.376424	0.125	0.168714	0.446548	50.6593
BEND7	539.717	490.143	1.10114	0.139001	536.094	496.442	1.07987	0.110861	0.167009	0.476549	0.2	0.50648	0.1875	0.143789	0.406681	786.149
BEST1	206.03	185.297	1.11189	0.153013	205.15	185.917	1.10345	0.142025	0.0418142	0.238971	0.0285714	0.17463	0	0.0379148	0.177974	184.965
BEST2	182.131	172.243	1.05741	0.0805344	185.732	173.861	1.06828	0.0952917	0.163338	0.471278	0.2	0.50648	0.1875	0.168722	0.446548	70.4656
BEST3	144.695	154.141	0.938716	-0.09124	144.308	153.809	0.938231	-0.0919851	0.159558	0.466255	0.342857	0.650677	0.75	0.185106	0.470545	45.1309
BEST4	194.469	188.08	1.03397	0.0481937	194.198	191.431	1.01445	0.0207014	0.7959	0.921846	1	1	0.5	0.808378	0.927816	3.82723
BET1	1854.4	1842.47	1.00647	0.00930807	1847.42	1819.98	1.01508	0.021589	0.545871	0.795726	0.885714	0.962774	0.4375	0.708054	0.880905	376.465
BET1L	464.776	422.817	1.09924	0.136503	477.871	417.184	1.14547	0.195938	0.156301	0.461846	0.342857	0.650677	0.25	0.0582931	0.234982	1841.47
BET3L	141.009	147.85	0.953729	-0.0683484	141.411	147.763	0.957009	-0.0633957	0.0350411	0.218334	0.0285714	0.17463	1	0.262807	0.566309	20.1771
BEX1	314.812	288.129	1.09261	0.127779	309.194	282.851	1.09313	0.128469	0.108345	0.388334	0.114286	0.376424	0.125	0.0902594	0.310184	346.973
BEX2	2237.69	1832.08	1.22139	0.288524	2204.49	1864.57	1.1823	0.241599	0.0468386	0.253796	0.0571429	0.25625	0.0625	0.0124728	0.0834886	57771.2
BEX4	3907.8	2870.66	1.36129	0.444974	3888.68	2861.43	1.359	0.442545	0.00176597	0.0536138	0.0285714	0.17463	0	5.10885e-06	0.000317253	527623
BEX5	173.649	168.921	1.02799	0.039826	178.483	164.965	1.08194	0.113627	0.222323	0.543613	0.342857	0.650677	0.25	0.165592	0.441374	91.3682
BEXL1	2222.28	1764.39	1.25952	0.332871	2249.98	1770.91	1.27052	0.345419	0.00204413	0.0567911	0.0285714	0.17463	0	0.000103386	0.00269147	114753
BEYLA	143.915	144.433	0.996414	-0.00518231	144.536	145.726	0.991836	-0.0118266	0.801625	0.924674	0.685714	0.873921	0.625	0.845337	0.944379	0.707716
BFAR	2151.27	1980.96	1.08597	0.11899	2143.82	1955.8	1.09613	0.132425	0.150375	0.453578	0.342857	0.650677	0.25	0.10402	0.337952	17676
BFSP1	381.488	350.785	1.08753	0.121052	373.607	345.152	1.08244	0.114291	0.152455	0.456797	0.2	0.50648	0.1875	0.136022	0.394543	404.854
BFSP2	170.659	169.557	1.0065	0.00934335	171.176	170.135	1.00611	0.00879494	0.935513	0.98002	0.885714	0.962774	0.4375	0.974845	0.992768	0.541158
BGLAP	179.506	182.645	0.982816	-0.0250069	179.9	184.55	0.974803	-0.0368181	0.214637	0.53693	0.2	0.50648	0.8125	0.519953	0.774201	10.8121
BGN	175.793	198.622	0.885064	-0.176146	176.59	198.052	0.891636	-0.165473	0.24533	0.567855	0.485714	0.761963	0.6875	0.124169	0.374316	230.303
BHLHA15	138.114	145.253	0.950851	-0.0727084	138.983	147.338	0.943288	-0.0842298	0.525055	0.782985	0.485714	0.761963	0.6875	0.460495	0.735211	34.9102
BHLHB2	8746.64	10045.4	0.870709	-0.199738	8847.67	10152.9	0.87144	-0.198527	0.00706575	0.0987261	0.0285714	0.17463	1	0.00721694	0.056721	851854
BHLHB3	873.454	1190.03	0.733974	-0.446199	872.883	1194.75	0.730599	-0.452849	0.00224042	0.0589603	0.0285714	0.17463	1	1.5739e-05	0.000713638	51799.4
BHLHB4	148.429	134.901	1.10028	0.137872	149.69	139.401	1.07381	0.102735	0.223377	0.544696	0.2	0.50648	0.1875	0.179182	0.462131	52.9304
BHLHB9	969.414	843.896	1.14874	0.200047	967.45	815.898	1.18575	0.245799	0.0745344	0.323126	0.0571429	0.25625	0.0625	0.0224647	0.126435	11484.1
BHLHE22	163.413	184.051	0.887867	-0.171585	163.964	184.967	0.886448	-0.173892	0.0507263	0.265283	0.0571429	0.25625	0.9375	0.0261922	0.140436	220.571
BHMT	139.714	141.065	0.99042	-0.0138873	139.038	142.986	0.972389	-0.0403951	0.394	0.696851	0.685714	0.873921	0.625	0.507076	0.765768	7.79354
BHMT2	148.359	145.87	1.01706	0.0244063	150.946	145.375	1.03832	0.0542482	0.453467	0.738056	0.685714	0.873921	0.375	0.464551	0.73816	15.5151
BICC1	146.746	148.339	0.98926	-0.0155779	146.45	149.021	0.982742	-0.0251155	0.602446	0.828075	0.885714	0.962774	0.5625	0.690403	0.871904	3.30714
BICD1	202.113	198.104	1.02024	0.0289041	203.798	203.897	0.999513	-0.000702896	0.992319	0.997989	0.685714	0.873921	0.375	0.969358	0.991976	0.0049319
BICD2	2590.28	2559.69	1.01195	0.0171381	2635.45	2571.4	1.02491	0.0354936	0.81149	0.929116	1	1	0.5	0.855618	0.948567	2051.01
BID	1376.61	1314.76	1.04704	0.0663176	1355.47	1298.89	1.04356	0.0615171	0.382564	0.688878	0.485714	0.761963	0.3125	0.394214	0.686804	1600.81
BIK	1247.43	1214.8	1.02687	0.0382468	1244.52	1208.07	1.03017	0.0428838	0.391	0.694861	0.685714	0.873921	0.375	0.505745	0.764898	664.248
BIN1	777.999	713.659	1.09015	0.124533	772.5	709.447	1.08888	0.12284	0.19243	0.510257	0.342857	0.650677	0.25	0.131325	0.386672	1987.83
BIN2	144.592	139.906	1.03349	0.0475308	143.847	142.458	1.00975	0.0139972	0.896643	0.965999	0.885714	0.962774	0.4375	0.808164	0.927693	0.964478
BIN3	228.66	259.582	0.880877	-0.182987	227.007	274.579	0.826747	-0.274483	0.192698	0.510647	0.2	0.50648	0.8125	0.048396	0.2084	1131.53
BIRC1	161.287	172.613	0.934386	-0.0979088	163.408	168.638	0.968985	-0.0454533	0.694976	0.873921	1	1	0.5	0.701293	0.87743	13.6778
BIRC2	3295.29	3554.31	0.927124	-0.109166	3304.1	3680	0.897852	-0.15545	0.127668	0.419586	0.0571429	0.25625	0.9375	0.0599542	0.239436	70652.1
BIRC3	1557.36	1815.93	0.857609	-0.221607	1532.64	1813.07	0.845328	-0.242416	0.0431265	0.242879	0.0571429	0.25625	0.9375	0.010564	0.0741769	39320.8
BIRC5	238.238	229.597	1.03763	0.0532946	253.638	233.196	1.08766	0.121226	0.400006	0.700723	0.485714	0.761963	0.3125	0.268436	0.571927	208.932
BIRC6	1858.42	2084.35	0.891606	-0.165521	1872.28	2043.88	0.916042	-0.126515	0.275971	0.598038	0.485714	0.761963	0.6875	0.174858	0.455915	14723.3
BIRC7	138.492	140.382	0.986533	-0.0195609	138.149	139.719	0.988768	-0.0162959	0.712179	0.881598	1	1	0.5	0.808647	0.927956	1.23136
BIRC8	136.459	138.844	0.982824	-0.0249955	135.285	138.004	0.980297	-0.0287086	0.626861	0.840577	0.885714	0.962774	0.5625	0.667355	0.861312	3.69656
BIVM	2909.15	2748.45	1.05847	0.0819779	2949.96	2746.49	1.07409	0.10311	0.0591346	0.287414	0.0571429	0.25625	0.0625	0.109209	0.347438	20701.7
BLCAP	2659.75	2589.61	1.02709	0.0385576	2648.42	2601.72	1.01795	0.025667	0.753553	0.902991	0.885714	0.962774	0.4375	0.751254	0.901091	1090.51
BLID	150.877	149.338	1.01031	0.0147976	151.627	151.586	1.00028	0.000396688	0.995546	0.998852	1	1	0.5	0.996086	0.999139	0.000868872
BLK	140.079	138.78	1.00936	0.0134408	138.978	140.976	0.985827	-0.0205939	0.739258	0.896698	0.685714	0.873921	0.625	0.738798	0.895518	1.99616
BLM	204.501	203.403	1.0054	0.00776529	203.298	204.921	0.992082	-0.0114682	0.873238	0.956488	0.685714	0.873921	0.625	0.861725	0.951243	1.31624
BLMH	425.483	423.013	1.00584	0.00839917	444.773	423.298	1.05073	0.0713981	0.661568	0.858432	0.885714	0.962774	0.4375	0.529911	0.781062	230.604
BLNK	378.831	382.837	0.989538	-0.0151736	368.05	375.424	0.980357	-0.0286205	0.827664	0.93664	0.885714	0.962774	0.5625	0.823164	0.934987	27.1906
BLOC1S1	1180.24	1059.93	1.11351	0.155112	1188.48	1060.55	1.12062	0.164303	0.195639	0.513197	0.342857	0.650677	0.25	0.101577	0.333413	8182.8
BLOC1S2	207.249	202.187	1.02503	0.0356729	209.564	204.656	1.02398	0.0341933	0.361349	0.673326	0.2	0.50648	0.1875	0.561286	0.800978	12.0466
BLOC1S3	131.565	126.105	1.0433	0.0611502	131.93	125.781	1.04889	0.0688585	0.0416298	0.238204	0.0571429	0.25625	0.0625	0.235568	0.536716	18.9051
BLR1	138.077	141.875	0.973228	-0.0391508	137.733	141.725	0.971833	-0.0412203	0.36074	0.672826	0.485714	0.761963	0.6875	0.5099	0.767706	7.96812
BLVRA	4397.99	4038.68	1.08897	0.12296	4441.03	4023.8	1.10369	0.142336	0.119101	0.40558	0.114286	0.376424	0.125	0.0723416	0.270674	87041.1
BLVRB	2104.08	1630.09	1.29078	0.368243	2059.04	1603.55	1.28405	0.360703	0.0180497	0.156227	0.0285714	0.17463	0	0.00149402	0.0185847	103736
BLZF1	2578.95	3605.23	0.715335	-0.483308	2553.07	3667.93	0.696051	-0.522734	0.00162251	0.0518624	0.0285714	0.17463	1	1.58776e-06	0.000138504	621458
BMF	419.868	420.613	0.998229	-0.00255786	428.879	425.294	1.00843	0.01211	0.825485	0.935928	0.885714	0.962774	0.5625	0.872523	0.955989	6.42595
BMI1	7465.98	7088.69	1.05322	0.0748119	7568.86	6919.29	1.09388	0.129454	0.113421	0.397004	0.114286	0.376424	0.125	0.0864415	0.302518	210976
BMP1	451.996	524.691	0.861451	-0.215159	442.117	525.114	0.841945	-0.248202	0.0156139	0.145368	0.0285714	0.17463	1	0.00216709	0.0242501	3444.24
BMP10	146.665	151.525	0.967925	-0.0470326	145.409	150.873	0.963787	-0.0532131	0.453548	0.738056	0.685714	0.873921	0.625	0.457916	0.733493	14.9249
BMP15	147.247	156.91	0.938414	-0.0917031	149.888	158.724	0.944331	-0.0826351	0.312639	0.631667	0.342857	0.650677	0.75	0.271695	0.575786	39.0373
BMP2	1059.11	1161.58	0.911785	-0.133234	1020.46	1164.74	0.876128	-0.190786	0.0617604	0.293059	0.0571429	0.25625	0.9375	0.0297138	0.152162	10408.1
BMP2K	805.504	860.81	0.935751	-0.0958033	813.323	856.418	0.94968	-0.0744872	0.164273	0.472716	0.2	0.50648	0.8125	0.248775	0.551814	928.601
BMP2KL	215.12	180.089	1.19452	0.256427	215.432	178.654	1.20586	0.270067	0.00171687	0.0529631	0.0285714	0.17463	0	0.000852738	0.0123706	676.322
BMP3	421.675	477.14	0.883754	-0.178283	420.42	462.769	0.908487	-0.138462	0.33902	0.65501	0.485714	0.761963	0.6875	0.234557	0.535161	896.736
BMP4	415.788	429.147	0.968871	-0.0456233	419.588	428.798	0.978522	-0.0313234	0.552224	0.799869	0.561363	0.873921	0.65625	0.605036	0.827412	42.4083
BMP5	168.297	175.536	0.958759	-0.0607605	173.115	174.84	0.990134	-0.0143041	0.880148	0.95944	0.885714	0.962774	0.4375	0.866626	0.953392	1.48771
BMP6	285.503	389.78	0.732471	-0.449157	282.181	406.612	0.693981	-0.527032	0.0150756	0.143145	0.0285714	0.17463	1	5.24363e-05	0.00167615	7741.53
BMP7	217.782	207.609	1.049	0.0690161	220.012	211.923	1.03817	0.0540451	0.630813	0.842548	0.885714	0.962774	0.4375	0.496624	0.759031	32.7197
BMP8A	130.324	140.987	0.924365	-0.113466	132.033	140.782	0.937853	-0.092566	0.0805537	0.33631	0.114286	0.376424	0.875	0.140875	0.402818	38.274
BMP8B	337.252	409.677	0.823213	-0.280662	337.363	407.641	0.827599	-0.272996	0.0313932	0.205901	0.0285714	0.17463	1	0.0025708	0.0274294	2469.46
BMPER	132.653	149.1	0.889688	-0.168628	133.162	149.254	0.892185	-0.164586	0.000124389	0.0176534	0.0285714	0.17463	1	0.00951203	0.0690035	129.474
BMPR1A	1605.21	1574.27	1.01965	0.0280797	1600.99	1595.62	1.00337	0.00484652	0.932687	0.978821	0.885714	0.962774	0.4375	0.923299	0.976405	14.4144
BMPR1B	284.916	212.164	1.3429	0.425357	291.037	210.421	1.38312	0.467927	0.00701876	0.0987261	0.0285714	0.17463	0	2.67693e-05	0.00104102	3249.52
BMPR2	3442.44	4206.5	0.818361	-0.28919	3438.29	4200.28	0.818586	-0.288794	0.00123872	0.0469059	0.0285714	0.17463	1	0.000531289	0.00872213	290313
BMS1	1791.62	1700.93	1.05332	0.0749455	1795.33	1702.57	1.05448	0.0765356	0.158113	0.464274	0.2	0.50648	0.1875	0.231698	0.531494	4302.31
BMS1P5	2119.7	3539.86	0.598808	-0.739834	2101.77	3455.13	0.608305	-0.717132	0.00555722	0.0877317	0.0285714	0.17463	1	6.06921e-07	6.63601e-05	915785
BMX	164.934	157.186	1.04929	0.0694173	164.027	159.348	1.02936	0.0417531	0.333536	0.649583	0.485714	0.761963	0.3125	0.486436	0.753386	10.9469
BNC1	1331.25	1230.65	1.08174	0.113351	1330.59	1237.32	1.07538	0.104842	0.186607	0.501911	0.342857	0.650677	0.25	0.14402	0.407063	4349.24
BNC2	195.206	176.165	1.10809	0.148075	197.537	178.547	1.10636	0.145819	0.0942328	0.362721	0.0571429	0.25625	0.0625	0.0604607	0.240818	180.311
BNIP1	389.038	311.974	1.24702	0.318484	386.34	308.452	1.25251	0.324826	0.00898736	0.112511	0.0285714	0.17463	0	0.00111868	0.0149963	3033.29
BNIP2	3695.19	4158.83	0.888516	-0.17053	3727.68	4153.6	0.897458	-0.156084	0.0179466	0.155607	0.0285714	0.17463	1	0.0211358	0.121413	90703.1
BNIP3	8339.87	8378.17	0.995429	-0.00660991	8482.91	8323.13	1.0192	0.0274337	0.718344	0.885472	1	1	0.46875	0.73529	0.893437	12765.4
BNIP3L	4965.02	5299.09	0.936958	-0.0939434	4981.84	5301.53	0.939697	-0.0897321	0.0361059	0.221456	0.0285714	0.17463	1	0.127936	0.380537	51103.1
BNIPL	1187.48	1344.38	0.883291	-0.179039	1193.88	1329.22	0.898185	-0.154916	0.0433285	0.243283	0.0571429	0.25625	0.9375	0.032266	0.160498	9157.73
BOAT	194.973	183.097	1.06486	0.0906674	194.843	186.59	1.04423	0.0624384	0.364343	0.675038	0.485714	0.761963	0.3125	0.346376	0.646461	34.0538
BOC	140.932	153.789	0.916398	-0.125954	139.919	153.298	0.912726	-0.131746	0.161275	0.468428	0.342857	0.650677	0.75	0.106434	0.342463	89.4978
BOK	2075.37	2213.93	0.937413	-0.0932432	2069.78	2179.22	0.949781	-0.0743325	0.472927	0.750937	0.685714	0.873921	0.625	0.36907	0.666836	5988.24
BOLA1	352.177	299.015	1.17779	0.236083	359.631	299.387	1.20122	0.264503	0.0201382	0.163978	0.0285714	0.17463	0	0.0047822	0.0424242	1814.64
BOLA2	2945.26	2296.25	1.28264	0.359116	3019.32	2269.16	1.33059	0.412064	0.00809233	0.10617	0.0285714	0.17463	0	6.72633e-05	0.0020129	281368
BOLA2B	177.067	166.418	1.06399	0.0894832	182.365	167.824	1.08665	0.119884	0.195269	0.512811	0.2	0.50648	0.1875	0.135536	0.39383	105.727
BOLA3	3350.04	3023.52	1.10799	0.14795	3476.39	2995.08	1.1607	0.214994	0.067941	0.308909	0.0285714	0.17463	0	0.0125879	0.0839962	115828
BOLL	155.298	159.063	0.97633	-0.0345586	156.346	160.159	0.976193	-0.0347619	0.433216	0.723232	0.485714	0.761963	0.6875	0.572621	0.807963	7.26924
BOP1	2899.96	2633.68	1.1011	0.138951	2879.45	2653.12	1.08531	0.118104	0.149705	0.453096	0.114286	0.376424	0.125	0.124463	0.374675	25613
BP75	1037.95	912.131	1.13794	0.186425	1028.45	942.245	1.09149	0.126293	0.176218	0.48853	0.2	0.50648	0.1875	0.116323	0.360345	3715.35
BPESC1	198.971	212.796	0.935031	-0.0969139	200.552	214.042	0.936973	-0.0939202	0.258452	0.579952	0.485714	0.761963	0.6875	0.21884	0.514848	90.9951
BPGM	1379.55	1540.54	0.895497	-0.159239	1354.95	1593.66	0.850213	-0.234104	0.0699611	0.313183	0.0285714	0.17463	1	0.0113761	0.0780482	28491.3
BPHL	1330.69	1264.94	1.05198	0.0731021	1317.84	1294.46	1.01806	0.0258236	0.605202	0.828995	0.342857	0.650677	0.25	0.662615	0.859336	273.287
BPI	174.509	152.661	1.14311	0.19297	171.692	153.587	1.11788	0.160759	0.0883796	0.352106	0.114286	0.376424	0.125	0.0497535	0.211951	163.88
BPIL1	143.537	151.81	0.945505	-0.0808423	141.626	151.932	0.932165	-0.101342	0.198072	0.515809	0.2	0.50648	0.8125	0.154413	0.424456	53.1098
BPIL2	154.692	149.039	1.03792	0.053702	154.484	155.535	0.993245	-0.00977834	0.928591	0.977705	0.885714	0.962774	0.4375	0.960327	0.989297	0.551904
BPIL3	149.425	145.299	1.0284	0.0403961	148.292	146.364	1.01317	0.0188818	0.765801	0.908449	0.685714	0.873921	0.375	0.749781	0.900255	1.85895
BPNT1	673.342	522.042	1.28982	0.367173	665.32	521.27	1.27634	0.352017	0.0115481	0.126521	0.0285714	0.17463	0	0.00130345	0.0167837	10375.2
BPTF	247.83	247.634	1.00079	0.00114111	248.892	243.809	1.02085	0.0297715	0.608519	0.830426	0.685714	0.873921	0.375	0.653664	0.854507	12.9211
BPY2	144.097	146.748	0.98194	-0.0262931	143.167	146.685	0.976017	-0.0350225	0.308632	0.627878	0.485714	0.761963	0.6875	0.538833	0.787096	6.18822
BPY2B	164.339	158.69	1.03559	0.0504588	166.545	160.818	1.03561	0.0504853	0.430642	0.721265	0.685714	0.873921	0.375	0.471851	0.742938	16.4006
BPY2C	137.698	145.347	0.947372	-0.0779975	138.844	146.321	0.948899	-0.0756732	0.202115	0.521589	0.342857	0.650677	0.75	0.253313	0.557298	27.9535
BRAF	433.785	372.441	1.16471	0.219967	426.041	367.388	1.15965	0.213685	0.0700001	0.313236	0.114286	0.376424	0.125	0.0206829	0.11962	1720.04
BRAP	167.132	156.862	1.06547	0.0914918	171.692	153.822	1.11618	0.158564	0.11276	0.395704	0.114286	0.376424	0.125	0.0609178	0.241839	159.676
BRCA1	262.551	298.867	0.878488	-0.186906	262.062	303.633	0.863089	-0.212419	0.127479	0.419396	0.114286	0.376424	0.875	0.0297867	0.152411	864.058
BRCA2	156.366	155.347	1.00656	0.0094358	156.267	155.391	1.00564	0.00811	0.817161	0.931873	0.885714	0.962774	0.4375	0.894653	0.965485	0.38367
BRCC3	1560.85	1258.47	1.24028	0.310664	1538.66	1239.02	1.24183	0.31247	0.00479829	0.0822991	0.0285714	0.17463	0	0.000706414	0.0108067	44890.9
BRD1	999.753	1194.31	0.8371	-0.256528	1030.67	1188.82	0.866965	-0.205954	0.0963087	0.366858	0.114286	0.376424	0.875	0.0357516	0.171335	12506.5
BRD2	8848.63	9066.21	0.976001	-0.035045	8962.43	9052.93	0.990004	-0.014494	0.887008	0.962283	0.885714	0.962774	0.5625	0.824579	0.935611	4094.66
BRD3	986.672	1065.68	0.925863	-0.11113	1008.27	1092.98	0.9225	-0.116379	0.208204	0.529046	0.342857	0.650677	0.75	0.149196	0.416084	3587.52
BRD4	196.575	191.65	1.0257	0.0366045	197.205	191.111	1.03189	0.0452852	0.368377	0.67782	0.342857	0.650677	0.25	0.470596	0.742044	18.5683
BRD7	3739.81	3322.39	1.12564	0.170744	3706.38	3330.23	1.11295	0.15439	0.00351498	0.0718125	0.0285714	0.17463	0	0.0183509	0.110464	70745.7
BRD7P2	1331.22	1269.47	1.04864	0.0685168	1364.36	1293.93	1.05443	0.076464	0.255797	0.577584	0.2	0.50648	0.1875	0.271859	0.576019	2480.14
BRD7P3	242.311	226.386	1.07034	0.0980729	247.132	229.617	1.07628	0.106054	0.531949	0.787139	0.885714	0.962774	0.4375	0.327935	0.629791	153.394
BRD8	1150.91	1201.27	0.958082	-0.0617785	1152.29	1212.06	0.950692	-0.0729502	0.302643	0.622197	0.485714	0.761963	0.6875	0.295303	0.59977	1785.88
BRD9	2046.81	1873.74	1.09237	0.127457	1991.07	1860.5	1.07018	0.0978506	0.157797	0.464001	0.2	0.50648	0.1875	0.168021	0.445419	8523.76
BRDG1	178.171	171.57	1.03847	0.054466	178.975	168.183	1.06417	0.0897255	0.339202	0.655075	0.685714	0.873921	0.375	0.272665	0.576716	58.2329
BRDT	134.119	137.936	0.972327	-0.0404863	132.838	137.695	0.964727	-0.0518071	0.158033	0.464268	0.2	0.50648	0.8125	0.371465	0.668991	11.7948
BRE	1206.03	1013.66	1.18977	0.250687	1200.45	1006.56	1.19262	0.254133	0.0153847	0.144347	0.0285714	0.17463	0	0.00302545	0.0308721	18795.3
BREA2	161.292	168.462	0.957442	-0.0627429	164.614	164.28	1.00203	0.00293179	0.975443	0.992487	1	1	0.5	0.960438	0.989297	0.0558389
BRF1	202.679	196.56	1.03113	0.0442274	202.464	196.942	1.02804	0.0398959	0.328505	0.644626	0.342857	0.650677	0.25	0.489915	0.755697	15.2473
BRF2	787.762	769.193	1.02414	0.0344138	775.155	774.884	1.00035	0.000504345	0.99305	0.998041	1	1	0.46875	0.996161	0.99915	0.036703
BRI3	6477.21	6163.07	1.05097	0.0717233	6528.95	6360.98	1.02641	0.0376019	0.650539	0.85322	0.685714	0.873921	0.375	0.625188	0.83862	14106.9
BRI3BP	898.013	861.167	1.04279	0.060444	922.67	867.664	1.0634	0.0886784	0.345514	0.659904	0.2	0.50648	0.1875	0.266393	0.57001	1512.84
BRI3P1	4308.34	4222.53	1.02032	0.029025	4300.85	4256.29	1.01047	0.0150247	0.876113	0.957499	1	1	0.5	0.873566	0.956474	992.703
BRIP1	171.65	175.98	0.975399	-0.0359356	172.879	172.064	1.00474	0.00681677	0.920836	0.974981	1	1	0.5	0.899946	0.967694	0.332055
BRIX1	3705.61	2989.32	1.23961	0.309891	3705.16	3057.48	1.21183	0.277193	0.0029892	0.0673398	0.0285714	0.17463	0	0.000560304	0.00909395	209745
BRMS1	2935.12	2745.67	1.069	0.0962592	2923.41	2750.78	1.06276	0.0878137	0.0862238	0.348645	0.11021	0.376424	0.125	0.160703	0.43475	14901.3
BRMS1L	1084.03	1001	1.08295	0.114964	1089.69	1021.74	1.0665	0.0928808	0.205816	0.526547	0.342857	0.650677	0.25	0.197702	0.487361	2308.17
BRP44	3514.99	3636.35	0.966626	-0.04897	3529.28	3644.47	0.968393	-0.046335	0.695832	0.874305	0.685714	0.873921	0.625	0.585338	0.815523	6634.32
BRP44L	5362.81	4584.65	1.16973	0.226179	5289.88	4625.07	1.14374	0.193759	0.0164679	0.148566	0.0571429	0.25625	0.0625	0.0119884	0.0809935	220985
BRPF1	2589.78	2672.33	0.969109	-0.0452689	2627.49	2672.98	0.982982	-0.0247626	0.52897	0.785113	0.485714	0.761963	0.6875	0.664542	0.860018	1034.57
BRPF3	2833.25	2939.67	0.963799	-0.0531951	2788.46	2927.36	0.952551	-0.0701314	0.44508	0.731908	0.485714	0.761963	0.6875	0.381807	0.676734	9646.57
BRS3	136.689	146.984	0.929957	-0.104764	136.986	143.556	0.954232	-0.0675888	0.323107	0.640467	0.342857	0.650677	0.75	0.349501	0.649925	21.5847
BRSK1	227.466	225.903	1.00692	0.00994431	219.703	226.128	0.971584	-0.0415891	0.652818	0.854061	0.685714	0.873921	0.375	0.554831	0.797254	20.6442
BRSK2	180.725	172.982	1.04476	0.0631762	178.64	180.072	0.992048	-0.0115185	0.908007	0.970093	0.885714	0.962774	0.4375	0.899805	0.967647	1.02527
BRUNOL4	165.009	157.499	1.04769	0.0672084	163.953	157.899	1.03834	0.0542809	0.122422	0.411154	0.114286	0.376424	0.125	0.352534	0.653029	18.3258
BRUNOL5	144.697	153.37	0.943451	-0.0839801	147.591	161.892	0.911667	-0.133422	0.265286	0.587984	0.2	0.50648	0.8125	0.155468	0.426051	102.251
BRUNOL6	223.081	229.714	0.971126	-0.0422695	230.836	233.836	0.987171	-0.0186277	0.830642	0.937516	0.685714	0.873921	0.625	0.784622	0.916827	4.49946
BRWD1	886.354	887.257	0.998981	-0.00147022	870.146	871.315	0.998658	-0.00193672	0.97309	0.992226	1	1	0.5	0.978162	0.993319	0.683156
BRWD2	1555.32	1616.29	0.962276	-0.055477	1583.22	1611.45	0.982481	-0.025498	0.732629	0.892806	0.685714	0.873921	0.625	0.76115	0.906132	398.474
BRWD3	812.268	726.095	1.11868	0.161797	816.115	726.074	1.12401	0.168656	0.00194138	0.0557607	0.0285714	0.17463	0	0.0104448	0.0735539	4053.69
BSCL2	5698.21	5596.77	1.01812	0.0259144	5655.49	5575.6	1.01433	0.0205239	0.597103	0.825255	0.885714	0.962774	0.4375	0.724053	0.88847	3190.88
BSDC1	4041.96	3406.99	1.18637	0.246555	3917.61	3446.58	1.13667	0.184809	0.0588995	0.287026	0.114286	0.376424	0.125	0.0299742	0.152922	110935
BSG	884.686	940.537	0.940618	-0.0883195	868.684	907.187	0.957558	-0.0625676	0.570029	0.809813	0.485714	0.761963	0.6875	0.507563	0.765963	741.219
BSN	151.799	156.808	0.968054	-0.0468407	150.623	154.345	0.975886	-0.0352153	0.730152	0.891585	0.885714	0.962774	0.5625	0.751949	0.901471	6.92606
BSND	196.337	176.843	1.11024	0.150869	194.064	178.906	1.08472	0.117328	0.241042	0.563418	0.342857	0.650677	0.25	0.155212	0.425683	114.878
BSPH1	251.794	241.574	1.04231	0.0597781	252.323	247.462	1.01964	0.0280648	0.803527	0.925528	0.885714	0.962774	0.4375	0.686683	0.870664	11.8147
BSPRY	1436.03	1436.14	0.999927	-0.000105747	1420.96	1421.93	0.999316	-0.000987651	0.991262	0.997707	1	1	0.5	0.995877	0.998993	0.473466
BST1	152.354	164.096	0.928443	-0.107115	149.744	167.164	0.895791	-0.158767	0.260701	0.582751	0.485714	0.761963	0.6875	0.142989	0.405788	151.73
BST2	571.516	510.199	1.12018	0.163733	571.401	503.563	1.13472	0.18233	0.102664	0.378807	0.114286	0.376424	0.125	0.0451649	0.199406	2300.97
BSX	147.864	148.474	0.99589	-0.00594158	146.664	148.808	0.985594	-0.0209351	0.579948	0.815982	0.885714	0.962774	0.5625	0.720946	0.887327	2.29789
BTAF1	3754.09	4595.2	0.816958	-0.291666	3848.65	4550.32	0.845796	-0.241618	0.00288223	0.0660097	0.0285714	0.17463	1	0.00193799	0.0224706	246175
BTBD1	3626.25	3531.26	1.0269	0.0382957	3646.72	3484.78	1.04647	0.0655319	0.296715	0.616657	0.685714	0.873921	0.375	0.341318	0.641885	13112.3
BTBD10	5157.63	4903.49	1.05183	0.0728981	5235.98	4986.48	1.05003	0.0704366	0.395271	0.697528	0.342857	0.650677	0.25	0.331591	0.633069	31124
BTBD11	560.39	431.258	1.29943	0.377881	559.584	423.301	1.32195	0.402672	0.000998787	0.0420505	0.0285714	0.17463	0	3.26605e-05	0.00119611	9286.56
BTBD12	704.056	600.79	1.17188	0.228829	676.724	587.862	1.15116	0.203089	0.104821	0.382541	0.114286	0.376424	0.125	0.0454587	0.200113	3948.2
BTBD15	806.475	825.463	0.976997	-0.0335733	806.258	824.744	0.977586	-0.032704	0.582049	0.817501	0.885714	0.962774	0.5625	0.642813	0.847883	170.858
BTBD16	162.447	176.435	0.920719	-0.119167	159.995	171.901	0.930739	-0.103552	0.267747	0.590183	0.2	0.50648	0.8125	0.21958	0.515939	70.8777
BTBD17	157.554	158.258	0.995548	-0.00643761	157.093	160.203	0.980588	-0.0282814	0.823688	0.934904	1	1	0.5	0.825339	0.935934	4.83573
BTBD2	4150.32	3331.29	1.24586	0.317141	4098.61	3323.4	1.23326	0.302477	0.00849631	0.109235	0.0285714	0.17463	0	0.000530099	0.00870714	300480
BTBD3	1201.57	1404.59	0.855456	-0.225234	1227.73	1379.79	0.889793	-0.168458	0.0443881	0.246514	0.0571429	0.25625	0.9375	0.0258594	0.13971	11561.5
BTBD6	3013.83	2777.13	1.08523	0.118006	2991.34	2793.74	1.07073	0.0985939	0.128183	0.420347	0.2	0.50648	0.1875	0.152224	0.421091	19522.8
BTBD7	640.25	621.593	1.03002	0.0426664	639.078	625.23	1.02215	0.0316038	0.657468	0.856791	0.685714	0.873921	0.375	0.634593	0.843671	95.8762
BTBD8	168.341	162.727	1.0345	0.0489295	170.366	164.746	1.03411	0.0483919	0.239862	0.562139	0.2	0.50648	0.1875	0.4185	0.705479	15.7908
BTBD9	197.079	198.807	0.991309	-0.0125928	198.797	200.243	0.992781	-0.0104525	0.939191	0.980487	1	1	0.5	0.98297	0.99511	1.04479
BTC	472.635	466.439	1.01328	0.0190386	461.481	488.159	0.94535	-0.0810799	0.58435	0.818745	0.885714	0.962774	0.5625	0.500215	0.761223	355.859
BTD	368.444	343.58	1.07237	0.100802	380.428	346.624	1.09752	0.134252	0.318007	0.63646	0.485714	0.761963	0.3125	0.186527	0.472436	571.354
BTF3	6984.82	8000.08	0.873094	-0.195791	7296.79	8094.49	0.901451	-0.149679	0.211575	0.533555	0.2	0.50648	0.8125	0.0938369	0.317662	318163
BTF3L1	164.943	154.728	1.06602	0.0922396	164.172	154.988	1.05926	0.0830577	0.0939516	0.362093	0.114286	0.376424	0.125	0.181421	0.465682	42.1791
BTF3L4	2586.48	2390.75	1.08187	0.113526	2581.6	2424.58	1.06476	0.0905309	0.0219792	0.171498	0.0571429	0.25625	0.0625	0.126541	0.378219	12327.7
BTG1	12747.7	12564.6	1.01457	0.0208755	12707.5	12555.8	1.01208	0.0173226	0.731183	0.891965	1	1	0.46875	0.766735	0.908595	11501.6
BTG2	3159.15	3052.52	1.03493	0.0495357	3158.77	3105.08	1.01729	0.0247334	0.614634	0.834004	0.485714	0.761963	0.3125	0.668233	0.861707	1441.41
BTG3	6098.37	6292.22	0.969191	-0.0451465	6067.4	6278.53	0.966373	-0.049348	0.417987	0.711376	0.485714	0.761963	0.6875	0.469447	0.741498	22287.6
BTG4	215.419	219.827	0.979945	-0.0292277	211.603	244.443	0.865655	-0.208135	0.303305	0.622743	0.485714	0.761963	0.6875	0.130079	0.384628	539.219
BTK	231.714	219.076	1.05768	0.0809091	229.389	231.562	0.990618	-0.0135991	0.901273	0.967894	0.485714	0.761963	0.3125	0.95775	0.988482	2.35986
BTLA	160.868	170.393	0.944098	-0.0829921	162.054	171.141	0.946904	-0.0787105	0.0613217	0.291991	0.114286	0.376424	0.875	0.193728	0.482261	41.2867
BTN1A1	154.083	172.223	0.894671	-0.160571	153.485	178.579	0.859478	-0.218468	0.136834	0.434253	0.2	0.50648	0.8125	0.0417739	0.189271	314.863
BTN2A1	1490.42	1749.62	0.851849	-0.23133	1557.14	1753.23	0.888154	-0.171118	0.0803137	0.335632	0.114286	0.376424	0.875	0.0322522	0.160483	19226.1
BTN2A2	236.023	242.246	0.97431	-0.0375475	235.959	250.937	0.940312	-0.0887892	0.353131	0.665951	0.485714	0.761963	0.6875	0.283495	0.587711	112.171
BTN2A3	154.025	148.81	1.03505	0.0496946	153.832	146.959	1.04676	0.0659326	0.0935132	0.361464	0.114286	0.376424	0.125	0.265205	0.568786	23.6124
BTN3A1	437.48	357.861	1.22249	0.289817	438.017	370.19	1.18322	0.242722	0.0158874	0.14644	0.0285714	0.17463	0	0.00384185	0.0365032	2300.28
BTN3A2	587.876	510.435	1.15171	0.203783	576.533	521.324	1.1059	0.145221	0.131411	0.425545	0.2	0.50648	0.1875	0.0842948	0.297656	1523.98
BTN3A3	512.98	494.933	1.03646	0.0516685	511.14	494.456	1.03374	0.0478747	0.50589	0.772365	0.685714	0.873921	0.375	0.516557	0.772326	139.169
BTNL2	141.288	148.798	0.949527	-0.0747187	140.716	144.199	0.975851	-0.0352667	0.650372	0.853135	0.685714	0.873921	0.625	0.656574	0.85591	6.06287
BTNL3	151.402	156.182	0.969395	-0.0448432	150.078	157.323	0.953946	-0.0680203	0.150582	0.453815	0.2	0.50648	0.8125	0.275544	0.579605	26.2474
BTNL8	136.787	140.902	0.970794	-0.0427625	138.271	140.05	0.987298	-0.0184432	0.71994	0.886475	0.885714	0.962774	0.5625	0.781663	0.915787	1.58239
BTNL9	138.316	150.467	0.919244	-0.121481	142.293	149.349	0.952758	-0.0698186	0.361414	0.673409	0.342857	0.650677	0.75	0.312166	0.616381	24.8905
BTRC	512.821	452.428	1.13349	0.180769	509.156	465.267	1.09433	0.13005	0.254064	0.576102	0.342857	0.650677	0.25	0.137605	0.396862	963.138
BUB1	621.714	765.401	0.812273	-0.299963	646.063	725.997	0.889899	-0.168287	0.318392	0.636826	0.485714	0.761963	0.6875	0.204525	0.496655	3194.67
BUB1B	336.434	307.809	1.093	0.12829	339.922	305.852	1.11139	0.152371	0.0170106	0.15065	0.0285714	0.17463	0	0.0221493	0.125333	580.387
BUB3	4341.67	4275.03	1.01559	0.0223161	4356.27	4240.8	1.02723	0.0387567	0.457938	0.740784	0.885714	0.962774	0.4375	0.521163	0.775268	6666.57
BUD13	1199.29	1191.11	1.00687	0.00987748	1220.01	1197.5	1.0188	0.0268683	0.797315	0.922567	0.885714	0.962774	0.4375	0.767812	0.909453	253.367
BUD31	4092.35	4297.87	0.95218	-0.0706942	4080.32	4329.22	0.942507	-0.0854248	0.338722	0.654733	0.561363	0.873921	0.65625	0.279478	0.583621	30975.6
BVES	300.723	310.401	0.968821	-0.0456981	305.064	300.382	1.01559	0.0223118	0.788838	0.918679	1	1	0.5	0.733776	0.892356	10.9589
BYSL	1482.95	1268.58	1.16899	0.225258	1482.55	1263.18	1.17366	0.23102	0.0702875	0.313827	0.114286	0.376424	0.125	0.0161381	0.100453	24061.4
BZRAP1	241.059	269.35	0.894964	-0.160099	239.928	297.634	0.806119	-0.310936	0.145106	0.44619	0.0285714	0.17463	1	0.0225905	0.126915	1664.97
BZRPL1	149.19	155.074	0.962058	-0.0558043	150.37	157.179	0.956683	-0.0638877	0.441344	0.729596	0.485714	0.761963	0.6875	0.389637	0.683137	23.1783
BZW1	837.254	655.552	1.27717	0.352955	843.183	650.474	1.29626	0.374355	0.00911109	0.112979	0.0285714	0.17463	0	0.000208787	0.0044238	18568.4
BZW2	6376.35	6012.05	1.0606	0.0848742	6376.9	6178.04	1.03219	0.0457074	0.589775	0.821409	0.485714	0.761963	0.3125	0.533789	0.78372	19773.9
C10orf10	552.147	781.069	0.706912	-0.500397	556.078	790.625	0.70334	-0.507706	0.0517905	0.267746	0.0285714	0.17463	1	0.00184642	0.0217541	27506.1
C10orf104	3635.09	3575.61	1.01663	0.0237982	3604.76	3474.61	1.03746	0.0530521	0.386507	0.691359	0.309424	0.650677	0.25	0.422801	0.708548	8469.53
C10orf105	237.657	199.396	1.19189	0.253246	233.684	198.886	1.17497	0.232619	0.0555454	0.277612	0.114286	0.376424	0.125	0.0098501	0.0707122	605.457
C10orf107	2447.53	3057.22	0.800572	-0.320896	2451.5	3142	0.780237	-0.358015	0.00886897	0.111911	0.0285714	0.17463	1	0.000233853	0.00479614	238391
C10orf108	477.328	482.881	0.988499	-0.0166881	471.979	492.923	0.957512	-0.0626378	0.360466	0.672562	0.685714	0.873921	0.625	0.377122	0.673094	219.313
C10orf11	474.344	456.311	1.03952	0.0559164	476.344	462.876	1.0291	0.0413787	0.554805	0.801078	0.663117	0.873921	0.375	0.571205	0.807033	90.6964
C10orf110	148.115	150.521	0.984017	-0.0232442	147.692	150.707	0.979995	-0.0291541	0.547185	0.79664	0.685714	0.873921	0.625	0.649567	0.851866	4.54491
C10orf111	225.941	246.282	0.917408	-0.124365	222.995	249.279	0.894562	-0.160747	0.162876	0.470351	0.342857	0.650677	0.75	0.0801492	0.288389	345.411
C10orf112	206.182	168.972	1.22022	0.28714	205.189	171.445	1.19682	0.259209	0.00189503	0.0551349	0.0285714	0.17463	0	0.00101681	0.0140356	569.335
C10orf113	139.841	144.759	0.966032	-0.0498576	137.457	146.736	0.936762	-0.094246	0.333159	0.649131	0.685714	0.873921	0.625	0.267747	0.571389	43.0532
C10orf114	276.022	303.379	0.909825	-0.13634	286.97	308.065	0.931523	-0.102336	0.233634	0.55518	0.2	0.50648	0.8125	0.174957	0.45604	222.506
C10orf115	229.761	338.978	0.677805	-0.561058	234.912	359.831	0.652841	-0.615197	0.0892127	0.353276	0.0571429	0.25625	0.9375	0.00291439	0.0300583	7802.34
C10orf116	7739.57	5619.93	1.37716	0.461701	7766.53	5628.18	1.37994	0.464601	0.000652708	0.0361081	0.0285714	0.17463	0	2.19714e-05	0.0009096	2.28627e+06
C10orf118	790.891	907.786	0.87123	-0.198874	821.536	889.762	0.923321	-0.115095	0.457954	0.740784	0.485714	0.761963	0.6875	0.327233	0.629623	2327.37
C10orf119	703.218	712.408	0.9871	-0.018732	706.61	699.396	1.01032	0.0148053	0.786849	0.918059	0.885714	0.962774	0.4375	0.831612	0.938638	26.0231
C10orf12	354.327	309.035	1.14656	0.197311	356.902	319.788	1.11606	0.158414	0.0670411	0.306338	0.11021	0.376424	0.125	0.0363942	0.17327	688.743
C10orf120	158.105	159.713	0.989932	-0.0145986	155.037	162.399	0.954668	-0.0669294	0.400097	0.70073	0.885714	0.962774	0.5625	0.3739	0.671084	27.0989
C10orf122	150.945	155.665	0.969675	-0.0444269	150.697	155.19	0.971049	-0.0423842	0.403971	0.702853	0.485714	0.761963	0.6875	0.497258	0.759224	10.0931
C10orf125	230.337	205.71	1.11972	0.163133	228.193	206.561	1.10472	0.143683	0.173432	0.484761	0.2	0.50648	0.1875	0.102515	0.335371	233.96
C10orf128	265.527	232.343	1.14283	0.192605	262.361	239.957	1.09337	0.128778	0.304068	0.623534	0.342857	0.650677	0.25	0.184881	0.470218	250.971
C10orf129	180.949	184.212	0.982287	-0.0257839	185.086	191.008	0.968996	-0.0454367	0.593649	0.823402	0.485714	0.761963	0.6875	0.557072	0.79868	17.5346
C10orf131	160.515	153.666	1.04457	0.062913	158.92	155.51	1.02193	0.0312945	0.76051	0.905934	1	1	0.5	0.741206	0.896397	5.8145
C10orf136	132.623	130.215	1.01849	0.0264298	132.079	135.278	0.976357	-0.0345193	0.744749	0.899648	0.885714	0.962774	0.4375	0.752936	0.901733	5.11476
C10orf137	1718.13	1980.3	0.867614	-0.204875	1742.92	1966.29	0.886398	-0.173973	0.0852799	0.346478	0.114286	0.376424	0.875	0.0388273	0.180611	24948
C10orf140	270.444	280.015	0.965819	-0.0501747	266.943	285.306	0.935638	-0.0959776	0.35995	0.672087	0.485714	0.761963	0.6875	0.283662	0.587836	168.597
C10orf141	146.225	155.102	0.942768	-0.0850248	146.203	156.437	0.934584	-0.0976042	0.162437	0.469824	0.342857	0.650677	0.75	0.163572	0.438547	52.3625
C10orf18	147.517	146.42	1.00749	0.0107627	148.321	148.047	1.00185	0.002669	0.975152	0.992334	0.885714	0.962774	0.5625	0.975221	0.992771	0.0375769
C10orf2	472.959	436.553	1.0834	0.11556	476.172	461.431	1.03195	0.0453668	0.71429	0.883261	0.342857	0.650677	0.25	0.558767	0.799851	108.643
C10orf21	157.509	158.803	0.991847	-0.0118112	160.725	163.679	0.981956	-0.0262699	0.770113	0.910404	0.885714	0.962774	0.5625	0.777273	0.914152	4.36139
C10orf25	159.804	170.739	0.935952	-0.0954932	159.148	168.656	0.943626	-0.0837128	0.141086	0.441114	0.114286	0.376424	0.875	0.202259	0.493738	45.1991
C10orf26	773.76	771.392	1.00307	0.00442323	746.06	762.679	0.97821	-0.031784	0.774971	0.912369	0.885714	0.962774	0.5625	0.750953	0.900834	138.093
C10orf27	186.595	187.454	0.995423	-0.00661863	186.357	189.627	0.982759	-0.0250903	0.752503	0.902696	1	1	0.5	0.785929	0.917603	5.34428
C10orf28	486.769	426.658	1.14089	0.190159	478.213	436.776	1.09487	0.130757	0.424082	0.715694	0.685714	0.873921	0.375	0.257924	0.561702	858.483
C10orf30	169.623	180.267	0.940957	-0.0877991	167.258	183.018	0.913892	-0.129904	0.139581	0.438628	0.114286	0.376424	0.875	0.0988062	0.327821	124.176
C10orf31	149.646	152.247	0.982916	-0.0248597	148.977	154.175	0.966281	-0.0494857	0.509662	0.774503	0.685714	0.873921	0.625	0.495752	0.758584	13.5131
C10orf32	2438.79	2299.53	1.06056	0.084824	2449.37	2337.84	1.04771	0.0672361	0.158322	0.464802	0.114286	0.376424	0.125	0.281738	0.585896	6219.75
C10orf33	465.161	775.078	0.600147	-0.736612	476.675	755.782	0.630705	-0.664963	0.000534317	0.032789	0.0285714	0.17463	1	1.30242e-06	0.000118967	38950.2
C10orf35	1401.42	1191.03	1.17665	0.234682	1434.34	1189.96	1.20537	0.269473	0.0161895	0.147616	0.0285714	0.17463	0	0.00311021	0.0315052	29860.5
C10orf37	185.782	191.282	0.971248	-0.0420879	187.232	192.97	0.970264	-0.0435504	0.580836	0.816356	0.885714	0.962774	0.5625	0.585738	0.815791	16.463
C10orf39	194.868	192.211	1.01383	0.0198115	198.007	218.638	0.905639	-0.142992	0.588903	0.820891	0.685714	0.873921	0.375	0.522211	0.775945	212.816
C10orf4	188.744	178.678	1.05633	0.0790653	184.384	181.803	1.01419	0.0203335	0.719828	0.886441	0.885714	0.962774	0.4375	0.766215	0.908152	3.32948
C10orf40	136.627	144.775	0.943724	-0.0835638	137.224	146.064	0.939478	-0.0900684	0.367478	0.677142	0.485714	0.761963	0.6875	0.299809	0.604255	39.0731
C10orf41	195.16	172.977	1.12825	0.17408	192.62	177.692	1.08401	0.116378	0.341771	0.657144	0.342857	0.650677	0.25	0.243444	0.545768	111.422
C10orf46	428.858	462.333	0.927596	-0.108432	429.525	440.943	0.974106	-0.0378491	0.713586	0.882809	0.342857	0.650677	0.75	0.733604	0.892296	65.1821
C10orf47	2981.63	2496.33	1.1944	0.256291	2964.51	2474.22	1.19816	0.26082	0.00251325	0.0618572	0.0285714	0.17463	0	0.00110661	0.0148854	120192
C10orf50	163.87	172.792	0.948366	-0.0764847	166.685	175.085	0.952021	-0.0709344	0.309461	0.628594	0.342857	0.650677	0.75	0.32055	0.623624	35.2831
C10orf51	234.363	247.911	0.945349	-0.0810803	232.852	259.696	0.896633	-0.157411	0.292948	0.61334	0.685714	0.873921	0.625	0.15797	0.430013	360.301
C10orf53	149.586	152.476	0.981045	-0.0276082	149.546	154.155	0.970102	-0.0437921	0.186228	0.501405	0.342857	0.650677	0.75	0.451293	0.729038	10.6213
C10orf54	3356.32	3140.32	1.06878	0.0959687	3368.53	3135.25	1.0744	0.103536	0.20117	0.520347	0.485714	0.761963	0.3125	0.164713	0.440165	27208.5
C10orf55	275.933	239.992	1.14976	0.20133	267.972	260.032	1.03054	0.043396	0.774866	0.912369	0.485714	0.761963	0.3125	0.598551	0.823656	31.526
C10orf57	4806.36	5102.57	0.941949	-0.0862786	4859.16	5061	0.960117	-0.0587172	0.435022	0.724737	0.685714	0.873921	0.625	0.399846	0.691418	20370.8
C10orf58	7871.15	8217.98	0.957796	-0.0622093	7879.33	8033.88	0.980762	-0.0280244	0.651207	0.853603	0.485714	0.761963	0.6875	0.704184	0.879247	11943.3
C10orf59	1127.46	789.975	1.42721	0.513199	1132.33	790.958	1.4316	0.517624	4.33449e-05	0.0111967	0.0285714	0.17463	0	1.60705e-06	0.000139109	58268
C10orf6	1208.1	1813.85	0.66604	-0.586318	1222.94	1783.27	0.685786	-0.544169	0.000740712	0.0377223	0.0285714	0.17463	1	7.54916e-06	0.000418359	156983
C10orf61	816.319	760.872	1.07287	0.101479	817.935	766.909	1.06654	0.0929315	0.190663	0.507712	0.342857	0.650677	0.25	0.195012	0.483896	1301.85
C10orf62	134.235	131.244	1.02279	0.0325096	134.645	134.96	0.997668	-0.00336789	0.971066	0.99161	1	1	0.5	0.973907	0.992512	0.0495144
C10orf64	172.779	161.286	1.07126	0.0993054	174.582	170.667	1.02294	0.0327257	0.842457	0.943462	1	1	0.5	0.769768	0.910646	7.66594
C10orf65	269.143	234.996	1.1453	0.195732	264.35	244.929	1.07929	0.110089	0.371733	0.680053	0.485714	0.761963	0.3125	0.261615	0.565291	188.599
C10orf67	319.3	344.724	0.926249	-0.110528	327.026	353.416	0.925329	-0.111962	0.256292	0.577834	0.342857	0.650677	0.75	0.183564	0.468862	348.214
C10orf68	165.178	169.276	0.975791	-0.0353555	164.782	171.353	0.961651	-0.0564145	0.162289	0.469684	0.114286	0.376424	0.875	0.347261	0.647371	21.5902
C10orf71	177.409	160.954	1.10223	0.140431	171.859	170.998	1.00503	0.00724305	0.953783	0.985742	0.885714	0.962774	0.4375	0.897984	0.966867	0.370363
C10orf72	203.412	195.656	1.03964	0.0560855	203.704	197.686	1.03044	0.0432628	0.533969	0.788113	0.342857	0.650677	0.25	0.498725	0.760127	18.1075
C10orf73	226.645	278.646	0.813379	-0.298	240.682	265.912	0.905117	-0.143824	0.294744	0.614726	0.885714	0.962774	0.5625	0.176037	0.457731	318.29
C10orf75	370.775	273.425	1.35604	0.439398	369.328	282.96	1.30523	0.384303	0.0347541	0.217257	0.0571429	0.25625	0.0625	0.00185836	0.0218263	3729.68
C10orf76	750.859	682.014	1.10094	0.138741	750.816	705.032	1.06494	0.0907693	0.199245	0.517478	0.342857	0.650677	0.25	0.172767	0.452919	1048.06
C10orf78	431.969	374.387	1.1538	0.206396	435.549	365.156	1.19278	0.254322	0.0435338	0.243656	0.0571429	0.25625	0.0625	0.0107196	0.0748953	2477.59
C10orf79	2504.53	3390.76	0.738633	-0.43707	2473.74	3388.29	0.730086	-0.453861	9.96316e-05	0.0160545	0.0285714	0.17463	1	3.11459e-06	0.00022192	418196
C10orf81	5047.67	6907.49	0.730753	-0.452544	5037.8	6918.26	0.728189	-0.457616	0.00758904	0.10256	0.0285714	0.17463	1	2.68161e-05	0.00104155	1.76807e+06
C10orf82	167.41	179.511	0.932589	-0.100687	162.93	178.172	0.914457	-0.129013	0.237965	0.559764	0.342857	0.650677	0.75	0.147537	0.413624	116.15
C10orf84	438.047	445.642	0.982957	-0.0248	443.868	444.901	0.997678	-0.00335388	0.967803	0.990418	1	1	0.5	0.987964	0.996517	0.533622
C10orf85	221.53	219.741	1.00814	0.0116996	220.975	222.218	0.994404	-0.00809658	0.896899	0.966176	0.885714	0.962774	0.5625	0.909517	0.971677	0.773299
C10orf88	1363.5	1248.84	1.09181	0.126725	1342.21	1204.44	1.11438	0.156247	0.169189	0.479462	0.2	0.50648	0.1875	0.0898406	0.309231	9490.19
C10orf90	144.895	154.034	0.940672	-0.0882362	143.168	150.615	0.950558	-0.0731533	0.355836	0.668565	0.342857	0.650677	0.75	0.347875	0.647951	27.7267
C10orf91	144.853	146.059	0.991748	-0.0119539	145.86	147.042	0.991963	-0.0116413	0.839725	0.942116	0.885714	0.962774	0.5625	0.845664	0.944564	0.698237
C10orf92	320.151	540.015	0.592856	-0.754246	315.101	545.551	0.577583	-0.791901	0.0003288	0.0269051	0.0285714	0.17463	1	7.74183e-08	1.47433e-05	26553.6
C10orf93	237.881	218.801	1.0872	0.120622	240.151	219.959	1.0918	0.126709	0.0111905	0.124772	0.0285714	0.17463	0	0.0465539	0.203141	203.864
C10orf95	222.939	214.691	1.03841	0.0543827	217.274	214.067	1.01498	0.0214524	0.806515	0.926976	0.685714	0.873921	0.375	0.809165	0.928012	5.1421
C10orf96	135.625	138.908	0.976367	-0.0345043	135.369	140.858	0.96103	-0.0573469	0.294228	0.614297	0.685714	0.873921	0.625	0.378403	0.674111	15.066
C10orf99	901.975	1010.9	0.892253	-0.164474	895.386	1022.48	0.875699	-0.191494	0.187869	0.503817	0.342857	0.650677	0.75	0.0840607	0.297048	8076.67
C11orf1	1630.23	1497.36	1.08874	0.122654	1674.32	1470.32	1.13875	0.187448	0.0856383	0.347277	0.0571429	0.25625	0.0625	0.0327955	0.16208	20808.5
C11orf10	10160.5	9922.84	1.02395	0.034149	10055.7	9902.88	1.01543	0.0220968	0.764295	0.907794	0.685714	0.873921	0.375	0.771268	0.911322	11680.5
C11orf16	189.614	227.063	0.835071	-0.260029	190.088	218.119	0.871486	-0.198451	0.170376	0.481035	0.342857	0.650677	0.75	0.0673427	0.258338	392.881
C11orf17	672.261	812.084	0.827821	-0.272609	652.933	825.191	0.791251	-0.337793	0.00469429	0.0815841	0.0285714	0.17463	1	0.00049721	0.00829704	14836.4
C11orf2	3163.86	3128.18	1.01141	0.0163629	3285.07	3176.4	1.03421	0.0485299	0.665071	0.860058	0.885714	0.962774	0.4375	0.559044	0.799947	5904.18
C11orf20	189.26	196.564	0.962842	-0.0546292	185.922	196.008	0.948542	-0.0762171	0.6659	0.860578	0.885714	0.962774	0.5625	0.655178	0.855155	50.8663
C11orf21	146.079	139.718	1.04553	0.0642355	147.284	141.416	1.0415	0.0586572	0.249273	0.571628	0.342857	0.650677	0.25	0.350191	0.650737	17.2178
C11orf24	417.302	331.244	1.2598	0.333199	405.524	337.656	1.201	0.264233	0.0274319	0.192769	0.0571429	0.25625	0.0625	0.00579724	0.0483827	2303.04
C11orf30	208.955	232.52	0.898652	-0.154166	205.012	229.81	0.892094	-0.164733	0.132761	0.427732	0.342857	0.650677	0.75	0.0711809	0.26783	307.469
C11orf31	295.868	381.14	0.776272	-0.365367	297.912	368.56	0.808313	-0.307015	0.0217171	0.170471	0.0285714	0.17463	1	0.00131294	0.0168389	2495.59
C11orf34	155.501	151.12	1.02899	0.0412303	155.335	159.406	0.974459	-0.0373271	0.761899	0.906524	0.485714	0.761963	0.3125	0.7768	0.913803	8.28834
C11orf35	166.062	173.268	0.95841	-0.061285	165.267	174.077	0.949386	-0.0749328	0.0946528	0.363414	0.114286	0.376424	0.875	0.223283	0.520706	38.8141
C11orf36	169.687	162.983	1.04113	0.0581521	168.75	162.161	1.04063	0.0574606	0.297225	0.617178	0.342857	0.650677	0.25	0.365077	0.663459	21.7076
C11orf37	149.693	141.733	1.05616	0.0788302	152.505	149.037	1.02327	0.0331831	0.764137	0.907777	0.885714	0.962774	0.4375	0.70107	0.877335	6.01244
C11orf39	152.68	145.555	1.04895	0.0689455	152.66	147.034	1.03826	0.0541744	0.175743	0.487999	0.2	0.50648	0.1875	0.36662	0.665046	15.8273
C11orf40	145.319	140.427	1.03483	0.0493959	144.173	149.519	0.964248	-0.0525243	0.672499	0.863809	1	1	0.5	0.640857	0.846886	14.288
C11orf41	536.599	723.905	0.741256	-0.431955	527.436	718.085	0.734504	-0.445159	0.0157659	0.145962	0.0285714	0.17463	1	0.000550202	0.0089531	18173.5
C11orf42	140.233	138.69	1.01113	0.0159618	140.257	140.305	0.999655	-0.000498481	0.991991	0.997989	0.685714	0.873921	0.375	0.988372	0.996683	0.00117467
C11orf44	168.205	165.811	1.01444	0.0206829	167.678	166.241	1.00865	0.012421	0.764884	0.908006	0.885714	0.962774	0.4375	0.838914	0.94245	1.03313
C11orf45	262.505	277.617	0.945566	-0.0807498	258.294	271.049	0.95294	-0.0695429	0.366271	0.676322	0.2	0.50648	0.8125	0.347809	0.647866	81.353
C11orf46	2106.88	1943.59	1.08402	0.11639	2076.35	1956.38	1.06132	0.0858627	0.339953	0.655701	0.685714	0.873921	0.375	0.26535	0.56894	7196.37
C11orf47	200.335	205.8	0.973448	-0.0388247	206.01	209.79	0.981984	-0.0262283	0.755946	0.903893	0.685714	0.873921	0.625	0.742639	0.89704	7.14241
C11orf48	1830.17	1424.64	1.28465	0.361379	1791.12	1455.45	1.23063	0.299398	0.0720223	0.317225	0.0571429	0.25625	0.0625	0.00953611	0.0691379	56337.9
C11orf49	244.819	242.974	1.00759	0.0109111	245.405	248.614	0.987093	-0.0187414	0.663701	0.859638	0.885714	0.962774	0.4375	0.771309	0.911336	5.14802
C11orf51	549.244	501.804	1.09454	0.130323	544.652	518.435	1.05057	0.0711701	0.578983	0.815381	0.885714	0.962774	0.4375	0.459216	0.734249	343.651
C11orf52	580.657	677.289	0.857326	-0.222085	585.408	690.191	0.848183	-0.237553	0.146054	0.447947	0.114286	0.376424	0.875	0.0378233	0.17773	5489.72
C11orf53	214.892	192.308	1.11743	0.160188	211.136	204.724	1.03132	0.0444896	0.760857	0.906063	0.885714	0.962774	0.4375	0.639492	0.846279	20.5543
C11orf54	2506.35	2335.01	1.07338	0.10216	2533.97	2330.85	1.08715	0.120548	0.0729714	0.319155	0.0571429	0.25625	0.0625	0.0805575	0.289322	20630.5
C11orf55	153.51	166.912	0.919706	-0.120755	153.348	166.035	0.923586	-0.114682	0.0562343	0.279543	0.0571429	0.25625	0.9375	0.0805961	0.289395	80.4861
C11orf57	1990.43	1677.13	1.18681	0.247087	1974.79	1676.47	1.17794	0.236267	0.00131179	0.0483791	0.0285714	0.17463	0	0.00134547	0.0171738	44495.4
C11orf58	1402.64	1250.76	1.12143	0.16534	1412.53	1255.44	1.12513	0.170088	0.000990714	0.0420505	0.0285714	0.17463	0	0.00926583	0.0677253	12338.6
C11orf59	4796.4	4115.05	1.16558	0.221044	4800.36	4148.37	1.15717	0.210598	0.046458	0.252605	0.0571429	0.25625	0.0625	0.0134713	0.0883337	212546
C11orf60	1787.95	1562.61	1.14421	0.194347	1763.08	1550.74	1.13693	0.185138	0.0433775	0.243371	0.0571429	0.25625	0.0625	0.0199604	0.116688	22543.3
C11orf61	585.899	657.368	0.891281	-0.166047	598.296	679.22	0.880858	-0.183019	0.130281	0.423378	0.114286	0.376424	0.875	0.0456192	0.200422	3274.31
C11orf63	649.33	582.947	1.11388	0.155588	647.024	589.346	1.09787	0.134704	0.0342329	0.215639	0.0571429	0.25625	0.0625	0.0493628	0.210951	1663.37
C11orf64	138.43	150.646	0.918907	-0.122009	139.036	151.63	0.916942	-0.125098	0.113769	0.397648	0.114286	0.376424	0.875	0.0954061	0.321107	79.3055
C11orf65	218.661	215.573	1.01433	0.0205213	219.308	211.735	1.03577	0.0506995	0.427879	0.71882	0.485714	0.761963	0.3125	0.462323	0.736666	28.6762
C11orf66	175.213	227.002	0.77186	-0.373589	172.144	224.944	0.765272	-0.385956	0.00111555	0.044427	0.0285714	0.17463	1	4.27738e-05	0.00144446	1393.96
C11orf67	1372.89	1500.09	0.915205	-0.127833	1400.32	1493.97	0.937314	-0.0933952	0.269274	0.591823	0.342857	0.650677	0.75	0.193775	0.482309	4385.21
C11orf68	570.727	532.083	1.07263	0.10115	577.872	526.896	1.09675	0.133232	0.0864756	0.348766	0.114286	0.376424	0.125	0.0729312	0.272136	1299.28
C11orf70	5231.82	6150.84	0.850586	-0.23347	5268.62	6208.81	0.848571	-0.236892	0.00874598	0.111038	0.0285714	0.17463	1	0.00284592	0.0294868	441980
C11orf71	351.472	368.016	0.955047	-0.0663568	345.973	386.852	0.89433	-0.16112	0.139662	0.438628	0.0285714	0.17463	1	0.0621228	0.244921	835.523
C11orf72	153.896	154.74	0.994549	-0.00788565	154.656	159.095	0.972102	-0.040821	0.591997	0.822713	1	1	0.5	0.602218	0.825642	9.85009
C11orf73	1731.26	1347.97	1.28435	0.361034	1716.09	1354.02	1.2674	0.341875	0.00823424	0.107226	0.029401	0.177355	0	0.000359469	0.00651774	65547
C11orf74	2201.66	2499.11	0.880977	-0.182824	2317.21	2528.67	0.916375	-0.12599	0.229646	0.551504	0.342857	0.650677	0.75	0.11504	0.357792	22357.8
C11orf75	1230.42	1275.56	0.96461	-0.0519823	1248.6	1268.71	0.984153	-0.0230448	0.783833	0.916429	1	1	0.5	0.761166	0.906132	202.098
C11orf76	148.805	146.337	1.01686	0.024126	149.866	150.203	0.997752	-0.00324719	0.959382	0.987606	0.885714	0.962774	0.5625	0.970651	0.992252	0.0570188
C11orf80	971.852	1135	0.85626	-0.223878	979.993	1150.71	0.851642	-0.231681	0.00759199	0.10256	0.0285714	0.17463	1	0.00368028	0.0354187	14572.2
C11orf82	590.379	653.044	0.904042	-0.145538	586.675	630.05	0.931156	-0.102905	0.426953	0.717862	0.561363	0.873921	0.65625	0.352383	0.652865	940.694
C11orf83	520.598	341.341	1.52516	0.608956	517.985	351.662	1.47296	0.558722	0.0363818	0.22216	0.0285714	0.17463	0	0.000460408	0.00785474	13831.7
C11orf84	397.023	386.263	1.02786	0.0396392	411.659	385.277	1.06848	0.0955538	0.328087	0.644442	0.485714	0.761963	0.3125	0.253976	0.558159	348.006
C11orf85	159.188	152.619	1.04305	0.0608021	159.964	157.966	1.01265	0.0181309	0.807074	0.927201	0.685714	0.873921	0.375	0.754945	0.902796	1.9955
C11orf86	166.407	169.603	0.981156	-0.0274454	167.954	172.75	0.972235	-0.0406235	0.487654	0.760494	0.342857	0.650677	0.75	0.535246	0.784336	11.503
C11orf87	205.915	214.523	0.959875	-0.0590821	205.12	222.196	0.923149	-0.115365	0.232357	0.554122	0.342857	0.650677	0.75	0.163858	0.439087	145.797
C11orf88	6229.53	6774.94	0.919497	-0.121084	6316	6741.08	0.936942	-0.093968	0.108172	0.388277	0.114286	0.376424	0.875	0.14391	0.406831	90345.4
C11orf9	178.35	175.93	1.01375	0.0197031	180.24	175.148	1.02907	0.0413403	0.555663	0.801615	0.885714	0.962774	0.4375	0.56474	0.803207	12.9614
C11orf91	197.937	189.099	1.04674	0.0658972	193.202	191.63	1.0082	0.0117872	0.864015	0.952443	0.885714	0.962774	0.4375	0.860962	0.950835	1.23571
C11orf92	711.577	679.102	1.04782	0.0673923	707.917	655.59	1.07982	0.110785	0.220024	0.54149	0.2	0.50648	0.1875	0.170142	0.448809	1369.02
C12orf10	3589.53	3371.8	1.06458	0.0902788	3552.51	3423.29	1.03775	0.0534554	0.336042	0.651947	0.342857	0.650677	0.25	0.394492	0.687048	8348.94
C12orf11	1762.41	1535.46	1.14781	0.198881	1746.35	1586.5	1.10075	0.138493	0.0660701	0.304352	0.114286	0.376424	0.125	0.0556255	0.22827	12775.6
C12orf12	144.661	144.82	0.998899	-0.00158926	144.2	147.746	0.975998	-0.03505	0.421868	0.714018	0.685714	0.873921	0.625	0.5693	0.806045	6.28781
C12orf23	1500.58	1332.46	1.12617	0.171431	1486.76	1357.85	1.09494	0.130845	0.0410332	0.236286	0.0571429	0.25625	0.0625	0.0545954	0.225427	8308.59
C12orf24	566.095	562.963	1.00556	0.0080036	557.32	568.481	0.980367	-0.0286063	0.827854	0.93664	1	1	0.5	0.842643	0.94348	62.2843
C12orf26	2670.65	2418.31	1.10434	0.143189	2685.83	2381.1	1.12798	0.173743	0.0193274	0.161204	0.0285714	0.17463	0	0.0183999	0.110641	46431.9
C12orf27	158.477	156.181	1.0147	0.021052	157.896	155.56	1.01502	0.0215023	0.750666	0.901972	1	1	0.5	0.739292	0.895702	2.72814
C12orf28	526.412	350.908	1.50014	0.585101	505.721	350.073	1.44462	0.530686	0.00233631	0.0603879	0.0285714	0.17463	0	1.73902e-05	0.000767463	12113.2
C12orf29	5141.68	4533.3	1.1342	0.181678	5201.06	4552.21	1.14253	0.192238	0.00388804	0.0751816	0.0285714	0.17463	0	0.00671035	0.0538027	210502
C12orf30	1309.74	1264.67	1.03564	0.0505196	1319.35	1283.95	1.02757	0.0392391	0.524642	0.78287	0.485714	0.761963	0.3125	0.554758	0.797254	626.606
C12orf31	1722.97	1428.74	1.20594	0.270154	1739.66	1427.24	1.2189	0.285575	0.0208426	0.16686	0.0285714	0.17463	0	0.00370281	0.0355375	48802
C12orf32	1760.05	1480.29	1.18899	0.249738	1718.92	1483.79	1.15846	0.212212	0.0119197	0.128156	0.0571429	0.25625	0.0625	0.0073229	0.0572331	27642.3
C12orf33	149.46	149.643	0.998778	-0.00176469	148.927	148.883	1.00029	0.000423125	0.992426	0.997989	0.885714	0.962774	0.5625	0.982131	0.994955	0.000953625
C12orf34	205.613	253.85	0.809979	-0.304043	206.011	254.791	0.808548	-0.306595	0.029839	0.200557	0.0285714	0.17463	1	0.00177836	0.0211026	1189.76
C12orf35	2272.68	2324.68	0.977631	-0.0326375	2230.26	2306.51	0.966941	-0.0485004	0.321789	0.639345	0.342857	0.650677	0.75	0.434905	0.717628	2907.11
C12orf36	2414.52	1883.38	1.28201	0.358412	2401.5	1912.17	1.2559	0.328719	0.00477369	0.0821013	0.0285714	0.17463	0	0.00067867	0.0105102	119718
C12orf37	246.566	201.137	1.22586	0.293794	240.464	202.022	1.19029	0.251311	0.0110642	0.124073	0.0571429	0.25625	0.0625	0.00372484	0.0356726	738.911
C12orf39	146.26	146.251	1.00006	8.77958e-05	144.972	150.374	0.964076	-0.0527815	0.551274	0.79936	0.885714	0.962774	0.5625	0.51796	0.773272	14.5911
C12orf4	1921.39	1912.63	1.00458	0.00659231	1947.19	1929.22	1.00932	0.0133807	0.787958	0.918442	0.885714	0.962774	0.4375	0.835079	0.940733	161.575
C12orf40	159.741	164.523	0.970939	-0.0425477	161.303	163.677	0.985497	-0.0210766	0.621998	0.837778	0.685714	0.873921	0.625	0.739815	0.896025	2.81745
C12orf41	2398.26	3019.12	0.794358	-0.332139	2385.19	3038.75	0.784927	-0.349371	0.0145938	0.141121	0.0285714	0.17463	1	0.00145642	0.0182561	213567
C12orf42	140.783	139.778	1.00719	0.0103378	141.29	140.729	1.00398	0.00573637	0.936224	0.980213	1	1	0.5	0.961801	0.989635	0.157178
C12orf43	1092.11	871.248	1.2535	0.325965	1087.75	866.46	1.2554	0.328145	0.00128544	0.0480689	0.0285714	0.17463	0	8.66035e-05	0.00239336	24485.2
C12orf44	2510.38	2204.82	1.13859	0.187246	2486.84	2234.97	1.1127	0.154062	0.113964	0.398064	0.146489	0.481232	0.15625	0.0600685	0.239801	31721
C12orf45	999.579	947.843	1.05458	0.076673	1037.28	968.868	1.07061	0.0984286	0.459866	0.742316	0.685714	0.873921	0.375	0.358707	0.658194	2339.87
C12orf47	2569.18	2474.2	1.03839	0.0543457	2634.92	2537.11	1.03855	0.0545687	0.562732	0.805603	0.685714	0.873921	0.375	0.526084	0.778571	4782.63
C12orf48	584.798	529.761	1.10389	0.142599	597.826	512.693	1.16605	0.221629	0.0586769	0.286254	0.0285714	0.17463	0	0.020724	0.119748	3623.77
C12orf49	1415.15	1273.1	1.11158	0.152613	1426.54	1274.61	1.11919	0.162457	0.0610314	0.291218	0.0285714	0.17463	0	0.0277962	0.146239	11540.4
C12orf5	2709.16	2634.51	1.02833	0.0403067	2762.69	2600.67	1.0623	0.0871922	0.180567	0.494061	0.685714	0.873921	0.375	0.202988	0.494671	13125.8
C12orf50	172.504	164.686	1.04748	0.0669179	173.639	162.111	1.07111	0.0991044	0.165444	0.474578	0.2	0.50648	0.1875	0.157013	0.42853	66.4412
C12orf51	1953.27	2209.56	0.884008	-0.177869	1978.4	2215.34	0.893044	-0.163198	0.168784	0.478853	0.2	0.50648	0.8125	0.0771719	0.281482	28071.6
C12orf52	899.758	766.491	1.17387	0.231269	901.534	818.576	1.10134	0.139266	0.278783	0.600142	0.342857	0.650677	0.25	0.114945	0.357686	3441.03
C12orf53	143.018	140.547	1.01758	0.0251389	143.3	141.62	1.01186	0.0170142	0.753119	0.902881	0.685714	0.873921	0.375	0.772878	0.912153	1.4113
C12orf54	247.608	262.375	0.943721	-0.0835682	254.076	264.091	0.962075	-0.0557786	0.65141	0.853606	0.685714	0.873921	0.625	0.629313	0.840868	50.1565
C12orf55	194.875	210.266	0.9268	-0.10967	191.351	207.463	0.92234	-0.11663	0.30166	0.621274	0.2	0.50648	0.8125	0.21903	0.515109	129.792
C12orf56	494.12	389.901	1.26729	0.341752	491.922	397.375	1.23793	0.307929	0.013954	0.138404	0.0285714	0.17463	0	0.00158163	0.0193426	4469.58
C12orf57	2542.7	1900	1.33826	0.420363	2521.56	1929.47	1.30687	0.386113	0.0211189	0.16817	0.0285714	0.17463	0	0.00063088	0.00993162	175286
C12orf59	166.039	159.564	1.04058	0.0573875	166.819	156.33	1.0671	0.0936889	0.0690094	0.311219	0.114286	0.376424	0.125	0.141202	0.403386	55.0092
C12orf60	357.8	338.753	1.05623	0.0789203	361.505	325.733	1.10982	0.150326	0.0872658	0.350074	0.0285714	0.17463	0	0.0527219	0.220613	639.821
C12orf61	192.604	165.702	1.16236	0.217052	192.438	166.119	1.15844	0.212181	0.024761	0.182024	0.0285714	0.17463	0	0.00965202	0.0696888	346.361
C12orf62	2283.44	2098.01	1.08838	0.122187	2260.06	2015.02	1.12161	0.16557	0.271151	0.593813	0.2	0.50648	0.1875	0.159126	0.432045	30023.5
C12orf63	260.052	275.112	0.945259	-0.0812187	262.154	275.196	0.952609	-0.0700439	0.294279	0.614297	0.342857	0.650677	0.75	0.281652	0.585865	85.0444
C12orf64	158.576	154.733	1.02484	0.0353941	159.131	156.785	1.01496	0.0214258	0.482142	0.757351	0.342857	0.650677	0.25	0.705257	0.879725	2.75146
C12orf65	532.41	508.818	1.04637	0.0653897	533.988	497.614	1.0731	0.10178	0.160377	0.467065	0.342857	0.650677	0.25	0.154218	0.424159	661.531
C12orf66	500.097	420.397	1.18958	0.250457	502.878	419.56	1.19858	0.261331	0.074223	0.322355	0.0571429	0.25625	0.0625	0.0144525	0.0926597	3470.93
C12orf67	214.456	223.683	0.958749	-0.0607747	215.185	226.778	0.948882	-0.0756988	0.514648	0.776996	0.685714	0.873921	0.625	0.456585	0.732653	67.191
C12orf68	256.391	265.357	0.966211	-0.0495895	282.797	260.626	1.08507	0.117783	0.592671	0.822975	1	1	0.5	0.453076	0.730379	245.765
C12orf69	151.577	156.688	0.967382	-0.0478422	154.079	163.103	0.944676	-0.0821087	0.43832	0.72757	0.685714	0.873921	0.625	0.363146	0.661609	40.712
C12orf71	151.475	160.635	0.942978	-0.0847042	152.225	159.304	0.955566	-0.065573	0.436047	0.725752	0.685714	0.873921	0.625	0.415984	0.703757	25.0529
C12orf72	150.01	160.159	0.936633	-0.0944448	153.589	159.56	0.962578	-0.055025	0.553689	0.800303	0.485714	0.761963	0.6875	0.461852	0.736429	17.8269
C12orf73	278.779	244.331	1.14099	0.190289	279.995	244.035	1.14736	0.198313	0.0103164	0.119794	0.0285714	0.17463	0	0.00834393	0.0626632	646.562
C12orf74	172.949	169.733	1.01895	0.0270799	173.552	170.579	1.01743	0.0249233	0.542403	0.793158	0.342857	0.650677	0.25	0.661836	0.859106	4.41773
C12orf76	930.169	1032.97	0.900477	-0.151239	925.593	1022.39	0.905323	-0.143495	0.00458816	0.0807245	0.0285714	0.17463	1	0.0254864	0.138398	4684.79
C12orf77	229.233	231.451	0.990418	-0.0138899	234.5	230.525	1.01724	0.0246658	0.77897	0.914236	0.685714	0.873921	0.375	0.744849	0.897865	7.90102
C12orf8	196.03	178.951	1.09544	0.131512	203.163	202.17	1.00491	0.00706248	0.974117	0.992228	0.342857	0.650677	0.25	0.801248	0.923954	0.49215
C13orf1	833.773	736.695	1.13177	0.178586	829.432	727.861	1.13955	0.18846	0.164718	0.473623	0.114286	0.376424	0.125	0.0605395	0.241038	5158.31
C13orf15	3957.27	4514.46	0.876577	-0.190047	3918.11	4513.66	0.868056	-0.204141	0.0303021	0.201984	0.0571429	0.25625	0.9375	0.0144652	0.0927033	177342
C13orf16	146.379	144.881	1.01034	0.0148403	143.626	145.457	0.987412	-0.0182761	0.622861	0.838142	1	1	0.5	0.742501	0.89704	1.67634
C13orf18	159.652	166.63	0.95812	-0.061721	157.555	170.737	0.922794	-0.11592	0.161945	0.46917	0.2	0.50648	0.8125	0.126041	0.377114	86.8825
C13orf23	1758.33	1957.44	0.898278	-0.154766	1742.45	1956.08	0.890789	-0.166844	0.0615433	0.292293	0.114286	0.376424	0.875	0.0376365	0.177171	22817.7
C13orf25	221.922	266.462	0.832847	-0.263876	221.671	267.081	0.829978	-0.268855	2.32115e-05	0.00935065	0.0285714	0.17463	1	0.000289019	0.00554768	1031.02
C13orf26	420.146	548.816	0.76555	-0.385431	422.459	555.449	0.760572	-0.394843	0.00281763	0.0652917	0.0285714	0.17463	1	2.94463e-05	0.00111616	8843.16
C13orf27	1947.25	1739.58	1.11938	0.162701	1967.61	1696.59	1.15975	0.21381	0.0137862	0.137826	0.0285714	0.17463	0	0.00777732	0.0595901	36726.9
C13orf28	147.077	148.985	0.987193	-0.0185952	146.698	150.149	0.977017	-0.0335448	0.403139	0.702853	0.485714	0.761963	0.6875	0.582113	0.813471	5.95436
C13orf29	162.126	160.681	1.00899	0.0129145	166.595	158.993	1.04781	0.067382	0.415005	0.710139	0.685714	0.873921	0.375	0.38177	0.676734	28.8954
C13orf3	317.133	292.21	1.08529	0.118084	321.009	298.494	1.07543	0.104909	0.420689	0.713544	0.342857	0.650677	0.25	0.259527	0.56326	253.448
C13orf30	3047.63	4878.93	0.624653	-0.678874	3141.84	4890.23	0.642473	-0.638292	0.000512845	0.0324424	0.0285714	0.17463	1	5.84567e-07	6.445e-05	1.52843e+06
C13orf31	1471.24	1365.24	1.07764	0.10788	1447.13	1346.89	1.07442	0.103558	0.328347	0.64458	0.342857	0.650677	0.25	0.258679	0.562312	5023.59
C13orf33	252.619	289.831	0.871605	-0.198253	247.645	292.607	0.846341	-0.240689	0.0591149	0.287362	0.114286	0.376424	0.875	0.0177415	0.107768	1010.78
C13orf34	1310.82	1235.77	1.06073	0.0850518	1349.84	1238.71	1.08971	0.123945	0.16135	0.468442	0.2	0.50648	0.1875	0.108597	0.346044	6174.47
C13orf35	145.15	164.428	0.882753	-0.179918	143.808	165.773	0.867499	-0.205067	0.166605	0.475909	0.342857	0.650677	0.75	0.0534473	0.222263	241.234
C13orf36	162.422	154.534	1.05104	0.0718243	162.549	158.541	1.02528	0.0360167	0.564563	0.806428	0.485714	0.761963	0.3125	0.587849	0.817372	8.03113
C13orf37	1823.75	1746.17	1.04443	0.0627133	1875.87	1705.44	1.09993	0.137417	0.180947	0.494755	0.342857	0.650677	0.25	0.11244	0.353557	14523.4
C13orf39	132.027	137.477	0.960358	-0.0583558	133.597	150.692	0.886557	-0.173715	0.382809	0.689034	0.685714	0.873921	0.625	0.212754	0.507914	146.12
C13orf7	1313.6	1115.34	1.17776	0.236051	1326.64	1110.84	1.19427	0.256127	0.00615954	0.0925168	0.0285714	0.17463	0	0.00152617	0.0188282	23284.9
C14orf1	199.877	179.548	1.11322	0.154743	198.896	183.156	1.08594	0.118945	0.32138	0.639337	0.342857	0.650677	0.25	0.169109	0.447103	123.882
C14orf100	5637.93	4648.48	1.21285	0.278405	5402.67	4744.45	1.13874	0.187434	0.1266	0.417993	0.114286	0.376424	0.125	0.0582321	0.23483	216631
C14orf101	348.15	308.413	1.12884	0.174846	350.952	302.172	1.16143	0.215903	0.039726	0.232624	0.0285714	0.17463	0	0.0117753	0.0798638	1189.74
C14orf102	1149.91	1204.67	0.954539	-0.0671233	1175.26	1206.98	0.973716	-0.0384269	0.361591	0.673474	0.342857	0.650677	0.75	0.510139	0.767884	503.211
C14orf104	2597.49	2572.39	1.00975	0.0140051	2595.89	2566.43	1.01148	0.0164698	0.734983	0.894341	0.885714	0.962774	0.4375	0.788819	0.918962	434.127
C14orf105	159.319	172.63	0.922898	-0.115757	160.478	174.91	0.917491	-0.124234	0.0781658	0.33097	0.114286	0.376424	0.875	0.0809298	0.289996	104.135
C14orf106	2917.3	2885.66	1.01096	0.0157328	2953.2	2899.71	1.01845	0.0263706	0.444338	0.731531	0.2	0.50648	0.1875	0.64792	0.850831	1430.62
C14orf109	2244.78	2017.46	1.11268	0.154033	2294.4	2020.69	1.13545	0.183268	0.0346687	0.217045	0.0285714	0.17463	0	0.013469	0.0883337	37458.2
C14orf11	829.56	601.963	1.37809	0.462672	818.943	614.878	1.33188	0.413465	0.00915503	0.113119	0.0285714	0.17463	0	0.000528858	0.00869797	20821.4
C14orf112	6449.81	6353.16	1.01521	0.0217823	6504.28	6253.6	1.04009	0.0567022	0.304471	0.623809	0.485714	0.761963	0.3125	0.378753	0.674256	31419.9
C14orf115	180.848	177.223	1.02046	0.0292194	180.37	175.472	1.02792	0.039724	0.6955	0.874091	0.685714	0.873921	0.375	0.588442	0.817723	11.9985
C14orf118	300.49	275.826	1.08942	0.123556	304.571	269.497	1.13015	0.176508	0.0533433	0.271616	0.0285714	0.17463	0	0.0285808	0.148465	615.085
C14orf119	181.816	175.568	1.03559	0.0504505	182.165	180.273	1.01049	0.0150613	0.887442	0.962455	0.663117	0.873921	0.375	0.808406	0.927816	1.78955
C14orf121	186.072	188.593	0.986633	-0.0194144	186.154	188.523	0.987435	-0.018243	0.761401	0.906224	1	1	0.5	0.758014	0.904333	2.80579
C14orf124	190.561	184.511	1.03279	0.0465496	190.812	190.844	0.999835	-0.000237925	0.997857	0.999422	1	1	0.5	0.933803	0.980648	0.000495207
C14orf125	1029.87	1008.77	1.02091	0.0298622	1039.55	995.241	1.04452	0.0628437	0.609659	0.831057	0.885714	0.962774	0.4375	0.467279	0.739833	981.718
C14orf126	335.575	279.052	1.20255	0.266102	325.737	268.77	1.21196	0.277336	0.139661	0.438628	0.114286	0.376424	0.125	0.0400112	0.183886	1622.63
C14orf128	304.861	346.1	0.880847	-0.183037	305.312	342.612	0.891131	-0.166291	0.11331	0.396909	0.114286	0.376424	0.875	0.0528031	0.220782	695.64
C14orf129	5370.96	4744.92	1.13194	0.178796	5419.78	4734.45	1.14475	0.195039	0.00124052	0.0469068	0.0285714	0.17463	0	0.00450168	0.0407852	234841
C14orf131	1565.84	1562.99	1.00182	0.00262488	1536.73	1568.21	0.979931	-0.0292483	0.604169	0.828497	0.885714	0.962774	0.5625	0.645494	0.849409	495.266
C14orf132	858.644	1517.13	0.565967	-0.821211	863.779	1521.68	0.567647	-0.816934	0.007098	0.0988623	0.0285714	0.17463	1	3.87673e-07	4.73987e-05	216419
C14orf133	1079.51	947.657	1.13913	0.187938	1073.67	937.235	1.14557	0.196066	0.0318052	0.207599	0.114286	0.376424	0.125	0.0168309	0.103637	9307.09
C14orf135	3335.21	3972.26	0.839624	-0.252185	3381.21	3941.18	0.857919	-0.221087	0.00294537	0.0668709	0.0285714	0.17463	1	0.00279297	0.0290887	156782
C14orf138	990.456	958.785	1.03303	0.0468853	988.866	965.479	1.02422	0.0345302	0.579564	0.815725	0.685714	0.873921	0.375	0.581574	0.813127	273.476
C14orf139	167.018	172.547	0.967959	-0.0469825	169.947	170.437	0.997126	-0.0041518	0.941861	0.981337	0.885714	0.962774	0.5625	0.951766	0.986782	0.119942
C14orf142	4155.95	4378.32	0.949212	-0.0751977	4204.44	4326.04	0.971891	-0.041133	0.471596	0.750151	0.685714	0.873921	0.625	0.526924	0.778897	7393.16
C14orf143	948.85	907.659	1.04538	0.0640288	994.621	904.678	1.09942	0.136743	0.191832	0.509445	0.2	0.50648	0.1875	0.105179	0.340067	4044.89
C14orf144	163.341	150.163	1.08776	0.121358	163.556	148.405	1.10209	0.140245	0.0048308	0.0825659	0.0285714	0.17463	0	0.028251	0.147459	114.776
C14orf145	716.655	877.039	0.81713	-0.291362	709.471	857.377	0.82749	-0.273186	0.0153691	0.144347	0.0285714	0.17463	1	0.00303945	0.030958	10938.1
C14orf147	1878.29	2399.76	0.782702	-0.353466	1840.85	2448.59	0.7518	-0.411578	0.0145911	0.141121	0.0285714	0.17463	1	0.00020795	0.00441554	184674
C14orf148	138.122	147.588	0.935863	-0.0956313	137.775	148.169	0.929855	-0.104923	0.162852	0.470351	0.2	0.50648	0.8125	0.15396	0.423806	54.0107
C14orf149	571.024	379.047	1.50647	0.591172	572.913	387.16	1.47978	0.565387	0.000421049	0.030275	0.0285714	0.17463	0	6.10967e-06	0.000355515	17252.1
C14orf153	625.005	918.638	0.680361	-0.555629	627.959	929.677	0.675459	-0.566059	0.0091612	0.113119	0.0285714	0.17463	1	1.52328e-05	0.00069875	45516.9
C14orf156	9197.42	8941.07	1.02867	0.0407816	9312.39	8968.12	1.03839	0.054346	0.383617	0.68929	0.485714	0.761963	0.3125	0.430244	0.714641	59261.1
C14orf159	1858.17	2665.05	0.697235	-0.520282	1857.76	2628.55	0.706762	-0.500703	0.00393922	0.0753688	0.0285714	0.17463	1	5.30855e-06	0.000325791	297058
C14orf162	244.671	223.13	1.09654	0.13296	235.67	222.629	1.05858	0.0821302	0.439765	0.728314	0.342857	0.650677	0.25	0.396831	0.689135	85.0411
C14orf165	167.835	157.874	1.06309	0.0882665	171.633	157.123	1.09234	0.127427	0.114393	0.398624	0.114286	0.376424	0.125	0.0921256	0.314171	105.26
C14orf166	8545.08	8296.65	1.02994	0.0425646	8473.99	8283.3	1.02302	0.0328364	0.71435	0.883261	1	1	0.5	0.628112	0.840072	18182
C14orf166B	156.293	161.365	0.968569	-0.0460734	155.773	161.153	0.966613	-0.048989	0.362142	0.673574	0.342857	0.650677	0.75	0.438606	0.720206	14.4741
C14orf167	2020.32	2094.65	0.964516	-0.0521227	2028.25	2061.91	0.983679	-0.02374	0.732626	0.892806	0.885714	0.962774	0.5625	0.774198	0.912521	566.215
C14orf169	2051.24	2047.94	1.00161	0.00232649	2012.97	1966.32	1.02372	0.0338267	0.671521	0.863233	0.685714	0.873921	0.375	0.633004	0.843057	1088.06
C14orf173	2699.42	2371.66	1.1382	0.186756	2623.9	2370.07	1.1071	0.146782	0.0690618	0.311219	0.114286	0.376424	0.125	0.044462	0.197437	32214.4
C14orf174	933.09	938.063	0.994699	-0.00766788	942.015	901.227	1.04526	0.0638596	0.526425	0.783689	0.885714	0.962774	0.4375	0.423305	0.709089	831.833
C14orf176	218.626	256.064	0.853796	-0.228037	219.165	278.223	0.787731	-0.344225	0.183547	0.498029	0.0571429	0.25625	0.9375	0.0298306	0.152512	1743.93
C14orf177	134.906	140.718	0.9587	-0.0608493	135.693	138.886	0.977005	-0.0335615	0.4202	0.713087	0.485714	0.761963	0.6875	0.584561	0.814983	5.09963
C14orf178	162.683	154.42	1.0535	0.0751971	162.602	162.262	1.00209	0.00301668	0.977521	0.992956	0.342857	0.650677	0.25	0.892795	0.964698	0.0576797
C14orf179	2270.47	2397.3	0.947094	-0.0784203	2257.63	2398.78	0.941155	-0.0874953	0.307317	0.62664	0.342857	0.650677	0.75	0.25089	0.554393	9962.45
C14orf180	147.415	164.22	0.897665	-0.155751	150.125	161.976	0.926837	-0.109613	0.228501	0.550409	0.485714	0.761963	0.6875	0.177925	0.460364	70.2199
C14orf181	218.703	210.4	1.03946	0.0558377	215.496	208.232	1.03488	0.049469	0.412802	0.708878	0.485714	0.761963	0.3125	0.463483	0.737396	26.3826
C14orf182	141.262	145.023	0.974064	-0.037911	141.203	148.289	0.952214	-0.0706427	0.557384	0.802442	0.885714	0.962774	0.5625	0.502586	0.762725	25.1071
C14orf183	136.82	140.393	0.974556	-0.0371834	138.134	140.4	0.983857	-0.0234792	0.787472	0.918211	0.885714	0.962774	0.5625	0.810931	0.928814	2.56841
C14orf184	295.728	410.467	0.720468	-0.472995	313.785	398.044	0.788316	-0.343154	0.044928	0.247807	0.0571429	0.25625	0.9375	0.00655729	0.0528723	3549.85
C14orf19	423.747	383.812	1.10405	0.142803	408.448	384.11	1.06336	0.0886329	0.554129	0.800655	0.685714	0.873921	0.375	0.403363	0.693297	296.169
C14orf2	2053.33	1471.27	1.39562	0.480909	2025.01	1477.99	1.3701	0.454285	0.00063741	0.0357655	0.0285714	0.17463	0	1.23795e-05	0.000604957	149611
C14orf21	259.253	238.751	1.08587	0.118857	265.226	245.826	1.07891	0.10958	0.369675	0.678749	0.342857	0.650677	0.25	0.262482	0.56596	188.165
C14orf23	168.875	155.669	1.08483	0.117472	163.881	158.927	1.03117	0.0442785	0.696823	0.874983	0.485714	0.761963	0.3125	0.695995	0.875054	12.2678
C14orf28	650.4	757.655	0.858439	-0.220212	660.803	774.699	0.85298	-0.229415	0.059421	0.287856	0.114286	0.376424	0.875	0.0182379	0.10991	6486.13
C14orf32	4343.44	4063.61	1.06886	0.0960748	4326.23	4088.73	1.05809	0.0814595	0.306159	0.625372	0.485714	0.761963	0.3125	0.280514	0.584517	28204.4
C14orf37	210.051	258.755	0.811773	-0.300852	208.62	254.245	0.820547	-0.285341	0.0103068	0.119771	0.0285714	0.17463	1	0.000688447	0.0106354	1040.82
C14orf38	168.679	177.899	0.948175	-0.0767747	168.142	180.749	0.930249	-0.104312	0.189107	0.505541	0.2	0.50648	0.8125	0.157814	0.429906	79.4748
C14orf39	158.515	159.908	0.991287	-0.0126252	161.79	162.824	0.993653	-0.00918588	0.90086	0.967791	0.885714	0.962774	0.5625	0.885156	0.961735	0.533992
C14orf4	4463.27	4048.87	1.10235	0.140583	4504.13	3963.92	1.13628	0.184321	0.0219661	0.17144	0.0285714	0.17463	0	0.0160512	0.100124	145914
C14orf43	855.889	871.754	0.981801	-0.0264974	866.582	872.287	0.99346	-0.00946592	0.810601	0.928716	0.685714	0.873921	0.625	0.879358	0.95915	16.2711
C14orf45	4149.16	4814.9	0.861733	-0.214688	4185.17	4811.43	0.869839	-0.20118	0.0612251	0.291619	0.0571429	0.25625	0.9375	0.0172192	0.105142	196101
C14orf48	163.805	165.782	0.988076	-0.0173061	167.034	167.904	0.994817	-0.00749736	0.900097	0.967564	0.885714	0.962774	0.5625	0.881411	0.960156	0.378707
C14orf49	209.165	194.246	1.07681	0.106758	204.771	194.184	1.05452	0.0765891	0.193578	0.511379	0.342857	0.650677	0.25	0.24887	0.551863	56.0452
C14orf50	201.405	189.396	1.06341	0.088695	202.003	189.677	1.06499	0.0908335	0.242532	0.564856	0.342857	0.650677	0.25	0.223276	0.520706	75.9675
C14orf53	149.824	146.028	1.02599	0.0370204	150.037	145.541	1.03089	0.0438912	0.332687	0.648532	0.685714	0.873921	0.375	0.481766	0.750057	10.1063
C14orf56	133.447	137.401	0.971225	-0.0421222	132.369	139.323	0.950086	-0.0738697	0.146533	0.448695	0.342857	0.650677	0.75	0.244998	0.5478	24.1802
C14orf64	141.844	144.531	0.98141	-0.0270716	141.755	145.379	0.975073	-0.0364174	0.527999	0.78478	0.685714	0.873921	0.625	0.59883	0.823801	6.56599
C14orf65	176.192	164.977	1.06798	0.0948903	174.472	163.646	1.06615	0.0924152	0.270615	0.593529	0.2	0.50648	0.1875	0.240234	0.542092	58.5984
C14orf68	170.204	182.459	0.932834	-0.100308	165.796	176.14	0.941274	-0.0873127	0.347519	0.661482	0.2	0.50648	0.8125	0.297107	0.601858	53.4986
C14orf70	141.835	149.327	0.94983	-0.0742592	146.445	148.673	0.985019	-0.0217772	0.778073	0.91401	0.342857	0.650677	0.75	0.713931	0.883422	2.4805
C14orf72	198.298	191.882	1.03344	0.04745	200.111	193.936	1.03184	0.0452166	0.477664	0.754535	0.485714	0.761963	0.3125	0.47854	0.74798	19.0626
C14orf73	167.636	161.651	1.03702	0.0524455	167.829	166.522	1.00785	0.0112778	0.881323	0.959703	0.342857	0.650677	0.25	0.822619	0.934638	0.853905
C14orf78	1978.86	3039.37	0.651076	-0.619102	1977.23	3054.57	0.647303	-0.627487	0.000363319	0.0283281	0.0285714	0.17463	1	2.38132e-06	0.000182968	580329
C14orf79	664.853	773.58	0.85945	-0.218514	677.785	769.97	0.880275	-0.183974	0.0328882	0.210852	0.0571429	0.25625	0.9375	0.0186644	0.111721	4249.01
C14orf80	442.697	438.745	1.00901	0.0129374	436.272	434.283	1.00458	0.0065929	0.928236	0.977638	0.885714	0.962774	0.4375	0.94365	0.984026	1.97835
C14orf82	379.115	499.139	0.759539	-0.396804	377.06	497.844	0.757386	-0.400898	0.0399858	0.233581	0.0285714	0.17463	1	0.00072032	0.0109607	7294.34
C14orf85	2657.43	4397.82	0.604261	-0.726756	2619.96	4310.93	0.607748	-0.718455	3.10594e-05	0.0102027	0.0285714	0.17463	1	1.6884e-07	2.60349e-05	1.42969e+06
C14orf93	952.043	840.007	1.13338	0.180626	953.068	821.775	1.15977	0.213835	0.0658608	0.303933	0.114286	0.376424	0.125	0.0251377	0.137131	8618.9
C15orf17	2025.76	1992.27	1.01681	0.024051	2025.16	2015.3	1.0049	0.00704597	0.912517	0.971641	1	1	0.5	0.90646	0.970416	48.6745
C15orf2	166.593	170.734	0.975746	-0.035423	174.392	172.419	1.01144	0.0164164	0.906607	0.969619	0.885714	0.962774	0.4375	0.816187	0.931428	1.94667
C15orf20	178.035	176.372	1.00943	0.0135434	182.406	176.831	1.03153	0.0447855	0.663529	0.859594	0.885714	0.962774	0.4375	0.62938	0.840868	15.5428
C15orf21	205.859	225.954	0.911068	-0.134369	205.603	221.73	0.927268	-0.108942	0.0918178	0.359201	0.2	0.50648	0.8125	0.104098	0.337981	130.04
C15orf23	688.744	589.885	1.16759	0.223533	679.138	580.107	1.17071	0.227386	0.0160102	0.146959	0.0285714	0.17463	0	0.00683194	0.0545133	4903.6
C15orf24	8285.69	7989.33	1.0371	0.0525481	8581.72	8053.4	1.0656	0.0916704	0.460534	0.742669	0.685714	0.873921	0.375	0.365737	0.664177	139566
C15orf26	4174.92	5999.77	0.695848	-0.523157	4358.58	5985.57	0.728181	-0.457632	0.00238031	0.0606602	0.0285714	0.17463	1	2.35266e-05	0.000956343	1.32355e+06
C15orf27	160.823	163.78	0.981946	-0.0262837	160.054	166.451	0.961567	-0.0565408	0.388604	0.692657	0.685714	0.873921	0.625	0.421691	0.707872	20.4622
[truncated: 29,423 more rows]

## Sheet: dg_cigar_vs_ecigar
Symbol	median g1	median g2	qmedian	logqmedian	mean g1	mean g2	qmean	logqmean	ttest rawp	ttest adjp	wmw rawp	wmw adjp	AUC	limma rawp	limma adjp	varianz
CYP1A1	5018.01	178.601	28.0961	4.8123	5005.23	177.454	28.2057	4.81792	9.51189e-05	0.0128087	0.0285714	0.20544	0	2.07728e-19	6.52723e-15	1.16537e+07
S100A12	6169.99	1436.82	4.2942	2.10239	6116.37	1421.43	4.30296	2.10533	7.62123e-07	0.00266082	0.0285714	0.20544	0	8.11018e-15	8.4946e-11	1.10212e+07
ANXA10	1013.87	269.828	3.75747	1.90976	1075.08	269.108	3.99498	1.99819	0.00414451	0.081393	0.0285714	0.20544	0	4.9004e-11	4.18204e-08	324797
PANX2	1991.27	530.478	3.75373	1.90832	1946.01	522.54	3.72413	1.89691	1.55546e-05	0.00603405	0.0285714	0.20544	0	1.54672e-13	9.72019e-10	1.01313e+06
SLC7A11	615.792	178.323	3.45323	1.78795	620.498	175.39	3.53782	1.82286	1.39811e-05	0.00570537	0.0285714	0.20544	0	8.63105e-13	2.62608e-09	99060.4
LOC642567	5007.62	1608.85	3.11254	1.63809	4977.37	1622.52	3.06768	1.61715	6.7078e-05	0.0109183	0.0285714	0.20544	0	5.88295e-13	2.43319e-09	5.62753e+06
UCHL1	911.133	303.434	3.00274	1.58628	917.592	307.2	2.98696	1.57868	1.69525e-06	0.00313342	0.0285714	0.20544	0	1.87586e-12	3.91631e-09	186290
CLDN10	897.816	308.433	2.9109	1.54146	895.662	310.759	2.88217	1.52716	0.000174622	0.0181136	0.0285714	0.20544	0	4.07821e-13	2.13576e-09	171056
CRNN	381.064	160.7	2.37128	1.24567	470.03	163.527	2.87433	1.52322	0.0509302	0.292993	0.0285714	0.20544	0	1.71081e-06	0.0001052	46972
LOC344887	686.401	237.888	2.8854	1.52877	673.61	238.19	2.82804	1.4998	0.000216999	0.019543	0.0285714	0.20544	0	6.19487e-13	2.43319e-09	94795.2
AKR1B15	6576.08	2384.67	2.75765	1.46344	6676.58	2386.66	2.79745	1.48411	2.56761e-05	0.00756953	0.0285714	0.20544	0	1.23069e-10	7.87619e-08	9.2017e+06
UGT1A6	1883.09	680.414	2.76757	1.46862	1857.42	687.346	2.7023	1.43419	0.000912763	0.0371517	0.0285714	0.20544	0	6.49532e-11	4.94494e-08	684535
HSD17B2	2511.78	949.398	2.64565	1.40362	2550.26	948.433	2.68892	1.42703	4.7163e-05	0.00974971	0.0285714	0.20544	0	8.62868e-13	2.62608e-09	1.28292e+06
TRIB3	877.772	320.854	2.73574	1.45193	849.177	316.545	2.68265	1.42366	0.00219048	0.0586279	0.0285714	0.20544	0	5.55797e-10	2.32857e-07	141849
C9orf169	6132.98	2360.46	2.59821	1.37752	6155.17	2320.68	2.65231	1.40725	5.85062e-08	0.000612794	0.029401	0.207465	0	1.86256e-12	3.91631e-09	7.35165e+06
S100A7	12436.5	4625.61	2.68862	1.42687	12443.7	4775.43	2.60576	1.38171	6.3237e-05	0.0106841	0.0285714	0.20544	0	8.04575e-11	5.87939e-08	2.94008e+07
LOC441282	578.907	239.766	2.41447	1.27171	579.133	229.683	2.52144	1.33425	4.6558e-05	0.00974333	0.0285714	0.20544	0	6.4777e-10	2.57649e-07	61057.7
SLC7A5	4819.16	1890.89	2.54861	1.34971	4675.71	1859.88	2.51398	1.32997	0.000693397	0.032899	0.0285714	0.20544	0	8.75975e-11	6.25566e-08	3.96443e+06
ENPEP	533.791	213.069	2.50525	1.32496	534.37	214.233	2.49434	1.31866	8.68361e-05	0.0121443	0.0285714	0.20544	0	2.82346e-12	4.64903e-09	51244
LOC147645	1811.61	719.452	2.51804	1.3323	1736.37	713.824	2.43249	1.28243	0.0140631	0.153487	0.0285714	0.20544	0	3.0691e-07	2.8198e-05	522800
OCA2	1913.58	783.163	2.4434	1.28889	1907.69	785.304	2.42923	1.2805	6.61225e-05	0.0109183	0.0285714	0.20544	0	8.9935e-12	1.17747e-08	629871
CYP1B1	10975.5	4470.21	2.45525	1.29587	11021.5	4566.32	2.41366	1.27122	0.000113327	0.0142439	0.0285714	0.20544	0	9.81675e-12	1.18639e-08	2.08348e+07
ZBED2	1747.21	769.541	2.27045	1.18298	1762.44	734.438	2.39972	1.26286	0.000534144	0.0293424	0.0285714	0.20544	0	8.92356e-10	3.37826e-07	528398
PRSS3	1135.85	490.886	2.31389	1.21032	1218.83	509.635	2.39157	1.25796	0.00248845	0.0629565	0.0285714	0.20544	0	1.78726e-08	3.10272e-06	251476
GPX2	9880.59	4046.96	2.44148	1.28776	9740.37	4148.21	2.34809	1.23149	0.00124433	0.0435891	0.0285714	0.20544	0	1.33475e-09	4.41479e-07	1.56361e+07
CYP4F11	1801.03	744.269	2.41986	1.27492	1778.12	768.352	2.3142	1.21051	8.72244e-05	0.0121443	0.0285714	0.20544	0	1.09101e-09	3.98624e-07	509815
IL1B	11027.8	4819.76	2.28805	1.19412	10887.5	4720.54	2.3064	1.20565	5.45649e-07	0.00244934	0.0285714	0.20544	0	4.50633e-11	4.04565e-08	1.90156e+07
ASAM	709.678	327.58	2.16643	1.11532	760.167	341.012	2.22915	1.15649	0.11906	0.442923	0.0571429	0.28807	0.0625	0.00214989	0.0273276	87845.6
FADS1	2112.9	903.661	2.33816	1.22537	1998.15	900.592	2.21871	1.14972	0.00551328	0.094873	0.0285714	0.20544	0	1.8297e-08	3.15894e-06	602316
PIR	4948.67	2268.75	2.18123	1.12514	4962.81	2299.65	2.15807	1.10974	3.28107e-05	0.00866647	0.0285714	0.20544	0	1.4312e-11	1.66559e-08	3.54622e+06
TSPAN7	2912.31	1272.63	2.28841	1.19435	2762.82	1283.15	2.15315	1.10645	0.00194887	0.0554686	0.0285714	0.20544	0	4.93725e-09	1.25112e-06	1.09471e+06
ITGB7	1047.72	476.638	2.19814	1.13628	1020.78	478.675	2.13251	1.09255	0.00387242	0.0786696	0.0285714	0.20544	0	7.70013e-09	1.64594e-06	146939
SPRR2E	1058.39	517.002	2.04717	1.03363	1075.83	505.277	2.12918	1.0903	0.000630787	0.0318021	0.0285714	0.20544	0	5.90568e-10	2.44169e-07	162763
ABCC3	1590.28	734.313	2.16567	1.11481	1575.35	743.012	2.12023	1.08422	0.000571614	0.030317	0.0285714	0.20544	0	2.74241e-09	8.12945e-07	346397
AKR1B10	10675.2	5086.06	2.09891	1.06964	10738.6	5083.25	2.11254	1.07898	0.000171884	0.0181136	0.0285714	0.20544	0	3.15465e-11	3.11516e-08	1.59913e+07
IER3	8924.6	4367.36	2.04348	1.03103	9112.5	4334.66	2.10224	1.07193	0.000641198	0.0318021	0.0285714	0.20544	0	6.60962e-11	4.94494e-08	1.14139e+07
HMOX1	2066.96	976.071	2.11763	1.08245	2023.87	971.724	2.08276	1.0585	0.000861874	0.0364114	0.0285714	0.20544	0	1.25926e-09	4.25468e-07	553503
ALOX15B	1773.99	865.045	2.05075	1.03615	1773.72	871.602	2.03501	1.02504	0.00135767	0.04523	0.0285714	0.20544	0	1.41608e-09	4.63501e-07	406911
G6PD	3787.87	1881.82	2.01287	1.00926	3790.17	1868.28	2.0287	1.02055	1.95069e-06	0.00340526	0.0285714	0.20544	0	1.56112e-10	8.9188e-08	1.84683e+06
H19	411.595	212.227	1.9394	0.955614	437.1	216.561	2.01837	1.01319	0.0192231	0.179971	0.0285714	0.20544	0	1.39836e-06	9.09715e-05	24318.7
AKR1B1	9904.72	4752.54	2.08409	1.05942	9666.05	4796.91	2.01506	1.01082	0.00266991	0.0654094	0.0285714	0.20544	0	3.18083e-09	8.92393e-07	1.18543e+07
ARTN	721.967	362.775	1.99012	0.992859	728.561	364.435	1.99915	0.999388	0.00021925	0.019543	0.0285714	0.20544	0	4.89431e-10	2.13596e-07	66293.8
KRT24	1159.22	583.045	1.98821	0.99147	1135.46	579.929	1.95794	0.969333	0.00156493	0.0487345	0.029401	0.207465	0	1.00857e-09	3.72837e-07	154309
OKL38	2028.61	1041.51	1.94777	0.961823	2022.14	1034.16	1.95536	0.967431	2.04526e-05	0.00685956	0.0285714	0.20544	0	5.13217e-09	1.26115e-06	488059
KRTDAP	7609.14	3831.24	1.98608	0.98992	7341.51	3778.37	1.94304	0.958313	0.00328634	0.0720677	0.0285714	0.20544	0	7.28671e-08	9.34543e-06	6.34798e+06
ODC1	3445.68	1796.25	1.91826	0.939802	3457.62	1781.13	1.94125	0.956987	0.000647276	0.0318021	0.0285714	0.20544	0	8.53778e-09	1.75343e-06	1.40531e+06
NMB	2550.82	1303.16	1.9574	0.96894	2556.68	1328.7	1.9242	0.944261	2.01613e-05	0.00685956	0.0285714	0.20544	0	5.13738e-09	1.26115e-06	753973
S100A7A	770.155	373.903	2.05977	1.04249	775.073	406.502	1.90669	0.93107	0.00424631	0.0823627	0.0285714	0.20544	0	7.08163e-06	0.000313849	67922.4
LOC100131836	152.371	139.836	1.08964	0.123852	271.478	145.647	1.86394	0.898357	0.397909	0.726982	0.485714	0.787803	0.3125	0.17432	0.487018	7916.68
SPRR3	10531.4	5364.87	1.96303	0.97308	10457.3	5611.48	1.86355	0.898056	0.000127029	0.0154112	0.0285714	0.20544	0	1.95464e-09	6.08106e-07	1.17409e+07
TXNRD1	5438.25	2915.12	1.86553	0.899586	5410.01	2925.84	1.84904	0.886779	3.26988e-05	0.00866647	0.0285714	0.20544	0	4.45988e-09	1.15817e-06	3.08554e+06
CBR3	1137.19	593.831	1.91501	0.937353	1103.52	597.53	1.8468	0.885027	0.00194265	0.0553417	0.0285714	0.20544	0	4.36218e-09	1.14224e-06	128012
SLC3A2	2896.54	1482.02	1.95445	0.966763	2752.87	1490.94	1.8464	0.884718	0.00348468	0.0743459	0.0285714	0.20544	0	2.15602e-08	3.56561e-06	796239
MYEOV	1279.33	687.319	1.86133	0.896337	1247.85	678.223	1.83989	0.879618	0.00032463	0.0228054	0.0285714	0.20544	0	3.7898e-08	5.59076e-06	162240
CRCT1	491.96	294.623	1.6698	0.739672	561.6	305.295	1.83953	0.879336	0.063367	0.328382	0.0285714	0.20544	0	0.000137974	0.00330443	32845.9
C20orf70	392.842	219.078	1.79316	0.842506	404.7	220.049	1.83914	0.879028	0.00464291	0.0864275	0.0285714	0.20544	0	2.30977e-08	3.74112e-06	17048
FOLR3	1343.18	758.761	1.77023	0.823935	1337.74	732.397	1.82653	0.869104	0.00182068	0.0530946	0.0285714	0.20544	0	3.00062e-07	2.78951e-05	183222
EEF1A2	3143.97	1710.41	1.83813	0.878241	3122.25	1718.67	1.81667	0.861293	2.80995e-06	0.00380954	0.0285714	0.20544	0	1.29149e-09	4.31715e-07	985014
CABYR	682.315	376.548	1.81203	0.857605	680.68	374.956	1.81536	0.860256	0.000375364	0.0243692	0.0285714	0.20544	0	8.82489e-10	3.37826e-07	46733.6
POPDC3	563.809	312.774	1.80261	0.850087	572.452	315.857	1.81238	0.857884	1.85385e-05	0.00669015	0.0285714	0.20544	0	8.42594e-10	3.2987e-07	32920.6
RAB37	476.666	256.415	1.85897	0.8945	470.462	260.407	1.80664	0.853311	0.00186633	0.0538512	0.0285714	0.20544	0	1.42053e-08	2.56107e-06	22061.6
VIPR1	1519.14	900.275	1.68741	0.754815	1618.72	897.686	1.80321	0.850567	0.0094893	0.125954	0.0285714	0.20544	0	3.5674e-07	3.14873e-05	259942
ME1	6692.55	3597.66	1.86025	0.8955	6659.64	3701.78	1.79904	0.847225	0.0018188	0.0530946	0.0285714	0.20544	0	3.67471e-08	5.44654e-06	4.37446e+06
PTGES	2750.72	1517.81	1.8123	0.857819	2714.15	1509.98	1.79747	0.845971	0.000184283	0.0187851	0.0285714	0.20544	0	9.90216e-09	1.96928e-06	725011
TMEM45B	2160.5	1202.17	1.79716	0.845722	2174.7	1211.37	1.79524	0.84418	0.0030062	0.0687489	0.0285714	0.20544	0	3.19503e-08	4.87351e-06	464006
TMEM156	1132.25	656.209	1.72544	0.786962	1154.17	644.384	1.79112	0.84086	3.28953e-05	0.00866647	0.0285714	0.20544	0	1.13674e-09	4.08666e-07	129939
FAM25A	444.818	252.602	1.76094	0.816349	443.316	247.609	1.79039	0.840272	0.00284351	0.0663341	0.0285714	0.20544	0	5.0522e-08	7.1195e-06	19150.6
TIPARP	11025.7	6290.64	1.75271	0.80959	11188	6252.73	1.78929	0.83939	0.000440545	0.0262174	0.0285714	0.20544	0	2.12301e-09	6.41434e-07	1.21783e+07
SPINK7	317.271	191.591	1.65598	0.727685	338.804	190.229	1.78104	0.832718	0.0112369	0.137795	0.0285714	0.20544	0	3.06765e-07	2.8198e-05	11037.4
LOC641835	372.49	213.134	1.74768	0.805445	372.198	211.003	1.76395	0.818811	0.00033559	0.0232217	0.0285714	0.20544	0	1.88486e-09	5.9226e-07	12992
STRA6	1064.69	594.704	1.79029	0.840191	1049.06	595.113	1.76279	0.817861	0.00928886	0.125161	0.0285714	0.20544	0	3.33741e-07	3.00481e-05	103034
SRXN1	5974.55	3501.59	1.70624	0.770819	6034.69	3428.35	1.76023	0.815765	0.00057504	0.030317	0.0285714	0.20544	0	5.05267e-08	7.1195e-06	3.39651e+06
GPR116	860.522	479.542	1.79447	0.843556	859.993	489.401	1.75724	0.813308	9.32641e-06	0.00544838	0.0285714	0.20544	0	3.28071e-09	9.04266e-07	68669.1
IL13RA2	386.975	217.512	1.77909	0.831141	377.56	217.646	1.73474	0.794721	0.00448519	0.0847466	0.0285714	0.20544	0	6.90762e-07	5.24279e-05	12786.2
IL19	330.313	186.934	1.767	0.821306	326.812	188.9	1.73008	0.790838	0.00434865	0.0831729	0.0285714	0.20544	0	9.51944e-08	1.15046e-05	9509.86
LOC645312	548.22	308.899	1.77476	0.827622	557.087	322.902	1.72525	0.786808	0.0062224	0.100708	0.0285714	0.20544	0	1.74097e-06	0.000106223	27421.4
KLK13	586.569	319.204	1.8376	0.87782	579.342	336.224	1.72309	0.784995	0.0496434	0.288943	0.0571429	0.28807	0.0625	0.000314605	0.00621339	29553.4
KLK10	1225.88	690.407	1.77559	0.828295	1181.33	689.972	1.71215	0.775805	0.00166235	0.050316	0.0285714	0.20544	0	3.2087e-07	2.90558e-05	120718
HBEGF	2609.92	1524.99	1.71143	0.775201	2595.63	1538.34	1.68729	0.754711	0.000176828	0.0182772	0.0285714	0.20544	0	2.23466e-08	3.65716e-06	558933
OLR1	579.701	331.496	1.74874	0.806317	551.048	327.199	1.68414	0.752011	0.0048161	0.0879324	0.0285714	0.20544	0	6.58802e-07	5.02449e-05	25054.3
STC2	519.321	310.478	1.67265	0.742136	519.38	308.457	1.6838	0.751721	0.000573628	0.030317	0.0285714	0.20544	0	7.00013e-09	1.5939e-06	22244.2
LOC389641	910.036	517.089	1.75992	0.81551	912.65	542.149	1.68339	0.751373	0.000873214	0.036682	0.0285714	0.20544	0	4.04578e-07	3.48292e-05	68635.7
RHCG	715.442	423.301	1.69015	0.75715	714.848	425.414	1.68036	0.748769	1.33951e-05	0.00570537	0.0285714	0.20544	0	7.92194e-09	1.68191e-06	41886.1
PRSS2	414.349	251.587	1.64694	0.719788	419.415	250.425	1.67481	0.744001	0.000968248	0.0379829	0.0285714	0.20544	0	5.19351e-07	4.24244e-05	14278.8
IL1A	8350.95	4897.01	1.70532	0.770039	8365	5004.68	1.67144	0.741088	1.35619e-05	0.00570537	0.0285714	0.20544	0	1.28342e-08	2.38632e-06	5.64587e+06
EREG	592.195	383.554	1.54397	0.626643	611.865	368.299	1.66133	0.732335	0.000734263	0.033731	0.0285714	0.20544	0	3.4005e-07	3.04454e-05	29662.1
GRB14	355.295	218.442	1.6265	0.701767	365.321	220.256	1.65862	0.729988	0.0012477	0.0436583	0.0285714	0.20544	0	1.28346e-08	2.38632e-06	10522
FAH	1534.46	882.812	1.73814	0.797548	1500.22	907.683	1.65281	0.724918	0.0065681	0.103502	0.0285714	0.20544	0	3.09826e-06	0.000165849	175552
DDIT3	685.435	404.753	1.69347	0.759978	669.369	405.781	1.64958	0.722102	0.0171505	0.170253	0.0285714	0.20544	0	3.95701e-06	0.000200221	34739.4
LOC643161	343.395	219.239	1.56631	0.647367	365.703	221.786	1.6489	0.721504	0.00922614	0.1248	0.0285714	0.20544	0	7.4013e-07	5.52408e-05	10356
PTGR1	9510.8	5893.09	1.61389	0.690543	9546.03	5789.93	1.64873	0.721355	5.63924e-06	0.00478909	0.0285714	0.20544	0	6.0448e-09	1.43894e-06	7.05415e+06
IRAK2	2000.84	1197.38	1.67101	0.740722	1979.23	1203.89	1.64403	0.717238	8.46674e-05	0.0120404	0.0285714	0.20544	0	3.70589e-09	1.00385e-06	300577
PHCA	1046.68	662.001	1.58109	0.660917	1089.5	663.367	1.64238	0.715791	0.0127665	0.146126	0.0285714	0.20544	0	1.52304e-06	9.59059e-05	90795.8
CBS	621.32	386.225	1.6087	0.685897	630.333	384.253	1.64041	0.714059	0.00118734	0.0424926	0.0285714	0.20544	0	1.83015e-06	0.00011059	30277.8
LRP5	1481.25	903.887	1.63876	0.712602	1487.71	908.2	1.63809	0.712016	4.12834e-06	0.00418454	0.0285714	0.20544	0	5.26093e-09	1.27161e-06	167918
GCLM	5265.9	3183.77	1.65398	0.725943	5179.05	3167.8	1.6349	0.709206	3.03095e-06	0.00380954	0.029401	0.207465	0	6.39406e-09	1.49936e-06	2.02256e+06
ALDH3A2	6134.18	3751.99	1.63491	0.709215	6062.69	3724.05	1.62798	0.703084	4.67673e-06	0.0044531	0.0285714	0.20544	0	2.06713e-09	6.30615e-07	2.7346e+06
RAP1GAP	2476.37	1560.23	1.58718	0.666465	2525.97	1552.21	1.62734	0.702514	0.00314878	0.0706216	0.0285714	0.20544	0	4.27872e-07	3.63913e-05	474105
LRP8	574.42	344.477	1.66751	0.737698	566.975	349.586	1.62185	0.69764	0.000147057	0.0167615	0.0285714	0.20544	0	5.7955e-08	7.91765e-06	23629.1
FERMT1	5888.94	3658.48	1.60967	0.686764	5953.94	3690.15	1.61347	0.690164	0.00145948	0.046748	0.0285714	0.20544	0	1.9112e-08	3.28163e-06	2.56236e+06
CAPN12	646.206	405.364	1.59414	0.672776	653.13	404.833	1.61333	0.690043	0.000811185	0.0352752	0.0285714	0.20544	0	8.87727e-09	1.81131e-06	30825.7
LOC647993	415.941	261.834	1.58857	0.667728	417.633	261.552	1.59675	0.675142	0.0113425	0.138249	0.0285714	0.20544	0	2.59334e-06	0.000146862	12180.8
SLC15A3	601.03	374.33	1.60562	0.683126	587.908	368.602	1.59497	0.673526	0.0012411	0.0435891	0.0285714	0.20544	0	9.51295e-07	6.75069e-05	24047.6
LOC402644	6208.22	3720.18	1.6688	0.738808	5934.43	3723.96	1.59358	0.672271	0.00956385	0.126369	0.0285714	0.20544	0	7.50459e-06	0.000328883	2.44308e+06
TSKU	3918.6	2467.06	1.58837	0.667547	3891.97	2444.97	1.59183	0.670684	1.85242e-05	0.00669015	0.0285714	0.20544	0	3.15988e-08	4.8434e-06	1.0469e+06
SPDEF	690.784	424.988	1.62542	0.700815	696.749	438.407	1.58927	0.668368	0.000850122	0.0362604	0.0285714	0.20544	0	3.13551e-07	2.855e-05	33370.3
SAMD8	1137.1	733.504	1.55023	0.632479	1144.04	720.993	1.58675	0.666079	0.000886739	0.0370306	0.0285714	0.20544	0	1.12037e-07	1.32347e-05	89484
NAV3	267.472	170.5	1.56875	0.649615	268.686	170.55	1.57541	0.655727	0.000759531	0.0343817	0.0285714	0.20544	0	3.23268e-07	2.91889e-05	4815.35
ABHD9	2146.38	1351.75	1.58785	0.667079	2117.65	1349.05	1.56973	0.65052	0.000986055	0.0383463	0.0285714	0.20544	0	2.08727e-06	0.000123051	295374
GCLC	5663.45	3453.09	1.64011	0.713794	5617.17	3582	1.56817	0.649079	0.000153247	0.0171472	0.0285714	0.20544	0	1.20426e-07	1.38777e-05	2.07097e+06
GPR37L1	329.75	215.122	1.53285	0.616214	333.658	213.651	1.5617	0.643116	1.23963e-05	0.00570537	0.0285714	0.20544	0	2.05437e-08	3.46144e-06	7200.89
FXYD3	2538.42	1588.37	1.59813	0.676386	2502.03	1602.23	1.56159	0.643013	0.00326265	0.0718423	0.0285714	0.20544	0	1.81669e-07	1.86549e-05	404814
FAM25C	436.307	284.541	1.53337	0.616705	440.757	282.699	1.5591	0.640714	0.00158856	0.0491782	0.0285714	0.20544	0	2.73888e-07	2.57668e-05	12491.1
LOC647987	372.864	234.565	1.5896	0.668666	372.471	239.986	1.55206	0.63418	0.0085735	0.119826	0.0285714	0.20544	0	5.40935e-06	0.00025445	8776.19
SLC1A1	1393.48	924.644	1.50704	0.591718	1431.06	923.77	1.54915	0.631476	0.00334297	0.0728247	0.0285714	0.20544	0	1.57075e-07	1.67878e-05	128670
FTHL2	6401.21	4021.83	1.59162	0.670492	6490.28	4199.64	1.54544	0.628017	0.000186307	0.0187851	0.0285714	0.20544	0	3.12838e-07	2.855e-05	2.62353e+06
RPL29	646.57	420.655	1.53705	0.620167	644.392	417.444	1.54366	0.626357	0.00596865	0.098865	0.0285714	0.20544	0	8.87439e-07	6.43998e-05	25752.8
LOC392437	4603.89	3126.87	1.47237	0.558136	4829.01	3137.38	1.53918	0.622165	0.0120596	0.14219	0.0285714	0.20544	0	4.50219e-06	0.000221389	1.4308e+06
TUBA3D	723.574	479.004	1.51058	0.595103	724.763	471.355	1.53762	0.620695	0.00011881	0.0146401	0.0285714	0.20544	0	6.79271e-08	8.92495e-06	32107.9
PLA2G4A	1119.7	701.471	1.59622	0.674656	1109.5	721.843	1.53704	0.620158	2.05206e-05	0.00685956	0.0285714	0.20544	0	6.91363e-08	8.92495e-06	75140.6
RND1	310.991	200.373	1.55206	0.634187	303.119	197.409	1.53549	0.618694	0.00190673	0.0547152	0.0285714	0.20544	0	2.04942e-07	2.041e-05	5587.26
BCL3	2406.04	1586.34	1.51672	0.600959	2445.93	1594.95	1.53355	0.616875	0.000414413	0.0256305	0.0285714	0.20544	0	7.56979e-08	9.62988e-06	362086
FAM83C	565.095	360.433	1.56782	0.648763	556.427	363.97	1.52877	0.612371	0.00108891	0.0403488	0.0285714	0.20544	0	7.53275e-08	9.62172e-06	18519.8
UPP1	2093.16	1457.78	1.43586	0.52191	2175.31	1423.34	1.52831	0.611941	0.00428	0.0825069	0.0285714	0.20544	0	1.67716e-06	0.000103429	282729
FLJ20489	644.512	428.159	1.50531	0.590058	655.3	429.177	1.52688	0.610583	0.00151115	0.0475702	0.0285714	0.20544	0	9.50789e-07	6.75069e-05	25565.8
TBXAS1	353.635	231.179	1.5297	0.61325	351.211	230.568	1.52324	0.607144	0.00365803	0.0761713	0.0285714	0.20544	0	2.31669e-07	2.22615e-05	7277.33
MID1IP1	2733.05	1769.96	1.54413	0.626795	2689.45	1765.71	1.52316	0.607067	0.000212374	0.0195124	0.0285714	0.20544	0	7.48937e-07	5.57648e-05	426653
SPRR1B	9508.44	6402.61	1.48509	0.570548	9811.38	6463.94	1.51786	0.602041	0.00326762	0.071851	0.029401	0.207465	0	2.59204e-05	0.000903963	5.60266e+06
CAPZA1	2134.82	1381.06	1.54579	0.628345	2082.83	1372.66	1.51737	0.601574	0.00671631	0.104579	0.0285714	0.20544	0	0.00012077	0.00300237	252173
NRCAM	1308.76	824.858	1.58665	0.665984	1255.25	827.713	1.51653	0.600773	0.0125442	0.144806	0.0285714	0.20544	0	4.53518e-06	0.00022197	91394.4
C1orf161	531.037	336.185	1.57959	0.659555	526.156	347.054	1.51606	0.60033	0.00193569	0.0552437	0.0285714	0.20544	0	2.48744e-06	0.000142889	16038.7
TGM1	1376	918.641	1.49787	0.582912	1386.37	915.252	1.51474	0.599066	0.00663249	0.104012	0.0285714	0.20544	0	7.3386e-05	0.00201216	110974
ALKBH6	1101.03	773.126	1.42413	0.510078	1161.62	767.696	1.51312	0.597526	0.0478124	0.283801	0.0285714	0.20544	0	0.000176625	0.00400426	77586.5
S1PR1	517.506	331.173	1.56265	0.64399	503.639	333.425	1.5105	0.595025	0.011508	0.139	0.0285714	0.20544	0	2.85456e-05	0.000967596	14486.3
FDPS	2059.08	1356.12	1.51836	0.602511	2043.63	1353.35	1.51005	0.594592	0.00452301	0.0849791	0.0285714	0.20544	0	6.76494e-06	0.000303374	238238
RPP25	912.791	602.659	1.51461	0.598942	918.259	608.476	1.50911	0.593701	0.0013379	0.0449817	0.0285714	0.20544	0	1.27391e-06	8.4449e-05	47982.9
EPB41L3	367.722	247.153	1.48783	0.573208	369.727	245.608	1.50536	0.590104	6.13795e-05	0.010605	0.0285714	0.20544	0	1.40117e-07	1.55027e-05	7702.79
EPHX1	1595.44	1091.75	1.46136	0.547316	1586.02	1054.31	1.50432	0.589115	0.00667532	0.10425	0.0285714	0.20544	0	1.60004e-05	0.000613876	141359
HYAL1	410.815	274.868	1.49459	0.57975	412.947	274.682	1.50336	0.588195	9.33479e-05	0.012753	0.0285714	0.20544	0	2.45684e-08	3.89893e-06	9558.61
SPRR2C	488.268	322.704	1.51305	0.597461	488.939	325.303	1.50303	0.58787	0.000266592	0.0205179	0.0285714	0.20544	0	1.52314e-07	1.64285e-05	13388.4
RNF113A	2580.31	1700.41	1.51747	0.601665	2503.08	1666	1.50245	0.58732	0.00611784	0.0997631	0.0285714	0.20544	0	6.09883e-06	0.000279355	350356
GOLT1A	379.027	248.888	1.52288	0.606804	370.854	248.303	1.49355	0.578749	0.000169104	0.0181136	0.0285714	0.20544	0	5.85491e-07	4.57644e-05	7509.35
ALOXE3	462.048	313.32	1.47468	0.560404	456.792	306.19	1.49186	0.577114	2.94795e-05	0.00814583	0.0285714	0.20544	0	1.87502e-07	1.90055e-05	11340.6
DEFB1	4395.08	3035.61	1.44784	0.5339	4452.87	2984.91	1.4918	0.577051	0.0024135	0.0621105	0.0285714	0.20544	0	1.6425e-05	0.000629162	1.07746e+06
FNDC4	555.099	374.745	1.48127	0.566837	553.515	371.506	1.48992	0.575238	0.00091533	0.0371596	0.0285714	0.20544	0	6.33777e-07	4.86908e-05	16563.7
ALAS1	409.443	276.84	1.47898	0.564607	408.434	274.336	1.48881	0.574156	8.91193e-05	0.012282	0.0285714	0.20544	0	4.5529e-07	3.83542e-05	8991.04
ARHGEF16	1225.46	804.079	1.52406	0.607916	1199.04	805.486	1.48859	0.573949	0.00939974	0.125364	0.0285714	0.20544	0	0.000148584	0.00349199	77442.5
LOC440731	1847.16	1186.79	1.55643	0.638243	1810.72	1217.03	1.48782	0.573203	0.000174161	0.0181136	0.0285714	0.20544	0	3.83675e-07	3.34551e-05	176237
PPM2C	2529.35	1709.67	1.47944	0.565048	2513.57	1692.47	1.48515	0.570607	0.00106257	0.0399789	0.0285714	0.20544	0	6.50651e-07	4.97439e-05	337102
LOC643479	301.094	206.577	1.45753	0.54353	307.466	207.646	1.48073	0.566306	0.00986782	0.128712	0.0285714	0.20544	0	2.30534e-05	0.00082223	4982.1
ZPLD1	313.73	206.578	1.5187	0.602836	308.579	208.788	1.47795	0.563601	0.000103664	0.01346	0.0285714	0.20544	0	2.8956e-07	2.69987e-05	4979.14
RARRES2	1087.81	739.918	1.47018	0.555996	1088.17	737.036	1.47642	0.562103	0.000621741	0.0316721	0.0285714	0.20544	0	6.947e-07	5.25996e-05	61649
CD7	335.618	220.347	1.52313	0.607041	326.183	221.278	1.47409	0.559824	0.0105885	0.133728	0.0285714	0.20544	0	7.46936e-06	0.000327797	5502.58
LOC100132394	571.151	388.134	1.47153	0.557316	621.338	422.284	1.47137	0.557164	0.247113	0.598628	0.2	0.537634	0.1875	0.063026	0.277094	19811.2
SLC12A8	900.638	593.222	1.51821	0.602375	888.49	604.201	1.47052	0.556328	0.00106252	0.0399789	0.0285714	0.20544	0	7.96376e-06	0.000346589	40410.2
PGD	9602.3	6114.26	1.57048	0.651204	9573.45	6510.81	1.47039	0.556201	0.0105964	0.133742	0.0571429	0.28807	0.0625	0.00016556	0.00379171	4.68987e+06
KLK6	1220.72	837.338	1.45786	0.543854	1239.13	842.894	1.47009	0.555902	0.00354635	0.0749772	0.0285714	0.20544	0	5.47979e-07	4.3925e-05	78500.6
SLC16A14	577.736	397.615	1.453	0.539037	586.576	399.043	1.46995	0.555772	0.000422391	0.0256707	0.0285714	0.20544	0	1.16287e-07	1.35332e-05	17584.2
BLVRB	2104.08	1510.81	1.39269	0.477871	2059.04	1402.93	1.46767	0.553531	0.0128666	0.146166	0.0285714	0.20544	0	0.000698171	0.0115402	215242
UGT2B7	748.598	527.711	1.41858	0.504445	758.874	517.335	1.46689	0.552762	0.0032143	0.071479	0.0285714	0.20544	0	2.47601e-06	0.000142728	29170.5
PPP2R2C	879.788	596.298	1.47542	0.561122	891.601	607.889	1.46672	0.55259	0.000691356	0.032899	0.0285714	0.20544	0	3.77765e-06	0.00019364	40246.2
FAM25G	428.075	283.601	1.50943	0.593999	420.245	286.735	1.46562	0.551514	0.000862136	0.0364114	0.0285714	0.20544	0	1.3457e-06	8.82771e-05	8912.48
LOC100128291	1093.86	769.556	1.42141	0.507325	1082.18	739.146	1.4641	0.55001	0.000547382	0.02949	0.0285714	0.20544	0	2.21667e-06	0.000129465	58836.4
ADM2	424.849	293.055	1.44972	0.535776	415.567	283.872	1.46393	0.549842	0.00049757	0.0283236	0.0285714	0.20544	0	3.26621e-06	0.000172417	8671.84
SLC22A18AS	386.084	257.651	1.49848	0.583497	382.3	261.407	1.46247	0.548406	0.00325432	0.0718239	0.0285714	0.20544	0	1.07975e-06	7.44034e-05	7307.54
LOC729898	565.095	371.508	1.52109	0.605101	550.681	376.828	1.46136	0.54731	0.000717609	0.0334006	0.0285714	0.20544	0	4.11969e-06	0.000206458	15112.4
PRSS22	851.16	595.271	1.42987	0.515884	876.992	600.456	1.46054	0.546504	0.0283796	0.219498	0.0285714	0.20544	0	9.49709e-05	0.00247649	38236
MGC87042	2097.9	1458.13	1.43876	0.524827	2114.96	1448.3	1.4603	0.546267	8.50668e-05	0.0120404	0.0285714	0.20544	0	5.93841e-07	4.63019e-05	222215
LOC100132199	1024.51	710.348	1.44226	0.52833	1035.23	710.499	1.45705	0.543052	0.000243357	0.0199707	0.0285714	0.20544	0	8.35087e-07	6.11658e-05	52726.4
CDC42EP2	595.311	413.781	1.43871	0.524777	603.762	414.536	1.45648	0.542483	0.000917322	0.0371924	0.0285714	0.20544	0	1.12516e-07	1.32415e-05	17903.2
F12	1215.23	808.256	1.50352	0.588345	1215.88	835.152	1.45588	0.541888	0.00116567	0.0421009	0.0285714	0.20544	0	3.9285e-06	0.000200067	72476
IL1F9	4828.79	3323.55	1.4529	0.538935	4778.46	3284.04	1.45505	0.541073	3.30971e-05	0.00866647	0.029401	0.207465	0	1.97502e-07	1.98272e-05	1.11664e+06
GPR110	4046.47	2808.13	1.44098	0.527053	4134.37	2849.53	1.45089	0.536943	0.00507478	0.0905508	0.0285714	0.20544	0	2.73557e-06	0.000152114	825404
TIMP1	8571.07	6131.16	1.39795	0.483314	8838.46	6097.99	1.4494	0.535461	0.0235685	0.200109	0.0285714	0.20544	0	4.68664e-05	0.00139984	3.75508e+06
FECH	1118.22	763.319	1.46494	0.550842	1136.07	784.425	1.44828	0.53434	0.000216925	0.019543	0.0285714	0.20544	0	1.21655e-06	8.16805e-05	61825.8
NDUFAF2	3611.62	2656.23	1.35968	0.443264	3719.1	2570.52	1.44683	0.532895	0.00837062	0.118	0.0285714	0.20544	0	5.47586e-05	0.00158196	659623
TP53I3	4238.35	2914.94	1.45401	0.540036	4200.39	2908.27	1.44429	0.530363	0.000458975	0.0269568	0.0285714	0.20544	0	2.85852e-06	0.000157029	834789
TFRC	9553.55	6756.17	1.41405	0.499831	9623.4	6689.94	1.43849	0.524554	0.00536596	0.0933089	0.0285714	0.20544	0	2.69454e-06	0.000150923	4.30261e+06
CHAC2	664.034	459.101	1.44638	0.532444	666.228	463.815	1.43641	0.522468	0.000257232	0.0203595	0.0285714	0.20544	0	1.38046e-06	9.01805e-05	20485.6
CYP4F3	1990.43	1378.15	1.44428	0.530348	1958.85	1363.97	1.43615	0.522202	0.0062606	0.100832	0.0285714	0.20544	0	5.05454e-05	0.00148711	176946
RAC2	4906.64	3406.05	1.44057	0.526636	4895.95	3410.79	1.43543	0.521486	2.13421e-05	0.00686655	0.0285714	0.20544	0	2.05348e-07	2.041e-05	1.10286e+06
PI3	10288	7101.18	1.44878	0.534837	10216.4	7127.75	1.43333	0.519372	0.0026814	0.0655387	0.0285714	0.20544	0	3.70402e-05	0.00117326	4.76996e+06
LOC644132	1588.52	1096.54	1.44866	0.53472	1574.49	1099.5	1.43201	0.51804	0.000532915	0.0293398	0.0285714	0.20544	0	9.51642e-07	6.75069e-05	112809
CLCF1	600.192	396.713	1.51291	0.597328	586.886	409.897	1.43179	0.51782	0.00270289	0.0655853	0.0285714	0.20544	0	1.27794e-05	0.000512457	15662.6
RANBP2L1	449.373	315.458	1.42451	0.510466	447.871	312.894	1.43138	0.517412	0.00266835	0.0654094	0.0285714	0.20544	0	4.35384e-06	0.000215647	9109.47
C1orf31	656.962	475.018	1.38303	0.467829	673.841	470.867	1.43106	0.517088	0.0055926	0.0956097	0.0285714	0.20544	0	1.75067e-05	0.000658009	20599.2
PTK6	1392.14	968.186	1.43789	0.523953	1398.29	977.872	1.42993	0.515943	1.344e-05	0.00570537	0.0285714	0.20544	0	2.48779e-07	2.37602e-05	88374.4
ZP3	645.197	447.945	1.44035	0.526417	646.432	452.083	1.4299	0.515911	0.00343027	0.0735239	0.0285714	0.20544	0	8.60079e-06	0.000370619	18885.8
MLKL	767.877	532.697	1.44149	0.527559	768.936	538.137	1.42888	0.51489	3.44366e-05	0.00893902	0.0285714	0.20544	0	1.23703e-07	1.41861e-05	26634.1
PLAT	564.584	371.312	1.52051	0.604558	537.877	376.449	1.42882	0.514819	0.0235861	0.200124	0.0571429	0.28807	0.0625	0.000632773	0.0107186	13029.4
KLK5	733.067	503.62	1.4556	0.541611	725.608	507.864	1.42874	0.514748	0.000138437	0.0162312	0.0285714	0.20544	0	1.13293e-06	7.72208e-05	23706.2
TTRAP	2415.51	1667.77	1.44835	0.534406	2451.61	1717.37	1.42753	0.513526	0.000787313	0.0347946	0.0285714	0.20544	0	6.45784e-06	0.000292389	269551
SIAE	633.738	408.687	1.55067	0.63289	604.698	423.602	1.42752	0.513506	0.0148347	0.157897	0.0285714	0.20544	0	0.000136722	0.00327696	16397.9
AGPAT9	502.267	348.395	1.44166	0.52773	493.463	345.986	1.42625	0.51223	2.19226e-05	0.00688853	0.0285714	0.20544	0	3.51205e-07	3.11739e-05	10874.8
GDF15	10890.4	7390.08	1.47364	0.559388	10656.7	7477.33	1.4252	0.511162	0.000950622	0.0378586	0.0285714	0.20544	0	1.20419e-06	8.11978e-05	5.05411e+06
RPS26P10	2085.27	1350.37	1.54422	0.626881	2040.33	1432.12	1.4247	0.510655	0.00308155	0.0697611	0.0285714	0.20544	0	3.10565e-05	0.00102651	184963
PPPDE2	2428.96	1720.84	1.4115	0.497229	2430.34	1706.42	1.42423	0.510181	2.73511e-05	0.00787186	0.0285714	0.20544	0	3.59037e-07	3.16013e-05	262026
RANGRF	730.527	505.812	1.44427	0.530336	743.15	522.046	1.42353	0.509476	0.00362026	0.0756185	0.0285714	0.20544	0	4.42006e-05	0.00133737	24443.5
NQO1	6595.47	4450.23	1.48205	0.567595	6335.59	4451.37	1.42329	0.50923	0.0166892	0.168295	0.0285714	0.20544	0	2.33617e-05	0.000828523	1.77514e+06
CDH16	324.131	233.119	1.39041	0.47551	334.486	235.307	1.42149	0.507402	0.0201128	0.184541	0.0285714	0.20544	0	3.87719e-05	0.00121465	4918.26
SLC1A5	3113.38	2139.77	1.45501	0.541026	3082.84	2169.35	1.42109	0.506998	0.0945027	0.398051	0.114286	0.410457	0.125	0.00401747	0.0430214	417234
ACAT2	2686.38	1810.3	1.48395	0.56944	2559.83	1803	1.41976	0.505645	0.00661001	0.103746	0.0285714	0.20544	0	7.65605e-05	0.00207924	286392
LOC255326	729.404	492.528	1.48094	0.566511	709.589	500.322	1.41826	0.504127	0.0173949	0.170914	0.0285714	0.20544	0	0.000285463	0.00577208	21896.4
LOC647322	924.159	643.787	1.4355	0.521558	911.67	643.129	1.41755	0.503403	0.00387392	0.0786696	0.0285714	0.20544	0	1.33549e-05	0.000531186	36057.1
SUMO1	1232.39	866.042	1.42301	0.508945	1215.98	858.619	1.41621	0.502034	0.00054527	0.02949	0.0285714	0.20544	0	5.9413e-06	0.000274137	63854.8
ST3GAL3	618.979	439.634	1.40794	0.493587	620.938	438.637	1.41561	0.501422	0.000502161	0.0284106	0.0285714	0.20544	0	2.53624e-07	2.40767e-05	16616.9
GGH	7149.78	5053.93	1.4147	0.500492	7172.47	5072.22	1.41407	0.499851	0.00117524	0.042252	0.0285714	0.20544	0	9.04441e-07	6.53318e-05	2.20551e+06
NTHL1	1052.17	756.09	1.3916	0.476744	1046.34	741.475	1.41115	0.496876	0.00433292	0.0830684	0.0285714	0.20544	0	2.03499e-05	0.000744393	46469.9
LOC728791	936.97	678.943	1.38004	0.464713	981.327	695.75	1.41046	0.496165	0.0235271	0.199856	0.0285714	0.20544	0	0.00092427	0.0142925	40777.1
CARD10	944.616	657.092	1.43757	0.523633	929.002	658.807	1.41013	0.495826	0.0029538	0.0677588	0.0285714	0.20544	0	2.95501e-06	0.000161202	36502.7
DLST	1158.35	767.269	1.50971	0.594272	1176.82	834.798	1.4097	0.495392	0.146545	0.480003	0.114286	0.410457	0.125	0.0187971	0.127486	58488.8
FAM110C	355.416	251.365	1.41395	0.499729	345.934	245.535	1.4089	0.494564	0.0063634	0.101634	0.0285714	0.20544	0	5.16611e-05	0.00151427	5039.91
LOC731486	793.492	566.502	1.40069	0.486134	791.038	562.219	1.40699	0.492614	7.49885e-05	0.0116648	0.0285714	0.20544	0	5.42449e-07	4.35929e-05	26179.1
STEAP1	517.922	361.512	1.43266	0.518693	513.694	365.256	1.40639	0.492001	5.06041e-05	0.0100146	0.0285714	0.20544	0	4.03114e-07	3.47985e-05	11016.9
C5orf46	542.27	396.16	1.36882	0.452929	561.077	399.099	1.40586	0.491452	0.0302998	0.227954	0.0285714	0.20544	0	0.000266198	0.00550385	13118.4
KYNU	7483.02	5362.08	1.39554	0.480828	7594.66	5411.43	1.40345	0.488976	0.00203793	0.0569388	0.0285714	0.20544	0	1.49396e-06	9.50268e-05	2.38325e+06
LOC642513	1081.28	792.795	1.36388	0.447715	1119.33	799.102	1.40073	0.486177	0.00731108	0.110129	0.0285714	0.20544	0	5.75271e-05	0.00164047	51271.4
LOC728602	568.12	408.627	1.39032	0.475412	569.409	406.633	1.4003	0.485737	7.98608e-06	0.00544838	0.0285714	0.20544	0	3.50314e-07	3.11739e-05	13247.9
ACP5	445.165	325.762	1.36653	0.450522	448.056	320.744	1.39693	0.482258	0.0120349	0.142157	0.0285714	0.20544	0	2.31109e-05	0.000823345	8104.23
SPINK4	308.757	228.747	1.34977	0.432715	322.703	231.124	1.39624	0.481542	0.030379	0.228204	0.0285714	0.20544	0	0.000108027	0.0027339	4193.4
IL1RN	3087.69	2133.74	1.44708	0.533147	3051	2186.05	1.39567	0.480957	0.000224468	0.0198124	0.0285714	0.20544	0	1.95012e-06	0.000116717	374072
RDH12	680.129	469.786	1.44774	0.533805	670.607	480.515	1.3956	0.480884	0.00827427	0.117369	0.0285714	0.20544	0	2.60245e-05	0.000904849	18067.4
LOC648931	336.038	237.973	1.41209	0.49783	327.506	234.736	1.39521	0.480482	0.00200574	0.0564308	0.0285714	0.20544	0	2.10882e-05	0.000766939	4303.13
LOC100132503	1148.17	866.096	1.32569	0.406742	1172.84	841.136	1.39435	0.479591	0.00246386	0.0626555	0.0285714	0.20544	0	2.53327e-05	0.000886418	55012.5
PCK2	527.189	372.514	1.41522	0.501026	516.419	370.883	1.39241	0.47758	0.00238148	0.0618949	0.0285714	0.20544	0	4.76122e-06	0.000231232	10590.4
LOC732165	2256.77	1636.82	1.37875	0.463359	2324.13	1669.83	1.39184	0.476994	0.0170005	0.169746	0.0285714	0.20544	0	0.000401366	0.00753849	214058
ADAP2	771.156	570.457	1.35182	0.434905	772.569	555.571	1.39059	0.475693	0.00107671	0.0401178	0.0285714	0.20544	0	1.05511e-05	0.000439123	23544.1
PRDM1	1289.49	899.724	1.43321	0.519247	1284.55	924.965	1.38876	0.473798	0.00805812	0.116041	0.0285714	0.20544	0	0.000103507	0.00264423	64652.5
CCDC71	371.433	247.72	1.49941	0.584393	351.604	253.423	1.38742	0.4724	0.164447	0.505088	0.342857	0.685322	0.25	0.0319919	0.180379	4819.68
GADD45GIP1	825.23	611.123	1.35035	0.433333	847.807	611.477	1.38649	0.471436	0.00788394	0.114742	0.0285714	0.20544	0	7.38958e-06	0.000325204	27925.8
LOC641746	909.815	686.932	1.32446	0.405408	924.927	667.374	1.38592	0.470843	0.00028066	0.0211515	0.0285714	0.20544	0	4.19773e-06	0.000209699	33166.6
EHBP1L1	1294	970.661	1.33311	0.4148	1327.76	958.4	1.3854	0.470299	0.000364105	0.0240888	0.0285714	0.20544	0	3.16601e-06	0.000168614	68215
LINCR	893.027	654.505	1.36443	0.448299	908.52	655.894	1.38516	0.470056	0.0132623	0.148698	0.0285714	0.20544	0	5.69608e-05	0.00163308	31910
GALE	643.623	462.348	1.39208	0.477237	654.137	472.452	1.38456	0.469426	0.00229577	0.060569	0.0285714	0.20544	0	3.52811e-05	0.00112782	16504.8
CYP4F12	1436.41	1040.79	1.38011	0.464784	1440.54	1040.72	1.38417	0.469025	0.00099918	0.0386879	0.0285714	0.20544	0	8.01198e-06	0.000348205	79927.7
IRAK3	2080.11	1484.48	1.40124	0.486702	2055.18	1485.12	1.38385	0.46869	0.00106718	0.0400568	0.0285714	0.20544	0	9.39061e-06	0.000398746	162488
CLCA3	467.733	340.956	1.37183	0.456097	468.4	338.815	1.38246	0.46724	0.00331188	0.0722679	0.0285714	0.20544	0	7.62574e-06	0.0003328	8396.03
PHLDA2	1143.36	874.753	1.30707	0.386334	1170.9	847.203	1.38208	0.466836	0.0262587	0.211083	0.0285714	0.20544	0	0.000368184	0.00704572	52389.3
LSMD1	2438.64	1760.55	1.38516	0.470049	2401.43	1738.64	1.38121	0.465933	0.00654504	0.103346	0.0285714	0.20544	0	0.000116734	0.0029204	219643
LOC440563	790.308	534.582	1.47836	0.564002	785.176	568.678	1.3807	0.465403	0.0233483	0.199091	0.0571429	0.28807	0.0625	0.00072113	0.011819	23435.6
SOX15	4333.67	3266.19	1.32683	0.407979	4481.78	3251.82	1.37824	0.462827	0.00314671	0.0706216	0.0285714	0.20544	0	6.61658e-06	0.00029786	756409
MIR1974	203.323	231.537	0.878142	-0.187473	326.397	236.916	1.37769	0.462253	0.5919	0.843821	0.685714	0.891088	0.625	0.796654	0.935234	4003.44
MMP1	4136.62	2872.7	1.43998	0.526047	4010.73	2911.6	1.3775	0.462049	0.0101097	0.130066	0.0285714	0.20544	0	0.000196898	0.00436621	604035
TRIM7	839.707	610.722	1.37494	0.45937	848.44	616.389	1.37647	0.460972	0.000370013	0.0241716	0.0285714	0.20544	0	2.47424e-06	0.000142728	26923.9
GPR63	231.751	163.122	1.42072	0.506624	232.283	168.755	1.37645	0.460952	0.00201407	0.05655	0.0285714	0.20544	0	2.98345e-05	0.000997297	2017.89
MPHOSPH6	2276.87	1605.72	1.41797	0.503832	2247.44	1633	1.37627	0.460759	0.00338296	0.0730067	0.0285714	0.20544	0	5.48262e-05	0.00158196	188769
HCP5	2883.15	2165.16	1.33161	0.413175	2957.14	2151.23	1.37463	0.459045	0.00240163	0.06203	0.0285714	0.20544	0	3.43824e-05	0.00110424	324751
RINL	400.207	294.142	1.36059	0.444234	402.381	292.874	1.37391	0.458283	0.00608	0.0996827	0.0285714	0.20544	0	8.88161e-06	0.000380734	5995.92
LOC100127988	269.236	188.532	1.42806	0.51406	269.15	195.931	1.3737	0.458067	0.0199791	0.184109	0.0285714	0.20544	0	0.000189764	0.00423222	2680.54
C12orf28	526.412	369.782	1.42358	0.509519	505.721	368.152	1.37368	0.458041	0.005699	0.0964709	0.0285714	0.20544	0	1.50571e-05	0.000584104	9462.66
C14orf149	571.024	414.446	1.3778	0.462366	572.913	417.179	1.3733	0.457651	0.000643624	0.0318021	0.0285714	0.20544	0	2.16931e-06	0.000127258	12126.6
ANKRD29	1388.6	987.453	1.40624	0.491842	1385.61	1009.83	1.37212	0.456404	0.000185395	0.0187851	0.0285714	0.20544	0	2.6391e-06	0.000148612	70604.2
PSG1	841.826	577.101	1.45871	0.544697	809.706	590.391	1.37147	0.455727	0.00432295	0.0830367	0.0285714	0.20544	0	9.37789e-05	0.00245151	24049.4
KLK9	230.942	173.853	1.32838	0.409663	239.11	174.366	1.37131	0.455557	0.0055988	0.0956636	0.0285714	0.20544	0	2.94805e-05	0.000989977	2095.9
TKT	10775.6	7657.57	1.40718	0.492804	10604.2	7734.96	1.37095	0.455176	0.00244487	0.0625139	0.0285714	0.20544	0	4.36707e-05	0.00132612	4.11639e+06
LOC54103	865.634	624.845	1.38536	0.470259	864.111	630.798	1.36987	0.454038	0.000316782	0.0225976	0.0285714	0.20544	0	1.94317e-06	0.000116524	27217.5
PGAM2	200.469	151.059	1.32709	0.408262	207.59	151.599	1.36933	0.453473	0.0381525	0.255015	0.0285714	0.20544	0	0.000153034	0.00358656	1567.47
RPS7	862.354	623.209	1.38373	0.468565	864.354	631.415	1.36892	0.453034	0.00201746	0.05655	0.0285714	0.20544	0	3.36447e-05	0.00108652	27130.3
C16orf74	594.22	420.59	1.41282	0.498582	592.425	432.804	1.36881	0.452918	0.000475466	0.0275019	0.0285714	0.20544	0	7.533e-06	0.000329668	12739.4
LOC728729	788.768	574.554	1.37284	0.457159	792.468	579.122	1.3684	0.452485	0.00272427	0.0656752	0.0285714	0.20544	0	1.8708e-05	0.000693211	22758.2
LY96	1113.25	884.443	1.25871	0.331942	1160.32	848.032	1.36825	0.452334	0.0159781	0.164288	0.0285714	0.20544	0	0.000485428	0.00872605	48762.5
MYO18A	975.47	707.428	1.3789	0.463515	968.98	708.5	1.36765	0.451699	0.00129448	0.0446979	0.0285714	0.20544	0	1.85414e-05	0.000690294	33924.9
TMEM20	696.903	508.681	1.37002	0.454196	694.403	507.891	1.36723	0.451253	6.84607e-05	0.0109754	0.0285714	0.20544	0	1.29271e-06	8.5335e-05	17393.3
FABP5L3	1265.86	895.487	1.4136	0.499371	1273.42	933.199	1.36458	0.448453	0.0100932	0.130049	0.0285714	0.20544	0	0.000130291	0.00316629	57875.5
CREM	495.726	356.637	1.39	0.475084	506.985	371.607	1.3643	0.448166	0.0172714	0.170564	0.0571429	0.28807	0.0625	0.0005939	0.0101864	9163.6
LOC100127922	918.355	668.842	1.37305	0.457386	915.021	671.608	1.36243	0.446186	0.000546895	0.02949	0.0285714	0.20544	0	5.73921e-06	0.000265984	29624.9
LOC646900	2886.9	2158.67	1.33735	0.419382	2902.03	2131.15	1.36172	0.445428	5.84707e-05	0.0104631	0.0285714	0.20544	0	1.71949e-06	0.000105321	297125
RASGRP1	486.237	343.809	1.41426	0.500051	477.555	350.723	1.36163	0.445336	0.00552017	0.0948899	0.0285714	0.20544	0	0.000128721	0.00314027	8043.21
GAL	310.084	226.213	1.37076	0.454977	313.067	229.957	1.36141	0.445105	0.00432781	0.0830684	0.0285714	0.20544	0	9.4442e-05	0.00246679	3453.6
LOC728216	352.01	286.309	1.22948	0.298044	392.024	287.972	1.36133	0.445015	0.173991	0.517037	0.114286	0.410457	0.125	0.0149822	0.108975	5413.44
EDC3	608.027	448.923	1.35441	0.437666	615.288	452.047	1.36112	0.444791	0.000246851	0.0199707	0.0285714	0.20544	0	4.10324e-06	0.000205962	13323.9
CYB5R2	942.298	678.626	1.38854	0.473567	926.931	681.529	1.36008	0.443687	0.00145305	0.0467326	0.0285714	0.20544	0	6.77413e-06	0.000303374	30111.1
KRT18P17	432.251	321.701	1.34364	0.426151	438.975	323.035	1.35891	0.442446	0.00026137	0.0204807	0.0285714	0.20544	0	3.94445e-06	0.000200221	6720.97
GLA	4002.41	2922.39	1.36957	0.453721	3937.61	2899.65	1.35796	0.441438	0.00107757	0.0401178	0.0285714	0.20544	0	4.21929e-06	0.000209776	538673
HMBS	1074.21	797.376	1.34718	0.429938	1062.64	783.122	1.35693	0.44035	0.00284572	0.0663341	0.0285714	0.20544	0	2.94895e-05	0.000989977	39066.4
RINT1	1962.63	1384.63	1.41744	0.503291	1974.67	1457.35	1.35498	0.438267	0.0147583	0.157572	0.0285714	0.20544	0	0.000247439	0.00518682	133811
KIAA1274	478.369	334.091	1.43185	0.517882	465.559	343.616	1.35488	0.438168	0.0028664	0.0666677	0.0285714	0.20544	0	3.53183e-05	0.00112782	7435.09
ABCB6	2401.87	1739.57	1.38072	0.465424	2357.82	1741.39	1.35399	0.437212	0.00275737	0.0660023	0.0285714	0.20544	0	3.87648e-05	0.00121465	189991
LOC644310	855.48	633.513	1.35038	0.43336	859.223	634.673	1.3538	0.43702	0.0278119	0.217336	0.0285714	0.20544	0	0.000211524	0.00459329	25211.5
MAFF	465.623	348.063	1.33776	0.419814	471.411	348.296	1.35348	0.436669	0.000170236	0.0181136	0.0285714	0.20544	0	1.51837e-06	9.59059e-05	7578.57
CYP4F22	207.701	155.683	1.33413	0.415895	210.805	155.783	1.35319	0.436367	0.0175108	0.171517	0.0285714	0.20544	0	3.29594e-05	0.00106878	1513.69
RGS19	1969.73	1450.8	1.35769	0.441155	1973.88	1459.08	1.35282	0.435975	0.00279546	0.0663341	0.0285714	0.20544	0	3.01224e-06	0.000163473	132509
OTUB2	319.903	236.517	1.35256	0.435692	318.674	235.887	1.35096	0.433987	6.45107e-05	0.0107822	0.0285714	0.20544	0	9.52598e-07	6.75069e-05	3426.87
LOC100130556	965.814	709.681	1.36091	0.444573	951.926	704.648	1.35092	0.433946	0.000770295	0.0346019	0.0285714	0.20544	0	1.37239e-05	0.000541751	30573.1
VRK2	2709.24	2040.83	1.32752	0.408732	2722.74	2016.2	1.35043	0.433421	0.000548093	0.02949	0.0285714	0.20544	0	3.67028e-06	0.000189684	249600
ARRDC5	263.436	198.932	1.32425	0.405173	260.68	193.051	1.35032	0.433302	0.00047356	0.0275019	0.0285714	0.20544	0	1.16611e-05	0.000476481	2286.88
LOC100132425	1576.28	1172.7	1.34414	0.426681	1594.27	1180.75	1.35023	0.4332	0.0145322	0.156158	0.0285714	0.20544	0	0.000600946	0.0102759	85502.3
CEACAM7	836.117	622.381	1.34342	0.425907	857.963	635.935	1.34914	0.432036	0.0517679	0.295571	0.0571429	0.28807	0.0625	0.00176649	0.0234205	24648.2
LOC729646	798.695	522.235	1.52938	0.612946	797.592	591.285	1.34891	0.431796	0.0637692	0.329565	0.114286	0.410457	0.125	0.00366254	0.0403387	21281.2
SCG5	1829.95	1345.89	1.35966	0.443242	1837.6	1363.6	1.3476	0.430396	0.000864702	0.0364707	0.0285714	0.20544	0	6.01637e-06	0.000276788	112335
TOMM5	3905.98	2883.97	1.35438	0.437629	3926.08	2915.26	1.34673	0.429464	0.000409476	0.0255991	0.0285714	0.20544	0	5.06247e-06	0.000243231	510877
IL24	330.085	250.902	1.31559	0.39571	334.911	248.906	1.34553	0.428176	0.00079394	0.03494	0.0285714	0.20544	0	2.64748e-06	0.000148818	3698.42
PLA2G3	273.86	200.57	1.36541	0.449335	274.772	204.255	1.34524	0.427861	0.00621098	0.100599	0.0285714	0.20544	0	6.65148e-05	0.00185286	2486.3
WDSOF1	3000.02	2133.28	1.40629	0.491897	2987.82	2223.28	1.34388	0.426407	0.00143402	0.0465975	0.0285714	0.20544	0	2.88638e-05	0.000975458	292265
CYP27B1	514.229	387.811	1.32598	0.407057	519.788	386.943	1.34332	0.425804	0.000194582	0.0189321	0.0285714	0.20544	0	4.51664e-06	0.000221753	8823.97
TNFRSF10A	772.465	562.119	1.3742	0.458594	780.281	581.339	1.34221	0.424615	0.00502986	0.0901591	0.0285714	0.20544	0	0.000117701	0.00294225	19789
CENPN	767.28	602.079	1.27439	0.349802	795.285	592.991	1.34114	0.423462	0.00574564	0.09696	0.0285714	0.20544	0	3.91466e-05	0.00121909	20461.4
LOC345645	1610.33	1238.19	1.30055	0.379122	1648.59	1229.82	1.34051	0.422787	0.00215229	0.0580011	0.0285714	0.20544	0	1.20487e-05	0.000488496	87684.7
SLC35C1	3615.42	2672.41	1.35287	0.43602	3526.67	2632.21	1.33982	0.422035	0.00282002	0.0663341	0.0285714	0.20544	0	6.63899e-05	0.00185102	400035
ETAA1	668.501	477.992	1.39856	0.483944	658.285	491.714	1.33875	0.420891	0.0034543	0.0739874	0.0285714	0.20544	0	9.08276e-05	0.00239831	13872.8
LOC644094	276.247	200.429	1.37828	0.462866	269.653	201.685	1.337	0.418995	0.0120653	0.142205	0.0285714	0.20544	0	0.000142876	0.00339852	2309.77
PHLDA1	3383.23	2423.78	1.39585	0.481143	3333.41	2493.24	1.33698	0.418979	0.00135565	0.0452199	0.0285714	0.20544	0	3.18545e-05	0.00104155	352945
SQRDL	2297.08	1711.92	1.34181	0.424185	2292.46	1714.85	1.33683	0.418813	0.00076626	0.034594	0.0285714	0.20544	0	7.46374e-06	0.000327797	166816
PECI	1636.61	1207.19	1.35572	0.439056	1618.14	1211.07	1.33612	0.41805	0.000108239	0.0139389	0.0285714	0.20544	0	3.32344e-06	0.000174339	82851.8
LOC643308	2225.05	1701.2	1.30794	0.387292	2221.44	1663.63	1.33529	0.417158	0.00157555	0.0489427	0.0285714	0.20544	0	4.64469e-05	0.00138996	155575
PTRH2	1294.4	915.249	1.41426	0.500047	1253.91	939.174	1.33512	0.416969	0.00916203	0.124412	0.0285714	0.20544	0	0.000141744	0.00337672	49529.2
TNRC9	1167.81	879.728	1.32746	0.408672	1184.32	887.134	1.33499	0.41683	0.00681924	0.105658	0.0285714	0.20544	0	0.000119349	0.00297633	44158.6
MED21	1919.22	1398.47	1.37237	0.456668	1908.2	1429.82	1.33457	0.416373	0.00545778	0.0942276	0.0285714	0.20544	0	9.78324e-05	0.00252392	114420
ANP32A	467.48	346.431	1.34942	0.432338	470.448	352.662	1.33399	0.41575	0.0231942	0.198756	0.029401	0.207465	0	0.00108984	0.0161533	6936.79
PTAFR	623.565	460.231	1.3549	0.438182	639.709	479.575	1.33391	0.41566	0.0215194	0.191226	0.0571429	0.28807	0.0625	0.000958249	0.0146664	12821.5
MOCOS	2295.11	1764.03	1.30106	0.379688	2341.55	1756.01	1.33345	0.415162	0.00160654	0.0494908	0.0285714	0.20544	0	2.18929e-06	0.000128104	171428
ZNF542	220.534	163.875	1.34575	0.428406	229.352	172.011	1.33336	0.415069	0.281623	0.63249	0.485714	0.787803	0.3125	0.108141	0.37658	1644.05
LOC201175	733.199	565.065	1.29755	0.375788	742.774	557.166	1.33313	0.414816	0.0128337	0.146166	0.0285714	0.20544	0	0.000112089	0.00282217	17225.2
ULK3	431.18	320.312	1.34612	0.428811	434.769	326.218	1.33275	0.41441	9.73137e-05	0.0129567	0.0285714	0.20544	0	4.19559e-06	0.000209699	5891.6
TIPIN	503.758	379.606	1.32705	0.408225	508.498	381.588	1.33258	0.414226	0.00215106	0.0580011	0.0285714	0.20544	0	4.46466e-05	0.00134893	8053.08
LOC650321	1279.84	931.536	1.3739	0.458281	1291.97	969.85	1.33214	0.413744	0.00824462	0.117311	0.0285714	0.20544	0	0.000182173	0.00410046	51882.2
LOC730382	1453.21	1135.93	1.27931	0.35537	1450.57	1090.13	1.33064	0.412115	0.0322136	0.23501	0.0571429	0.28807	0.0625	0.0028676	0.0336719	64957.2
CBLC	831.118	637.012	1.30471	0.383732	835.315	627.763	1.33062	0.412099	0.00175587	0.0521977	0.0285714	0.20544	0	5.04666e-05	0.00148674	21538.7
EXOC8	706.772	532.2	1.32802	0.409276	718.644	540.13	1.3305	0.411971	0.0158091	0.163244	0.0285714	0.20544	0	0.000160058	0.00371076	15933.7
KRT18P28	634.369	464.324	1.36622	0.45019	627.162	471.433	1.33033	0.411784	0.000536244	0.0293552	0.0285714	0.20544	0	1.20639e-05	0.000488496	12125.7
NMI	2261.71	1506.32	1.50148	0.586383	2153.77	1619.4	1.32998	0.411409	0.201542	0.549928	0.2	0.537634	0.1875	0.0566228	0.259737	142779
P2RY2	843.691	638.044	1.32231	0.403059	835.362	628.244	1.32968	0.411078	0.00189195	0.0543905	0.0285714	0.20544	0	5.86421e-05	0.00166573	21449.1
GMPS	2860.45	2171.03	1.31755	0.397859	2837.58	2136.74	1.328	0.409251	0.000451941	0.0266433	0.0285714	0.20544	0	1.12335e-05	0.000462012	245590
TOR2A	311.671	242.119	1.28726	0.364307	321.886	242.492	1.32741	0.408614	0.0210901	0.188913	0.0285714	0.20544	0	0.00020289	0.00446131	3151.72
ALDOC	1393.16	1063.33	1.31019	0.389774	1428.82	1076.73	1.327	0.40817	0.00450773	0.0849287	0.0285714	0.20544	0	1.67962e-05	0.000641276	61984.2
LOC729342	1078.75	807.394	1.33609	0.418017	1072.22	808.854	1.32561	0.406655	0.00160509	0.0494908	0.0285714	0.20544	0	3.00674e-05	0.00100295	34681.8
MLLT11	3774.89	2904.43	1.2997	0.378183	3785.38	2858.18	1.3244	0.405339	5.05819e-05	0.0100146	0.0285714	0.20544	0	3.74754e-06	0.00019241	429845
B3GNT8	755.133	560.23	1.3479	0.430712	745.57	562.98	1.32433	0.405261	0.000903514	0.0370306	0.0285714	0.20544	0	2.45504e-05	0.000862889	16669.6
TMEM38B	637.112	470.394	1.35442	0.437678	631.892	477.156	1.32429	0.405216	0.00145817	0.046748	0.0285714	0.20544	0	4.1519e-05	0.00127528	11971.5
LOC653308	988.855	737.211	1.34135	0.423682	988.725	747.085	1.32345	0.404298	0.00867523	0.120589	0.0285714	0.20544	0	3.96253e-05	0.00122792	29195.1
LOC442153	567.417	437.357	1.29738	0.375599	573.943	433.923	1.32269	0.40347	0.00872674	0.120855	0.0285714	0.20544	0	0.000258348	0.00537247	9802.88
LCE3D	171.569	142.334	1.20539	0.269504	189.605	143.365	1.32254	0.403306	0.112008	0.431222	0.0285714	0.20544	0	0.00368572	0.0405365	1069.08
CDC37L1	595.466	444.045	1.341	0.423312	593.799	449.009	1.32246	0.403229	0.00455303	0.0852086	0.0285714	0.20544	0	2.27095e-05	0.000811807	10482
SDCBP2	1773.64	1348.98	1.31481	0.394852	1783.31	1348.7	1.32224	0.402988	0.000470034	0.0274525	0.0285714	0.20544	0	5.40609e-06	0.00025445	94443
CAPN5	3721.83	2748.43	1.35416	0.437404	3769.86	2852.49	1.3216	0.402289	0.00262962	0.0650103	0.0285714	0.20544	0	3.63394e-05	0.00115573	420783
CHCHD1	2650.67	1970.56	1.34513	0.427751	2582.9	1955	1.32118	0.401826	0.0135664	0.150259	0.0285714	0.20544	0	5.86839e-05	0.00166573	197132
HMGA1	1521.85	1144.86	1.32929	0.410658	1494.15	1131.77	1.32019	0.400745	0.000948438	0.0378196	0.0285714	0.20544	0	3.36102e-05	0.00108652	65660.1
ARF3	2414.76	1930.91	1.25058	0.3226	2423.76	1836.06	1.32009	0.400633	0.0129981	0.147128	0.0285714	0.20544	0	0.000406594	0.00760929	172695
MOBKL2C	670.769	502.253	1.33552	0.417403	662.317	501.849	1.31975	0.400269	0.00272953	0.065722	0.0285714	0.20544	0	6.45027e-06	0.000292389	12875
TXNL1	4289.61	3353.28	1.27923	0.355274	4292.8	3253.63	1.31939	0.399868	0.0129101	0.146501	0.0285714	0.20544	0	0.000341174	0.00664211	539937
POLR3E	2408.93	1818.96	1.32434	0.405276	2386.82	1809.34	1.31917	0.399628	1.28966e-05	0.00570537	0.0285714	0.20544	0	2.58547e-06	0.000146862	166744
FBXO30	2164.97	1646.23	1.3151	0.395178	2166.18	1643.07	1.31837	0.398754	0.00134993	0.045077	0.0285714	0.20544	0	1.1722e-05	0.000478349	136819
LPXN	3396.37	2626.38	1.29317	0.370917	3432.78	2605.96	1.31728	0.39756	0.00130107	0.0448077	0.0285714	0.20544	0	5.43979e-06	0.000255118	341811
LOC651986	231.869	170.146	1.36276	0.446533	231.587	175.825	1.31715	0.397419	0.00604351	0.0994032	0.0285714	0.20544	0	0.000129734	0.00315874	1554.74
ZBTB11	2109.32	1602.07	1.31662	0.396843	2131.59	1619.01	1.3166	0.396813	0.00706305	0.10805	0.0285714	0.20544	0	0.000223547	0.00478168	131366
DUSP5	4511.72	3616.19	1.24765	0.319209	4617.34	3507.32	1.31649	0.396693	0.00262353	0.0649619	0.0285714	0.20544	0	8.25417e-05	0.00221299	616074
KLK8	290.235	217.999	1.33136	0.412897	289.797	220.156	1.31633	0.396518	0.000867751	0.0365502	0.0285714	0.20544	0	2.14678e-05	0.000775593	2424.95
LOC100130633	1779.18	1344.8	1.32301	0.403827	1767.5	1344.86	1.31427	0.394257	0.000587983	0.0306009	0.0285714	0.20544	0	1.14208e-05	0.000469105	89313.6
LOC646966	1815.98	1421.7	1.27733	0.353132	1889.43	1438.44	1.31353	0.393445	0.0111672	0.137391	0.0285714	0.20544	0	0.000412296	0.00767942	101695
SIPA1	1090.11	858.598	1.26964	0.344417	1091.26	830.862	1.31341	0.393317	0.00688678	0.10639	0.0285714	0.20544	0	0.000329884	0.00646639	33904.1
NIPAL4	577.266	444.196	1.29957	0.378039	577.327	439.628	1.31322	0.393106	0.0285117	0.220013	0.0285714	0.20544	0	0.000199855	0.00441309	9480.54
DHRS9	5834.95	4525.86	1.28925	0.366527	5925.73	4515.48	1.31232	0.392115	0.00306916	0.0696672	0.0285714	0.20544	0	9.36689e-06	0.000398277	994408
SHISA2	812.989	623.066	1.30482	0.383851	827.533	630.723	1.31204	0.39181	0.00239403	0.06203	0.0285714	0.20544	0	6.8805e-05	0.00190988	19367
FOXN2	3822.83	2879.44	1.32763	0.408855	3826.71	2916.64	1.31202	0.391795	0.00349162	0.0743459	0.0285714	0.20544	0	1.27861e-05	0.000512457	414108
PTGES2	1644.92	1341.95	1.22577	0.293688	1667.79	1271.26	1.31192	0.391677	0.0144891	0.155929	0.0285714	0.20544	0	0.000969406	0.014773	78617.2
LOC642399	684.785	489.483	1.399	0.484392	637.704	486.164	1.31171	0.391445	0.0486663	0.286419	0.114286	0.410457	0.125	0.00377818	0.0412215	11482.2
C2orf56	1367.46	1045.65	1.30776	0.3871	1375.74	1048.96	1.31154	0.391257	0.000420703	0.0256707	0.0285714	0.20544	0	5.08936e-06	0.000244149	53394.9
LOC100129237	1109.4	868.497	1.27738	0.353185	1115.87	850.858	1.31146	0.391176	0.0103617	0.132231	0.0285714	0.20544	0	0.000251793	0.00526054	35115.2
LOC205251	1650.49	1351.64	1.2211	0.28818	1729.58	1319.24	1.31104	0.390716	0.0156652	0.162506	0.0285714	0.20544	0	0.00016054	0.00371464	84189.7
SFRS11	2656.14	2007.45	1.32314	0.403966	2667.52	2034.75	1.31098	0.390649	0.00446065	0.0844861	0.0285714	0.20544	0	7.60574e-05	0.00207095	200200
LOC649801	978.263	738.428	1.32479	0.405765	993.629	758.184	1.31054	0.390159	0.00955013	0.126351	0.0285714	0.20544	0	0.000284638	0.00576283	27717.1
FTHL11	9805.28	7394.54	1.32602	0.407099	9758.34	7447.8	1.31023	0.389823	0.00917287	0.124433	0.0285714	0.20544	0	0.000106733	0.00270465	2.66932e+06
LOC389156	1009.89	771.087	1.3097	0.389232	1011.55	772.061	1.31019	0.389781	0.00490962	0.0888652	0.0285714	0.20544	0	0.000179992	0.00406593	28677.5
TFCP2L1	3763.37	2900.47	1.29751	0.375741	3715.71	2836.76	1.30984	0.38939	0.0203863	0.185783	0.0285714	0.20544	0	0.000794828	0.01271	386270
ADI1	3371.79	2518.01	1.33907	0.421231	3377.33	2578.75	1.30968	0.389215	0.0123565	0.143735	0.0285714	0.20544	0	0.00021079	0.00458054	318871
CDC25B	600.856	441.714	1.36029	0.443909	581.756	444.428	1.309	0.388464	0.00670443	0.104497	0.0285714	0.20544	0	0.000239509	0.00504753	9429.47
C6orf66	1495.47	1136.96	1.31533	0.395422	1480.3	1131.52	1.30824	0.38763	0.000803171	0.0350517	0.0285714	0.20544	0	2.20659e-05	0.000793313	60824.6
LOC723972	423.276	282.268	1.49956	0.584534	423.053	323.808	1.30649	0.385697	0.21821	0.568373	0.114286	0.410457	0.125	0.0545974	0.25383	4924.72
LOC100130291	1211.7	914.25	1.32535	0.406377	1192.02	912.527	1.30628	0.385468	0.00105038	0.0397172	0.029401	0.207465	0	4.10016e-05	0.00126185	39057.8
ABCA12	680.989	499.023	1.36465	0.448526	651.168	498.562	1.30609	0.385256	0.0355617	0.246998	0.0571429	0.28807	0.0625	0.00113661	0.0167011	11644.3
TNFAIP8L3	892.628	725.471	1.23041	0.299142	905.271	693.195	1.30594	0.385088	0.0499416	0.289603	0.0571429	0.28807	0.0625	0.00517486	0.0517683	22488
TCEB3	997.642	796.714	1.2522	0.324461	1011.77	774.92	1.30564	0.38476	0.0128656	0.146166	0.0285714	0.20544	0	0.000394662	0.00744809	28048.6
GARNL4	586.729	449.971	1.30393	0.382862	582.881	446.531	1.30535	0.38444	0.00686937	0.106225	0.0285714	0.20544	0	0.000227384	0.00484172	9295.63
CXorf39	2587.82	1944.08	1.33113	0.41265	2513.99	1926.27	1.30511	0.384171	0.00593572	0.0985375	0.0285714	0.20544	0	0.000152816	0.0035861	172708
FKBP4	2436.78	1870.25	1.30291	0.381738	2431.65	1863.32	1.30501	0.384061	3.61358e-06	0.00400142	0.0285714	0.20544	0	2.56953e-06	0.000146533	161500
MDGA1	300.154	224.65	1.3361	0.418025	300.803	230.503	1.30498	0.384031	0.00200602	0.0564308	0.0285714	0.20544	0	1.5758e-05	0.000606057	2471.01
GPI	3069.48	2297.84	1.33581	0.417716	3075.83	2357	1.30498	0.384028	0.00825425	0.117311	0.0285714	0.20544	0	5.9596e-05	0.00169009	258363
IL1F5	358.776	274.096	1.30894	0.3884	355.144	272.227	1.30459	0.383592	0.00335733	0.0728365	0.0285714	0.20544	0	0.000100338	0.00257372	3437.58
RAPGEF3	303.949	236.546	1.28495	0.361707	309.373	237.231	1.3041	0.383052	0.00230801	0.0607159	0.0285714	0.20544	0	1.95122e-05	0.000720957	2602.2
FAM136B	621.403	459.147	1.35339	0.436573	611.385	468.908	1.30385	0.382774	0.00998928	0.129436	0.0285714	0.20544	0	0.000171469	0.0039071	10149.7
TAF9	1421.97	1116.67	1.2734	0.348681	1440.88	1105.13	1.30381	0.382736	0.000206123	0.0193777	0.0285714	0.20544	0	1.32219e-05	0.000527231	56364.5
TRMT6	888.94	685.876	1.29606	0.374138	888.552	681.884	1.30308	0.381931	0.00666615	0.104202	0.0285714	0.20544	0	0.000222401	0.00476365	21356
LOC100133277	2273.9	1738.75	1.30778	0.387117	2284.76	1753.35	1.30308	0.381927	0.00472279	0.0870234	0.0285714	0.20544	0	2.77143e-05	0.000945931	141198
LOC646909	1094.93	848.586	1.2903	0.367709	1096.03	841.253	1.30285	0.381676	0.013144	0.148109	0.0285714	0.20544	0	0.000738506	0.0120235	32455.7
LOC100128525	1429.87	1083.56	1.3196	0.400102	1417.96	1088.44	1.30274	0.381547	0.00369507	0.0763491	0.0285714	0.20544	0	0.000148278	0.00348742	54289.5
KCTD9	4068.63	3125.86	1.3016	0.380291	4135.53	3175.81	1.3022	0.380948	0.000798606	0.0349643	0.0285714	0.20544	0	2.68105e-05	0.000925757	460532
LOC100133803	695.666	541.848	1.28388	0.360505	706.503	543.374	1.30021	0.378749	0.00504428	0.0902113	0.0285714	0.20544	0	0.000208794	0.00454975	13305.5
STATH	779.741	565.226	1.37952	0.464167	759.041	583.826	1.30012	0.37864	0.00746958	0.111342	0.0571429	0.28807	0.0625	0.00031074	0.00614479	15350.2
MBOAT2	1017.34	764.715	1.33035	0.411809	1022.28	786.487	1.29981	0.378299	0.0190044	0.179219	0.0285714	0.20544	0	0.000276011	0.00563903	27799.8
CD68	2006.5	1512.59	1.32653	0.407663	1978.75	1522.65	1.29954	0.377999	0.0029469	0.0676881	0.0285714	0.20544	0	9.53505e-05	0.00248227	104010
LY6G6C	385.103	296.711	1.29791	0.376187	386.977	297.891	1.29906	0.377463	0.00129197	0.0446603	0.0285714	0.20544	0	2.81249e-05	0.000955394	3968.15
VPS26	3884.6	2971.18	1.30743	0.386732	3812.17	2934.62	1.29903	0.377438	0.00503881	0.0901649	0.0285714	0.20544	0	0.000125759	0.00308046	385046
PSAT1	1358.09	1053.4	1.28925	0.366532	1359.71	1046.83	1.29889	0.37728	0.00107691	0.0401178	0.0285714	0.20544	0	4.20895e-05	0.00128902	48948.9
GK	1476.98	1118.12	1.32095	0.401576	1481.1	1140.36	1.2988	0.377174	0.000304995	0.0222189	0.0285714	0.20544	0	9.74443e-06	0.000410992	58050.1
COPS2	1929.3	1469.22	1.31315	0.393028	1922.52	1480.42	1.29863	0.376988	0.0348219	0.244205	0.0285714	0.20544	0	0.00105979	0.0158199	97724.2
C10orf116	7739.57	5986.37	1.29287	0.370573	7766.53	5982.64	1.29818	0.376488	0.00295429	0.0677588	0.0285714	0.20544	0	1.80006e-05	0.000672761	1.59113e+06
TMEM138	2005.75	1551.76	1.29257	0.370239	2024.49	1559.52	1.29815	0.37646	0.000243533	0.0199707	0.0285714	0.20544	0	1.49822e-05	0.000583403	108101
FTHL8	5859.23	4562.75	1.28415	0.360809	6011.38	4630.99	1.29808	0.376377	0.0341351	0.241984	0.0285714	0.20544	0	0.000796409	0.0127288	952746
C1D	383.493	286.529	1.33841	0.420517	377.891	291.162	1.29787	0.376147	0.000719629	0.0334006	0.0285714	0.20544	0	2.92003e-05	0.000983421	3760.94
LOC100129067	608.042	463.682	1.31133	0.391035	607.049	467.923	1.29733	0.375544	0.00637428	0.101671	0.0285714	0.20544	0	0.000233719	0.00496211	9678.13
LOC100131971	3154.16	2456.47	1.28402	0.360667	3192.12	2462.12	1.29649	0.374613	0.00527101	0.0923219	0.0285714	0.20544	0	0.000210295	0.00457292	266449
NXT2	2925.52	2271.67	1.28783	0.364938	2915.33	2248.76	1.29642	0.374532	0.00242776	0.0622227	0.0285714	0.20544	0	2.0865e-05	0.000759699	222161
SLC48A1	1051.36	804.128	1.30746	0.386766	1040.63	802.834	1.2962	0.374284	0.0131917	0.148256	0.0285714	0.20544	0	0.000688475	0.0114305	28273.6
FEZ1	959.773	742.092	1.29334	0.371096	959.297	740.12	1.29614	0.374219	0.000170666	0.0181136	0.0285714	0.20544	0	8.22237e-06	0.000356363	24019.4
MRPL55	906.582	710.81	1.27542	0.350973	899.308	694.106	1.29563	0.373659	0.000477723	0.0275431	0.029401	0.207465	0	2.78417e-05	0.000948853	21053.9
ELOVL1	1841.73	1420.58	1.29647	0.374585	1851.68	1429.41	1.29542	0.373417	0.0206357	0.18676	0.0285714	0.20544	0	0.000576416	0.00994625	89156.3
TRMT1	741.782	590.239	1.25675	0.329696	738.574	570.187	1.29532	0.373307	0.0206355	0.18676	0.0285714	0.20544	0	0.000470204	0.00851244	14177.1
LOC100129657	3746.72	3035.15	1.23445	0.303863	3769.37	2911.89	1.29447	0.372367	0.0198723	0.183716	0.0285714	0.20544	0	0.00094884	0.0146006	367635
LOC391019	1951.25	1547.53	1.26089	0.334438	1921.53	1484.43	1.29445	0.372342	0.00609793	0.0996827	0.0285714	0.20544	0	0.000287594	0.00580397	95526.3
LOC286208	1189.99	937.386	1.26948	0.344239	1166.42	901.114	1.29441	0.3723	0.0255847	0.208728	0.0285714	0.20544	0	0.00120962	0.0175559	35192.3
NIT2	2100.52	1608.7	1.30573	0.384852	2089.7	1615.1	1.29385	0.371672	0.0014283	0.0465077	0.0285714	0.20544	0	5.47938e-05	0.00158196	112623
LOC100128337	3601.12	2702.56	1.33249	0.414121	3452.53	2669.59	1.29328	0.371037	0.0139357	0.152521	0.0285714	0.20544	0	0.000472226	0.00854248	306499
C7orf11	2611.68	1940.1	1.34616	0.428848	2574.72	1990.85	1.29328	0.371035	0.00190861	0.0547193	0.0285714	0.20544	0	8.04926e-05	0.0021673	170456
IGSF5	1194.32	916.077	1.30373	0.382645	1206.5	933.018	1.29312	0.370851	0.00182715	0.0532092	0.0285714	0.20544	0	4.49484e-05	0.00135674	37396.1
L1TD1	365.162	289.885	1.25968	0.333058	371.626	287.426	1.29295	0.370664	0.00624721	0.100832	0.0285714	0.20544	0	0.000221107	0.00474565	3544.88
RNF183	343.541	273.777	1.25482	0.32748	348.106	269.285	1.2927	0.370392	0.00126657	0.0440245	0.0285714	0.20544	0	6.12678e-05	0.00172486	3106.37
LOC650803	1439.17	1131.45	1.27197	0.347063	1447.9	1120.14	1.29261	0.370283	0.00165742	0.0502214	0.0285714	0.20544	0	6.90233e-05	0.00191257	53713.5
EIF5A2	410.227	326.469	1.25656	0.329476	420.964	325.738	1.29234	0.369986	0.00287967	0.0668772	0.0285714	0.20544	0	5.21767e-05	0.00152369	4534.03
LOC642443	477.648	379.656	1.25811	0.331254	485.571	375.873	1.29185	0.369436	0.00350459	0.0745069	0.0285714	0.20544	0	2.2201e-05	0.000797011	6016.8
ZFAND2A	1761.04	1419.99	1.24017	0.310544	1773.77	1373.14	1.29176	0.369342	0.0152406	0.160206	0.0285714	0.20544	0	0.00100549	0.0151533	80253
LOC100131905	1716.38	1409.68	1.21757	0.284001	1711.36	1325.01	1.29158	0.369141	0.0479454	0.284008	0.0285714	0.20544	0	0.00559238	0.054828	74633.5
TUBA4A	9458.29	7339.52	1.28868	0.365894	9620.54	7449.57	1.29142	0.36896	0.00261455	0.0648929	0.0285714	0.20544	0	0.000104615	0.00267037	2.35654e+06
APOA1BP	5125.56	4037.73	1.26941	0.344163	5085.35	3938	1.29135	0.368884	0.000955574	0.0379279	0.029401	0.207465	0	3.24132e-05	0.00105543	658204
CCNYL1	669.655	531.739	1.25937	0.332701	691.549	535.865	1.29053	0.367964	0.00324279	0.0718239	0.0285714	0.20544	0	9.13232e-05	0.00240673	12118.9
POLB	4909.15	3835.43	1.27995	0.356083	4904.52	3801.01	1.29032	0.367729	0.000338474	0.0232217	0.0285714	0.20544	0	1.02022e-05	0.000425727	608868
MTHFS	2959.88	2308.76	1.28202	0.358421	2939.37	2278.03	1.29031	0.367721	0.000941961	0.0377238	0.0285714	0.20544	0	3.16155e-05	0.00103806	218685
CYP51A1	4386.21	3290.94	1.33282	0.414477	4241.89	3288.29	1.29	0.367369	0.0178088	0.173236	0.0571429	0.28807	0.0625	0.000696233	0.0115237	454675
DNTTIP2	1163.47	919.821	1.26489	0.339006	1180.46	915.233	1.28979	0.367136	0.000144518	0.016695	0.0285714	0.20544	0	1.4251e-05	0.000559044	35172.1
FAM63B	460.91	349.439	1.319	0.399442	460.878	357.438	1.28939	0.366692	0.0087414	0.120948	0.0285714	0.20544	0	0.000265579	0.00550146	5349.91
TPRG1	225.272	173.918	1.29527	0.373258	224.63	174.3	1.28875	0.365978	7.24013e-06	0.00544838	0.0285714	0.20544	0	5.12642e-06	0.000244806	1266.55
CLIC3	3755.64	2970.81	1.26418	0.3382	3750.43	2910.28	1.28868	0.365897	0.00180687	0.0530575	0.0285714	0.20544	0	8.50654e-05	0.00227161	352923
MVD	427.096	348.124	1.22685	0.294959	443.467	344.143	1.28861	0.365818	0.0562716	0.308072	0.0571429	0.28807	0.0625	0.00411551	0.0437343	4932.63
RGS17	1921.15	1475.52	1.30202	0.38075	1933.48	1500.89	1.28822	0.365384	0.00376703	0.0773139	0.0285714	0.20544	0	9.9439e-05	0.00255903	93568.6
FLJ36070	483.056	368.366	1.31135	0.391051	471.961	366.423	1.28802	0.365158	0.00329598	0.0721213	0.0285714	0.20544	0	1.96916e-05	0.000724531	5569.14
PLA2G4B	1456.24	1099.72	1.32419	0.405107	1420.41	1103	1.28778	0.364881	0.00601249	0.0992772	0.0285714	0.20544	0	0.000291025	0.00586192	50376
CEACAM5	7895.18	5620.37	1.40475	0.490309	7766.41	6033.28	1.28726	0.364304	0.0384467	0.255744	0.0571429	0.28807	0.0625	0.00241144	0.029738	1.50186e+06
USP6	502.902	371.949	1.35207	0.435173	475.648	369.546	1.28711	0.36414	0.0265479	0.212276	0.114286	0.410457	0.125	0.000968811	0.014773	5628.82
LOC100008589	352.837	287.101	1.22896	0.297443	397.465	309.073	1.28599	0.362882	0.354655	0.694847	0.342857	0.685322	0.25	0.144633	0.440545	3906.62
GIMAP2	511.463	383.64	1.33318	0.414875	510.046	396.639	1.28592	0.362799	0.00171723	0.0513405	0.0285714	0.20544	0	6.44318e-05	0.00180122	6430.53
RBP7	373.146	280.097	1.3322	0.413813	371.757	289.154	1.28567	0.362519	0.0111465	0.137307	0.0285714	0.20544	0	0.000207172	0.00452381	3411.58
BAK1	414.938	327.336	1.26762	0.342126	423.434	329.441	1.28531	0.362114	0.0100339	0.129854	0.0285714	0.20544	0	0.000509071	0.0090271	4417.28
LOC648343	1197.96	974.992	1.22868	0.297113	1238.51	963.64	1.28525	0.362045	0.0718439	0.349741	0.114286	0.410457	0.125	0.00925956	0.0782134	37778.2
CORO1B	1302.1	1040.79	1.25107	0.323164	1315.15	1023.59	1.28484	0.361589	0.00141201	0.0462651	0.0285714	0.20544	0	6.61905e-05	0.0018471	42503.9
PELI2	994.537	747.629	1.33025	0.411703	975.885	759.679	1.2846	0.361321	0.00469004	0.0867395	0.0285714	0.20544	0	0.000140923	0.0033597	23372.4
MRPS26	1798.85	1423.71	1.2635	0.337421	1829.1	1424.02	1.28445	0.361156	0.001645	0.0499242	0.0285714	0.20544	0	4.93886e-05	0.00146129	82041.2
MRPL16	3277.91	2593.94	1.26368	0.337629	3332.35	2594.94	1.28417	0.360839	0.00133082	0.0449817	0.0285714	0.20544	0	3.34962e-05	0.00108395	271887
LOC100129982	522.686	388.775	1.34444	0.427009	511.431	398.274	1.28412	0.360778	0.0551323	0.305625	0.0571429	0.28807	0.0625	0.0026503	0.0317248	6402.23
CREB3L4	316.214	249.153	1.26916	0.343869	322.568	251.217	1.28402	0.360665	0.0110665	0.136956	0.0285714	0.20544	0	0.00036262	0.00697323	2545.42
DPH3	1394.85	1142.01	1.2214	0.288535	1446.34	1126.68	1.28372	0.360326	0.00627266	0.100832	0.0285714	0.20544	0	0.00012361	0.00304872	51090.4
LOC649839	452.263	372.227	1.21502	0.280978	461.022	359.162	1.2836	0.360201	0.0378935	0.254236	0.0285714	0.20544	0	0.00396522	0.0426404	5187.72
LOC654350	990.437	788.925	1.25543	0.328177	996.133	776.558	1.28275	0.359245	0.0367287	0.250238	0.0285714	0.20544	0	0.00247637	0.0302594	24106.6
LOC654074	1063.73	835.669	1.27291	0.348135	1060.84	827.015	1.28274	0.359224	0.00552776	0.0949143	0.0285714	0.20544	0	0.000302506	0.00601901	27337.5
MGC2752	533.083	361.548	1.47445	0.560174	535.981	417.859	1.28268	0.359165	0.406365	0.733297	0.485714	0.787803	0.3125	0.232656	0.560322	6976.38
LOC647009	2571.03	2011.28	1.27831	0.354237	2562.53	1998.42	1.28228	0.358707	0.000694165	0.032899	0.0285714	0.20544	0	3.84278e-05	0.00120748	159109
C1orf156	634.045	478.229	1.32582	0.406882	630.486	491.767	1.28208	0.35849	0.0017046	0.0511086	0.0285714	0.20544	0	6.91288e-05	0.0019138	9621.52
KIAA1751	785.545	627.761	1.25135	0.32348	801.743	625.386	1.282	0.358393	0.0128654	0.146166	0.0285714	0.20544	0	0.00078978	0.012655	15550.9
MREG	463.119	367.595	1.25986	0.333267	466.78	364.235	1.28153	0.357871	0.0324018	0.235372	0.0285714	0.20544	0	0.000702184	0.0115761	5257.67
LOC100130289	876.924	666.903	1.31492	0.394975	874.87	682.697	1.28149	0.357822	0.00483298	0.0880696	0.0285714	0.20544	0	0.000161769	0.00372936	18465.1
LOC442517	308.701	245.368	1.25811	0.33126	314.134	245.154	1.28138	0.357693	0.0374916	0.252902	0.0285714	0.20544	0	0.000522055	0.00918992	2379.14
OGDH	454.413	347.497	1.30768	0.387005	440.149	343.529	1.28126	0.357559	0.0140081	0.153153	0.0285714	0.20544	0	0.000270882	0.00555592	4667.68
GBP3	4499.95	3261.76	1.37961	0.464258	4387.37	3425.23	1.2809	0.357157	0.014307	0.154912	0.0571429	0.28807	0.0625	0.00066087	0.0110846	462862
LOC134145	390.316	309.066	1.26289	0.336731	392.422	306.369	1.28088	0.357136	0.0120188	0.142157	0.0285714	0.20544	0	0.000120871	0.00300237	3702.57
SEC24D	4722.65	3525.72	1.33949	0.421681	4522.4	3530.9	1.28081	0.357055	0.0262239	0.210905	0.0571429	0.28807	0.0625	0.000966975	0.014764	491541
LOC100129960	1360.73	1074.03	1.26694	0.341344	1371.25	1071.2	1.2801	0.356258	0.0162541	0.165877	0.0285714	0.20544	0	0.000300666	0.00598976	45013.7
LOC729020	611.376	475.053	1.28696	0.363971	612.883	478.797	1.28005	0.356198	0.0100151	0.129664	0.0285714	0.20544	0	0.000268427	0.00554172	8989.54
FAM136A	3612.67	2819.04	1.28152	0.357861	3597.72	2810.8	1.27996	0.356101	0.0357745	0.247437	0.0285714	0.20544	0	0.00140853	0.0196968	309621
LOC100131572	1026.76	799.11	1.28487	0.361627	1025.24	801.634	1.27893	0.35494	0.0382513	0.255295	0.0571429	0.28807	0.0625	0.00257477	0.0311411	24998.9
TMEM62	2209.13	1748.16	1.26368	0.337636	2234.91	1748.54	1.27816	0.354068	0.00425559	0.0824917	0.0285714	0.20544	0	3.06903e-05	0.00101832	118279
LOC100132086	447.904	346.575	1.29237	0.370023	452.189	353.809	1.27806	0.353956	0.000659798	0.0321326	0.0285714	0.20544	0	4.32011e-05	0.00131537	4839.33
LRRC59	686.075	523.949	1.30943	0.38894	687.716	538.23	1.27774	0.35359	0.00878191	0.121188	0.0285714	0.20544	0	0.000235827	0.00498617	11173
LPAR5	2168.77	1569.7	1.38165	0.466389	2044.33	1600.03	1.27768	0.353526	0.0450376	0.276329	0.114286	0.410457	0.125	0.00223739	0.0281664	98699.4
CYP39A1	711.605	550.766	1.29203	0.369639	716.218	560.762	1.27722	0.353012	0.00197966	0.0559899	0.0285714	0.20544	0	5.20651e-05	0.00152185	12083.4
FAM83A	4298.43	3432.38	1.25232	0.3246	4337.12	3396.3	1.27701	0.352772	0.000782303	0.0346892	0.0285714	0.20544	0	5.03376e-05	0.00148517	442568
C1orf204	177.504	151.608	1.17081	0.227503	194.499	152.379	1.27642	0.352098	0.129649	0.458504	0.0285714	0.20544	0	0.00687218	0.0630215	887.041
CBR1	1622.54	1283.76	1.26389	0.337874	1655.33	1297.33	1.27595	0.351571	0.0678215	0.340158	0.114286	0.410457	0.125	0.00831956	0.0722547	64081.4
UAP1	6260.79	5164.06	1.21238	0.277839	6504.48	5100.97	1.27515	0.350664	0.00519533	0.0914645	0.029401	0.207465	0	0.000133812	0.00321701	984932
INO80C	2116.36	1661.32	1.27391	0.34926	2085.76	1635.85	1.27503	0.350529	0.00993213	0.128962	0.0285714	0.20544	0	0.0006676	0.0111819	101208
ANKRD13C	1979.56	1549.26	1.27774	0.353597	1961.94	1538.85	1.27493	0.350423	0.000415185	0.0256305	0.0285714	0.20544	0	2.6061e-05	0.000904849	89500
CCDC43	2380.66	1885.2	1.26281	0.336643	2390.09	1874.85	1.27482	0.350292	0.00238612	0.0619642	0.0285714	0.20544	0	7.81653e-05	0.00211734	132738
FUT8	722.055	593.357	1.2169	0.283207	745.692	585.224	1.2742	0.34959	0.023808	0.201098	0.0285714	0.20544	0	0.00174591	0.0232065	12874.9
KLF2	999.209	804.161	1.24255	0.313302	1024.4	804.004	1.27413	0.349508	0.0168139	0.168923	0.0285714	0.20544	0	9.24357e-05	0.00242245	24287.8
LOC649330	1096.74	876.149	1.25178	0.323978	1122.94	881.377	1.27407	0.34945	0.0558084	0.307037	0.0571429	0.28807	0.0625	0.0059238	0.0568359	29176.3
PNLIPRP3	5678.48	4485.38	1.266	0.340275	5658.14	4442.06	1.27377	0.349101	2.62492e-05	0.00763706	0.0285714	0.20544	0	1.10652e-05	0.000456886	739432
HMGCL	1577.32	1270.88	1.24113	0.311655	1559.6	1224.6	1.27355	0.34886	0.00465551	0.0864901	0.0285714	0.20544	0	0.000212371	0.00460355	56110.7
PION	1254.05	993.991	1.26163	0.335292	1262.66	991.859	1.27302	0.348257	0.0260074	0.210132	0.0285714	0.20544	0	0.000369317	0.00706118	36666.1
MIR574	241.111	182.932	1.31803	0.398384	237.516	186.592	1.27292	0.348136	0.0151233	0.159528	0.0571429	0.28807	0.0625	0.00102089	0.0153412	1296.61
NAMPT	5968.2	4696.22	1.27085	0.345795	5962.62	4684.83	1.27275	0.347947	0.00211678	0.0576874	0.0285714	0.20544	0	7.27102e-05	0.00199711	816363
LOC100131672	2022.38	1621.82	1.24698	0.318443	2025.85	1591.92	1.27258	0.347761	0.0100782	0.130044	0.0285714	0.20544	0	0.000539491	0.00943344	94148.4
C3orf26	1561.6	1214.11	1.28621	0.363126	1562.07	1227.7	1.27235	0.347494	0.000995741	0.0386274	0.0285714	0.20544	0	2.08393e-05	0.000759642	55899.4
STARD4	483.301	394.218	1.22597	0.293925	486.068	382.029	1.27233	0.347477	0.0103967	0.132333	0.0285714	0.20544	0	0.000639295	0.0108	5412.08
LOC100128775	2971.28	2479.29	1.19844	0.261158	2982.55	2345.03	1.27186	0.346936	0.0906246	0.390779	0.114286	0.410457	0.125	0.0164893	0.116958	203212
SNTB1	1135.27	883.082	1.28558	0.362419	1122.48	882.563	1.27184	0.346917	0.000895977	0.0370306	0.0285714	0.20544	0	3.83666e-05	0.00120676	28779.8
TUBD1	1037.14	786.556	1.31858	0.398988	992.595	780.482	1.27177	0.34684	0.0172583	0.170564	0.0571429	0.28807	0.0625	0.000866713	0.0136442	22496
MAP2	455.227	362.993	1.25409	0.326645	461.658	363.01	1.27175	0.346816	0.0211443	0.189233	0.0285714	0.20544	0	0.000396317	0.00746588	4865.73
FTHL3	9534.35	7593.61	1.25558	0.32835	9446.42	7429.39	1.27149	0.346525	0.00221905	0.0590906	0.0285714	0.20544	0	0.000121649	0.00301693	2.03421e+06
HNRNPA3	951.561	772.397	1.23196	0.300953	952.751	749.573	1.27106	0.346029	0.0494713	0.288413	0.114286	0.410457	0.125	0.00582341	0.0562852	20640.5
GCH1	545.121	404.961	1.34611	0.428794	534.017	420.435	1.27015	0.345003	0.00390912	0.0789412	0.0285714	0.20544	0	0.000159093	0.00369476	6450.44
TMPRSS11A	482.386	383.372	1.25827	0.331446	485.928	382.581	1.27013	0.344978	0.0155126	0.161564	0.0285714	0.20544	0	0.00108567	0.0161142	5340.33
TAOK3	993.987	760.716	1.30665	0.38587	994.703	783.426	1.26968	0.344469	0.0206032	0.186731	0.0571429	0.28807	0.0625	0.000977797	0.0148786	22319
C10orf59	1127.46	880.214	1.2809	0.357153	1132.33	891.944	1.26951	0.344272	8.4924e-05	0.0120404	0.0285714	0.20544	0	1.86094e-05	0.000691192	28893.1
CEACAM1	3059.23	2364.97	1.29356	0.371349	3032.03	2388.65	1.26935	0.344087	0.00361416	0.0755943	0.0285714	0.20544	0	9.7834e-05	0.00252392	206968
LOC645630	995.165	802.404	1.24023	0.310608	997.309	785.88	1.26903	0.343732	0.0364987	0.24961	0.0571429	0.28807	0.0625	0.00383893	0.0417371	22351.1
FBXO6	1942.2	1512.32	1.28425	0.360927	1919.44	1512.79	1.26881	0.343474	0.00552053	0.0948899	0.0285714	0.20544	0	6.4512e-05	0.00180186	82682.5
C20orf27	1059.22	883.956	1.19827	0.26095	1078.93	850.392	1.26874	0.343398	0.0568402	0.309602	0.0285714	0.20544	0	0.00576857	0.0559963	26114.3
HTATIP2	7493.93	5734.59	1.3068	0.386033	7344	5789.55	1.26849	0.343117	0.0045226	0.0849791	0.0285714	0.20544	0	0.000122456	0.00303216	1.20817e+06
PORCN	402.383	331.267	1.21468	0.280576	417.819	329.435	1.26829	0.342884	0.0523176	0.297152	0.0285714	0.20544	0	0.00239305	0.0295343	3905.87
METTL2B	544.956	426.018	1.27919	0.355225	544.263	429.234	1.26799	0.34254	0.0143369	0.155129	0.0285714	0.20544	0	0.000910471	0.0141418	6615.85
SLC25A32	344.098	275.344	1.2497	0.321586	347.243	273.91	1.26772	0.342241	0.00411735	0.0812148	0.0285714	0.20544	0	3.83316e-05	0.00120676	2688.82
C9orf46	4239.4	3339.75	1.26937	0.344117	4285.09	3381.13	1.26735	0.34182	0.000366606	0.0241499	0.029401	0.207465	0	2.24676e-05	0.000804991	408572
GNG11	313.151	254.994	1.22807	0.296394	324.692	256.28	1.26694	0.341352	0.0108459	0.135194	0.0285714	0.20544	0	0.000351996	0.00681061	2340.1
LOC642197	2558.99	1980.42	1.29215	0.369772	2548.09	2012.12	1.26637	0.340704	0.00384641	0.07838	0.0285714	0.20544	0	7.32041e-05	0.00200892	143635
PHACS	194.062	175.304	1.10701	0.146663	227.901	179.976	1.26628	0.3406	0.360333	0.699889	0.685714	0.891088	0.375	0.139847	0.432976	1148.38
EDG1	522.634	422.613	1.23667	0.306465	515.987	407.555	1.26606	0.340341	0.0246409	0.204757	0.0571429	0.28807	0.0625	0.00233155	0.0290147	5878.79
C9orf127	1341.37	1068.4	1.2555	0.328258	1340.63	1059.08	1.26585	0.340102	0.00230296	0.0606569	0.0285714	0.20544	0	8.74767e-05	0.0023294	39635.9
LOC728843	1661.24	1299.75	1.27812	0.354021	1660.04	1311.48	1.26577	0.340019	0.0114924	0.138943	0.0285714	0.20544	0	0.000630994	0.0106942	60746
DONSON	745.485	585.658	1.2729	0.348121	753.281	595.133	1.26573	0.339974	0.00216232	0.0581976	0.0285714	0.20544	0	5.39653e-05	0.00156677	12505.3
FLJ40504	3653.65	2825.08	1.29329	0.371047	3553.78	2808.67	1.26529	0.339468	0.00682653	0.105719	0.0285714	0.20544	0	0.000179952	0.00406593	277595
DUS2L	1203.36	982.161	1.22522	0.293036	1223.11	967.087	1.26473	0.338832	0.00879273	0.121231	0.0285714	0.20544	0	0.000277344	0.00565522	32772.9
BEX4	3907.8	3107.25	1.25764	0.330718	3888.68	3074.92	1.26464	0.338731	0.00101504	0.0390711	0.029401	0.207465	0	5.37898e-05	0.00156499	331101
LOC728811	458.894	354.912	1.29298	0.370701	452.601	357.891	1.26463	0.338718	0.00575285	0.0970295	0.0285714	0.20544	0	0.000370206	0.00706721	4484.96
ING2	2361.69	1860.09	1.26966	0.344447	2341.08	1851.42	1.26448	0.338546	0.000137593	0.0161927	0.0285714	0.20544	0	2.73094e-05	0.000939885	119886
PITRM1	3449.53	2646.44	1.30346	0.382345	3360.46	2658.17	1.2642	0.338223	0.00807434	0.116169	0.0285714	0.20544	0	0.000342299	0.00665989	246603
LOC642784	292.686	236.1	1.23967	0.309959	301.072	238.196	1.26397	0.337961	0.0107355	0.134449	0.0285714	0.20544	0	0.000598269	0.0102446	1976.71
BTBD11	560.39	442.686	1.26589	0.34015	559.584	442.733	1.26393	0.337916	0.000985142	0.0383463	0.0285714	0.20544	0	4.18223e-05	0.00128334	6827.02
HADH2	952.427	753.075	1.26472	0.338816	936.661	741.683	1.26289	0.336725	0.00450895	0.0849287	0.0285714	0.20544	0	0.000320461	0.00630922	19008.3
USP30	647.04	509.276	1.27051	0.345406	639.471	506.473	1.2626	0.336395	0.00427719	0.0825069	0.0285714	0.20544	0	0.000144844	0.00343752	8844.3
LOC340888	209.95	164.946	1.27284	0.348046	209.29	165.777	1.26248	0.336262	0.000397749	0.025299	0.0285714	0.20544	0	3.0601e-05	0.00101643	946.704
ANKRD40	739.675	592.609	1.24817	0.319811	734.018	581.546	1.26218	0.335923	0.00109212	0.0404201	0.0285714	0.20544	0	5.65073e-05	0.00162598	11623.9
LOC646348	297.431	263.798	1.1275	0.173122	330.38	261.774	1.26208	0.335802	0.243407	0.595851	0.114286	0.410457	0.125	0.0476047	0.232996	2353.36
ATP13A2	1357.4	1104.03	1.22949	0.298064	1410.64	1117.97	1.26178	0.335462	0.0755833	0.35866	0.029401	0.207465	0	0.00355513	0.0396386	42826.2
LOC100133823	758.742	610.815	1.24218	0.312874	771.673	611.699	1.26152	0.335167	0.0155042	0.16153	0.0285714	0.20544	0	0.000566719	0.00981127	12795.8
LOC643150	218.401	174.076	1.25463	0.327262	225.673	178.899	1.26145	0.335089	0.0169703	0.169606	0.0285714	0.20544	0	0.00054693	0.00954228	1093.9
TMEM141	2839.86	2361.7	1.20246	0.265994	2901.89	2300.69	1.26132	0.334929	0.077737	0.363004	0.114286	0.410457	0.125	0.00966441	0.0805077	180723
GSTA4	6157.09	4835.84	1.27322	0.348483	6125.97	4856.93	1.26128	0.334894	0.0016312	0.0498172	0.0285714	0.20544	0	8.30089e-05	0.00221984	805232
MOSPD1	1588.3	1271.6	1.24906	0.320843	1596.83	1266.07	1.26125	0.334853	0.00913973	0.124338	0.0285714	0.20544	0	0.000343746	0.0066839	54700.8
ACN9	2988.51	2385.09	1.253	0.325384	3012.94	2389.55	1.26088	0.334431	0.00279546	0.0663341	0.0285714	0.20544	0	0.000115147	0.00289221	194306
SOX21	4894.31	3578.88	1.36755	0.451597	4723.43	3746.67	1.2607	0.334225	0.0631245	0.327659	0.0571429	0.28807	0.0625	0.00777999	0.0689599	477027
ZNF229	404.89	326.17	1.24135	0.311905	405.682	321.842	1.2605	0.334	0.000790893	0.0349037	0.0285714	0.20544	0	6.13709e-05	0.00172486	3514.63
FOSL1	357.846	278.482	1.28499	0.361752	353.351	280.347	1.26041	0.333888	0.0138332	0.152027	0.0285714	0.20544	0	0.000331204	0.00648389	2664.79
LOC646626	324.981	262.823	1.2365	0.306262	332.444	263.816	1.26013	0.333578	0.0010384	0.039598	0.0285714	0.20544	0	4.64311e-05	0.00138996	2354.88
LOC646672	1475.07	1122.44	1.31417	0.394148	1495.33	1186.97	1.25979	0.333184	0.0600039	0.318254	0.114286	0.410457	0.125	0.00578646	0.0561007	47544.1
C3orf37	1538.05	1234.21	1.24617	0.317506	1537.12	1220.31	1.25961	0.33298	0.00510693	0.0906543	0.0285714	0.20544	0	0.000280785	0.00570735	50183.5
PAPPA	642.492	509.065	1.2621	0.335828	620.636	492.735	1.25957	0.332937	0.0851764	0.379805	0.2	0.537634	0.1875	0.0102285	0.083676	8179.39
NOC3L	3250.7	2633.48	1.23438	0.303781	3251.59	2582.05	1.25931	0.332631	0.0127848	0.146135	0.0285714	0.20544	0	0.000892396	0.0139368	224145
PDF	365.575	287.441	1.27182	0.3469	363.845	288.944	1.25922	0.332535	0.00337711	0.0729317	0.0285714	0.20544	0	3.1006e-05	0.00102651	2805.08
MANSC1	1350.11	1058.18	1.27587	0.351483	1342.68	1066.3	1.2592	0.332503	0.000601507	0.0310354	0.0285714	0.20544	0	5.84477e-05	0.00166488	38193.1
LOC399942	452.074	338.427	1.33581	0.417712	439.763	349.282	1.25905	0.332332	0.0316207	0.232744	0.0571429	0.28807	0.0625	0.00294032	0.0343524	4093.35
TRIM6	1127.09	872.836	1.29129	0.368815	1116.57	887.066	1.25872	0.331957	0.000786397	0.0347946	0.0285714	0.20544	0	5.71318e-05	0.00163308	26335.4
LOC643779	1282.7	1001.56	1.2807	0.356937	1254.28	996.614	1.25854	0.33175	0.094439	0.397994	0.2	0.537634	0.1875	0.00997822	0.0821634	33195.2
CIT	221.436	179.672	1.23245	0.30153	222.369	176.693	1.25851	0.331712	0.0037408	0.0770109	0.0285714	0.20544	0	0.000283742	0.00574954	1043.15
MRPS16	2120.4	1695.76	1.25041	0.322405	2129.58	1692.31	1.25838	0.331572	0.00500942	0.0899463	0.0285714	0.20544	0	0.000350644	0.00678863	95600.7
PEX7	3586.75	2797.74	1.28201	0.358413	3551.72	2823.33	1.25799	0.331119	0.000607186	0.0311749	0.0285714	0.20544	0	3.13543e-05	0.00103272	265274
WNT5A	2504.39	1923.54	1.30197	0.380699	2474.42	1967.09	1.25791	0.331023	0.0316125	0.232744	0.0571429	0.28807	0.0625	0.00178297	0.0235396	128689
ARID3B	527.371	415.634	1.26884	0.343505	534.76	425.123	1.25789	0.331011	0.00586281	0.0976553	0.0285714	0.20544	0	0.00036338	0.00697929	6010.14
PSMD11	953.595	719.802	1.3248	0.405776	965.073	767.266	1.25781	0.330911	0.0329215	0.237183	0.114286	0.410457	0.125	0.00237559	0.0293997	19563.8
CENPC1	721.054	571.048	1.26269	0.336496	742.464	590.479	1.25739	0.330437	0.0153755	0.160615	0.0285714	0.20544	0	0.000677522	0.011288	11549.8
OAF	2236.93	1757.76	1.2726	0.347783	2224.4	1769.33	1.2572	0.33021	0.00250728	0.0632444	0.0285714	0.20544	0	0.000154117	0.00360316	103543
C20orf52	6008.21	4899.53	1.22628	0.294292	6038.47	4803.39	1.25713	0.33013	0.046869	0.28137	0.0571429	0.28807	0.0625	0.0060252	0.0574113	762710
RFFL	854.98	682.958	1.25188	0.324094	854.254	679.643	1.25692	0.329887	0.000308935	0.0224189	0.0285714	0.20544	0	4.52159e-05	0.00136089	15244.5
LOC645231	765.505	605.466	1.26432	0.338366	771.638	613.937	1.25687	0.329832	0.0226309	0.196168	0.0285714	0.20544	0	0.00146992	0.020365	12434.7
OSTCL	718.809	585.467	1.22775	0.296022	706.757	562.369	1.25675	0.329698	0.00697997	0.107249	0.0285714	0.20544	0	0.000605994	0.010343	10424
CAPN1	3284.45	2377.52	1.38146	0.466192	3072.49	2445.27	1.2565	0.329413	0.0624569	0.325622	0.114286	0.410457	0.125	0.00650282	0.0604532	196701
SNORD3C	1117.68	1028.58	1.08662	0.119849	1205.2	959.18	1.25649	0.329394	0.395972	0.725305	0.685714	0.891088	0.375	0.18398	0.500478	30261.8
MAL	5856.22	4743.14	1.23467	0.304126	5922.18	4713.35	1.25647	0.329373	0.0542061	0.303018	0.0285714	0.20544	0	0.00151557	0.0208687	730625
ITPK1	798.604	616.218	1.29598	0.374041	807.124	642.528	1.25617	0.32903	0.0355801	0.247071	0.114286	0.410457	0.125	0.00271583	0.0323123	13545.8
C12orf36	2414.52	1900.82	1.27025	0.345113	2401.5	1911.89	1.25609	0.328935	0.0035963	0.0753856	0.0285714	0.20544	0	0.000260483	0.00540971	119858
NP	5500.84	4298.23	1.27979	0.355912	5489.72	4373.59	1.2552	0.327916	0.00872701	0.120855	0.029401	0.207465	0	0.000170803	0.00389578	622878
THEX1	588.245	425.466	1.38259	0.467375	575.703	458.657	1.25519	0.327911	0.0424777	0.269051	0.0571429	0.28807	0.0625	0.00248201	0.0302872	6849.96
DEF8	1523.03	1220.46	1.24791	0.319513	1520.96	1212	1.25491	0.327584	0.00277843	0.0662903	0.0285714	0.20544	0	7.88842e-05	0.0021313	47725.8
RPUSD3	1110.74	888.935	1.24952	0.321368	1111	885.529	1.25462	0.327248	0.00209767	0.0575057	0.0285714	0.20544	0	0.000167993	0.00384184	25418.7
FBXL15	1212.7	940.805	1.289	0.366257	1197.86	955.032	1.25427	0.326843	0.00631999	0.101372	0.0285714	0.20544	0	0.000153292	0.00358656	29483.7
FBXL5	1845.98	1461.05	1.26346	0.337382	1846.28	1472.23	1.25407	0.326613	0.000233814	0.019914	0.0285714	0.20544	0	3.22981e-05	0.00105387	69954.5
CBWD1	341.708	265.06	1.28917	0.366444	336.076	268.131	1.2534	0.325846	0.00749155	0.111545	0.0285714	0.20544	0	0.000155719	0.00363201	2308.22
RANBP9	1591.04	1194.44	1.33203	0.41363	1530.08	1221.12	1.25301	0.325393	0.0520747	0.296609	0.0571429	0.28807	0.0625	0.00579074	0.0561248	47725.6
ARHGAP27	531.125	425.946	1.24693	0.318383	532.52	425.054	1.25283	0.325188	2.14156e-05	0.00686655	0.0285714	0.20544	0	1.73647e-05	0.000655973	5774.43
ACOT11	681.408	536.278	1.27062	0.345538	682.059	544.437	1.25278	0.32513	0.00435324	0.0831729	0.0285714	0.20544	0	0.000266027	0.00550385	9469.81
SRPK1	7562.02	5978.01	1.26497	0.339106	7630.29	6090.99	1.25272	0.325061	0.000409063	0.0255991	0.0285714	0.20544	0	5.71698e-05	0.00163308	1.18472e+06
LOC100129093	462.676	345.925	1.33751	0.419545	442.861	353.551	1.25261	0.324934	0.027426	0.21599	0.0571429	0.28807	0.0625	0.00264885	0.0317245	3988.11
IDI1	3696.55	2973.37	1.24322	0.31408	3832.87	3060.31	1.25244	0.324747	0.0322185	0.23501	0.0571429	0.28807	0.0625	0.00262592	0.0315774	298423
C6orf203	1454.97	1188.65	1.22405	0.291662	1486.99	1187.37	1.25234	0.32463	0.0010145	0.0390711	0.0285714	0.20544	0	8.26625e-05	0.00221434	44887.2
SNORD3D	283.337	243.277	1.16467	0.219916	314.805	251.443	1.252	0.324229	0.397302	0.72649	0.342857	0.685322	0.25	0.207692	0.530705	2007.4
BCAS2	1126.61	906.68	1.24256	0.313321	1122.07	896.312	1.25187	0.324086	0.00199094	0.0561573	0.0285714	0.20544	0	0.000181608	0.00409361	25482.7
LOC650832	3325.48	2589.32	1.28431	0.360992	3321.86	2653.6	1.25183	0.324041	0.0278948	0.21771	0.0285714	0.20544	0	0.00100597	0.0151533	223287
POLA2	1095.78	845.578	1.2959	0.373954	1069.15	854.209	1.25162	0.323798	0.038958	0.25715	0.0571429	0.28807	0.0625	0.002429	0.0298607	23099
HRH1	638.122	505.201	1.2631	0.336974	633.137	506.063	1.2511	0.323202	0.01427	0.154724	0.0285714	0.20544	0	0.000954494	0.0146239	8073.95
LOC493869	4097.05	3331.88	1.22965	0.298246	4168.83	3332.95	1.25079	0.322842	0.0106276	0.133766	0.0285714	0.20544	0	0.000321703	0.00632576	349346
LOC641992	772.863	618.679	1.24921	0.321021	781.292	624.764	1.25054	0.322551	0.0119013	0.141599	0.0285714	0.20544	0	0.000670694	0.0112158	12250.5
GRK5	638.43	509.764	1.2524	0.324698	638.908	510.968	1.25039	0.322375	0.0021302	0.0577812	0.0285714	0.20544	0	0.000187036	0.00419488	8184.33
SSR3	746.821	628.921	1.18746	0.247883	785.832	628.575	1.25018	0.322136	0.221709	0.571871	0.342857	0.685322	0.25	0.0546759	0.253996	12364.9
LETM2	273.467	212.415	1.28742	0.364487	270.959	216.783	1.24991	0.321819	0.00781343	0.114201	0.0285714	0.20544	0	0.000395843	0.00746141	1467.49
CENTA1	3591.87	2878.14	1.24798	0.319597	3618.88	2895.59	1.24979	0.321686	0.00699089	0.107356	0.0285714	0.20544	0	0.000248249	0.00519685	261574
L3MBTL3	827.449	635.405	1.30224	0.380994	809.123	647.423	1.24976	0.321649	0.0123145	0.143686	0.0571429	0.28807	0.0625	0.000714893	0.0117363	13073.3
UBFD1	942.835	762.457	1.23658	0.306351	954.108	763.52	1.24962	0.321487	0.0147186	0.157309	0.0285714	0.20544	0	0.000270503	0.00555415	18161.9
LOC729409	349.099	278.643	1.25285	0.325217	348.593	278.982	1.24952	0.321373	0.00180633	0.0530575	0.0285714	0.20544	0	2.75976e-05	0.000945549	2422.87
NHLRC2	983.815	805.751	1.22099	0.288053	1006.69	805.729	1.24941	0.321251	0.00633895	0.101541	0.0285714	0.20544	0	7.05903e-05	0.00194911	20192.5
SAMD5	208.731	163.327	1.27799	0.35388	209.354	167.574	1.24932	0.321143	0.0141632	0.15408	0.0285714	0.20544	0	0.000701604	0.0115755	872.768
LSM6	1564.5	1187.18	1.31782	0.398159	1531.24	1225.7	1.24928	0.321094	0.00465729	0.0864901	0.0285714	0.20544	0	0.000353026	0.00682214	46676.9
IRF1	1930.4	1601.08	1.20569	0.269861	1893.27	1515.54	1.24924	0.321056	0.0891463	0.387596	0.2	0.537634	0.1875	0.0189537	0.128299	71343.3
CRLF3	1731.75	1393.91	1.24237	0.313095	1751.29	1402.14	1.24901	0.320783	0.000410034	0.0255991	0.0285714	0.20544	0	5.33829e-05	0.00155458	60951.4
CNIH4	8245.39	6674.98	1.23527	0.304825	8398.42	6724.16	1.24899	0.320764	0.0114421	0.138905	0.0285714	0.20544	0	0.000370139	0.00706721	1.40157e+06
ACAD8	2362.61	1835.23	1.28737	0.364424	2331.72	1867.58	1.24852	0.320222	0.00262323	0.0649619	0.0285714	0.20544	0	0.000170848	0.00389578	107711
LOC440354	2580.63	2050.8	1.25835	0.331537	2539.14	2034.32	1.24816	0.319798	0.000231018	0.019914	0.0285714	0.20544	0	5.15245e-05	0.00151167	127425
LOC644617	588.541	463.25	1.27046	0.345353	601.454	481.875	1.24815	0.319796	0.0454428	0.277593	0.114286	0.410457	0.125	0.00467885	0.0481309	7149.61
LOC728953	910.236	744.674	1.22233	0.289633	907.367	726.993	1.24811	0.319744	0.0132277	0.148558	0.0285714	0.20544	0	0.00115031	0.0168508	16267.3
ZNF598	1647.91	1286.73	1.2807	0.356929	1623.35	1300.68	1.24808	0.319705	0.00321163	0.0714701	0.0285714	0.20544	0	0.000147791	0.00348143	52057.2
TFB1M	1530.13	1258.64	1.2157	0.281788	1563.5	1252.86	1.24795	0.319559	0.00427752	0.0825069	0.0285714	0.20544	0	5.58861e-05	0.00160958	48250.3
LOC100129499	317.161	247.716	1.28034	0.356528	316.531	253.654	1.24788	0.319484	0.00957692	0.126439	0.0285714	0.20544	0	0.000212739	0.00460355	1976.74
PSMD3	883.248	689.046	1.28184	0.35822	891.175	714.151	1.24788	0.319479	0.0126574	0.145366	0.0571429	0.28807	0.0625	0.00088729	0.0138801	15668.7
LOC645166	2511.84	2042.59	1.22973	0.298342	2492.98	1997.85	1.24783	0.319423	0.00469834	0.0867908	0.0285714	0.20544	0	0.000385973	0.00731045	122576
EIF4E	744.561	606.686	1.22726	0.295439	741.63	594.344	1.24781	0.319403	0.00379631	0.0776612	0.0285714	0.20544	0	0.000176873	0.00400699	10846.7
C2orf43	935.19	724.264	1.29123	0.368745	917.45	735.278	1.24776	0.31934	0.0042079	0.0818941	0.0285714	0.20544	0	0.000347855	0.00675544	16593.4
LOC643896	402.518	332.083	1.2121	0.277511	409.273	328.017	1.24772	0.319291	0.00946755	0.125954	0.0285714	0.20544	0	0.000449563	0.00820992	3301.23
TICAM2	1546.81	1219.6	1.26829	0.342886	1541.42	1235.65	1.24746	0.318996	0.0844092	0.377929	0.114286	0.410457	0.125	0.00581614	0.0562516	46749.2
NADK	1090.25	908.386	1.20021	0.263284	1118.53	896.706	1.24738	0.318896	0.0159958	0.164383	0.0285714	0.20544	0	0.00142498	0.0198826	24602.8
C7orf47	1652.88	1334.75	1.23834	0.308411	1662.62	1333	1.24728	0.318786	0.0389438	0.257132	0.0285714	0.20544	0	0.0017762	0.0234799	54326.1
POMGNT1	3932.89	3134.7	1.25463	0.327264	3882.93	3113.44	1.24715	0.318636	0.000135246	0.0160366	0.0285714	0.20544	0	4.36808e-05	0.00132612	296057
ABLIM3	1150.42	928.605	1.23886	0.309019	1157.65	928.253	1.24713	0.31861	0.00774063	0.113652	0.0285714	0.20544	0	0.000102501	0.00262065	26311.7
PAX9	1718.37	1379.59	1.24556	0.3168	1710.52	1371.58	1.24712	0.318597	0.00999945	0.129515	0.0285714	0.20544	0	0.000787973	0.0126325	57440.4
LOC652330	490.03	394.445	1.24233	0.313044	492.089	394.597	1.24707	0.31854	0.107656	0.422404	0.114286	0.410457	0.125	0.0120598	0.094124	4752.36
PLCG2	1496.31	1147.41	1.30408	0.383032	1467	1176.5	1.24692	0.318366	0.00485243	0.0881862	0.0285714	0.20544	0	0.00033409	0.00652846	42194.6
TM4SF19	204.783	166.113	1.2328	0.301934	205.594	164.889	1.24686	0.318299	2.95533e-05	0.00814583	0.0285714	0.20544	0	2.54172e-05	0.000888387	828.428
JOSD1	3383.34	2636.93	1.28306	0.359592	3297.18	2644.41	1.24685	0.318286	0.0215755	0.19124	0.0571429	0.28807	0.0625	0.00210073	0.0268658	213053
GNPNAT1	1909.28	1591.48	1.19969	0.262666	1995.08	1600.17	1.2468	0.318227	0.020089	0.184411	0.0285714	0.20544	0	0.000445701	0.00819474	77979.5
GSTM3	246.455	198.643	1.24069	0.311144	247.888	198.821	1.24679	0.318216	0.0083925	0.118149	0.0285714	0.20544	0	0.000408279	0.00763174	1203.76
FUCA2	914.134	751.466	1.21647	0.282697	936.573	751.234	1.24671	0.31813	0.00932736	0.125303	0.0285714	0.20544	0	0.000130175	0.00316592	17175.4
DHRS3	7896.31	6425.19	1.22896	0.29744	7943.65	6372.03	1.24664	0.318051	0.00679673	0.105517	0.0285714	0.20544	0	0.000134553	0.00322988	1.23501e+06
SCAMP4	750.188	605.958	1.23802	0.308035	759.764	609.464	1.24661	0.318011	0.0365141	0.24961	0.0285714	0.20544	0	0.000930918	0.0143812	11295.1
ELOVL6	2952.93	2403.42	1.22864	0.29706	2991.06	2399.35	1.24661	0.318011	0.00136281	0.0453145	0.0285714	0.20544	0	0.000118697	0.00296242	175058
MTHFD2	1431.67	1127.06	1.27027	0.345132	1402.06	1124.81	1.24649	0.317873	0.00113675	0.0413416	0.0285714	0.20544	0	7.58145e-05	0.00206613	38435
TCEAL8	2444.28	2037.36	1.19973	0.262706	2478.24	1988.27	1.24643	0.317802	0.0131418	0.148109	0.0285714	0.20544	0	0.0007385	0.0120235	120035
BZW1	837.254	677.135	1.23646	0.306221	843.183	676.536	1.24632	0.317678	0.000247521	0.0199707	0.0285714	0.20544	0	3.27153e-05	0.00106196	13885.5
TMEM216	2932.15	2370.71	1.23682	0.306638	2961.09	2375.92	1.24629	0.317641	0.000645324	0.0318021	0.0285714	0.20544	0	8.83813e-05	0.00234752	171211
CEP55	1403.02	1118.54	1.25433	0.326918	1422.37	1141.4	1.24616	0.317486	0.039194	0.258241	0.0571429	0.28807	0.0625	0.00229598	0.028697	39470.5
ICAM3	780.585	629.551	1.23991	0.310232	777.468	623.939	1.24607	0.317379	0.0152927	0.160297	0.0285714	0.20544	0	0.000683578	0.0113709	11785.6
MAP7D1	1184.27	952.243	1.24367	0.3146	1197.13	960.832	1.24594	0.317229	0.164283	0.504654	0.2	0.537634	0.1875	0.0265898	0.159936	27919.4
ANP32C	228.41	190.303	1.20024	0.263327	230.977	185.434	1.2456	0.316838	0.132015	0.461225	0.342857	0.685322	0.25	0.0212282	0.138331	1037.05
FKBP11	1352.34	1098.63	1.23093	0.299753	1380	1107.91	1.24559	0.316828	0.00774755	0.113652	0.0285714	0.20544	0	0.000145825	0.00345156	37016.5
PPIL1	2447.74	1919.6	1.27513	0.350648	2412.6	1937.33	1.24532	0.316521	0.00763131	0.112525	0.0285714	0.20544	0	0.000109362	0.00276459	112942
CSK	4739.4	3873.09	1.22367	0.291218	4790.2	3849.06	1.24451	0.31558	0.0197615	0.182954	0.0285714	0.20544	0	0.000611763	0.0104245	442873
LOC147804	559.315	489.047	1.14368	0.193687	573.392	460.811	1.24431	0.315348	0.0331072	0.237836	0.0285714	0.20544	0	0.00428244	0.0450262	6337.29
LOC643870	1112.59	933.965	1.19125	0.252477	1166.03	937.273	1.24407	0.315066	0.06075	0.320821	0.0571429	0.28807	0.0625	0.00481314	0.0490493	26165.4
ABTB1	374.307	309.673	1.20872	0.273477	374.758	301.273	1.24392	0.314889	0.0180691	0.174162	0.0285714	0.20544	0	0.0016131	0.0218384	2700.03
MID2	926.96	713.822	1.29859	0.376942	905.925	728.308	1.24388	0.314842	0.00104564	0.0396334	0.0285714	0.20544	0	9.66588e-05	0.00251213	15773.8
LOC732371	272.478	214.782	1.26863	0.343268	275.326	221.416	1.24348	0.314379	0.00834034	0.117752	0.0285714	0.20544	0	0.000638364	0.0107942	1453.12
LOC729255	1842.19	1543.85	1.19324	0.254883	1855.55	1492.38	1.24335	0.314237	0.00659771	0.103719	0.0285714	0.20544	0	0.000640232	0.0108042	65948.3
TACO1	2226.42	1800.85	1.23631	0.306044	2218.39	1784.64	1.24305	0.313885	0.00769985	0.113323	0.0285714	0.20544	0	0.000281648	0.00572072	94072.5
SC4MOL	4395.99	3552.04	1.2376	0.307542	4422.66	3558.41	1.24288	0.313683	0.00356291	0.0750863	0.0285714	0.20544	0	0.000170053	0.00388328	373468
IL22RA1	340.212	270.947	1.25564	0.328426	338.619	272.491	1.24268	0.313454	0.000501248	0.0284106	0.0285714	0.20544	0	2.8387e-05	0.000963257	2186.45
LOC100130263	969.997	743.658	1.30436	0.383341	964.132	776.142	1.24221	0.31291	0.0477421	0.28367	0.0571429	0.28807	0.0625	0.00487608	0.0494011	17670.1
SNORD3A	2109.76	1891.1	1.11562	0.157848	2226.11	1792.13	1.24216	0.312852	0.332291	0.676498	0.342857	0.685322	0.25	0.135135	0.425568	94170.6
LOC642738	552.117	454.512	1.21475	0.280654	556.024	447.707	1.24194	0.312593	0.00205836	0.057024	0.0285714	0.20544	0	0.000222382	0.00476365	5866.32
CLTC	3016.31	2463.57	1.22437	0.292035	3078.44	2479.4	1.24161	0.31221	0.0332239	0.238167	0.0285714	0.20544	0	0.00177545	0.0234799	179426
LOC440957	1748.78	1392.09	1.25623	0.329095	1735.25	1397.85	1.24138	0.311939	0.0157775	0.163079	0.0285714	0.20544	0	0.000501325	0.00893514	56921.3
FAM162A	3785.94	3134.3	1.2079	0.272506	3774.77	3040.9	1.24133	0.311892	0.0226013	0.196128	0.0285714	0.20544	0	0.00251696	0.0306305	269286
CD63	3673.99	2884.88	1.27353	0.348837	3598.58	2899.35	1.24117	0.311701	0.0977409	0.404373	0.0571429	0.28807	0.0625	0.00722098	0.0652193	244466
ORAI1	301.525	250.917	1.20169	0.265066	305.332	246.008	1.24115	0.311673	0.0117869	0.140878	0.0285714	0.20544	0	0.0011037	0.0163105	1759.67
C1orf122	1439.81	1168.64	1.23204	0.301052	1457.53	1174.37	1.24111	0.311636	0.023814	0.201098	0.0285714	0.20544	0	0.000601079	0.0102759	40089.1
TRAPPC6B	1602.9	1298.9	1.23405	0.303398	1613.61	1300.37	1.24088	0.311365	2.48428e-05	0.0074344	0.0285714	0.20544	0	3.1761e-05	0.00104155	49058.3
BAIAP2L2	291.192	235.813	1.23485	0.30433	290.693	234.301	1.24068	0.311136	0.000198435	0.0190636	0.0285714	0.20544	0	6.05474e-05	0.00171263	1590.06
LOC728484	3899.44	3165.16	1.23199	0.300988	3913.68	3154.85	1.24053	0.310954	0.0167239	0.168537	0.0285714	0.20544	0	0.00105323	0.0157415	287911
DPCR1	204.114	174.103	1.17238	0.229442	214.595	172.994	1.24048	0.310893	0.105857	0.419557	0.0571429	0.28807	0.0625	0.0081669	0.071323	865.316
TIGIT	325.657	268.341	1.2136	0.279288	334.745	269.861	1.24044	0.310849	0.104459	0.41712	0.0571429	0.28807	0.0625	0.00688646	0.063068	2105.01
EMG1	4296.52	3491.84	1.23044	0.29918	4286.62	3456.49	1.24017	0.310533	0.00960166	0.126607	0.0285714	0.20544	0	0.000784134	0.0126096	344558
GPR68	1314.67	1096.85	1.19859	0.261337	1334.48	1076.18	1.24001	0.310348	0.000837623	0.0360545	0.0285714	0.20544	0	0.00012486	0.0030699	33357.3
C9orf125	897.203	744.732	1.20473	0.268711	937.168	755.84	1.2399	0.310227	0.0309702	0.230141	0.0285714	0.20544	0	0.000969446	0.014773	16439.9
TMEM91	1952.4	1544.87	1.26379	0.337757	1952.89	1575.18	1.23978	0.31009	0.00607098	0.0996668	0.0285714	0.20544	0	0.000515094	0.00909796	71330.4
GJA9	460.371	373.781	1.23166	0.300607	461.905	372.589	1.23972	0.310013	0.00124138	0.0435891	0.0285714	0.20544	0	3.98609e-05	0.001234	3988.72
PBK	437.556	364.218	1.20136	0.264667	468.128	377.634	1.23963	0.309913	0.0713495	0.348818	0.2	0.537634	0.1875	0.00749102	0.0670034	4094.56
MAOB	573.99	478.52	1.19951	0.262448	573.042	462.317	1.2395	0.30976	0.0122091	0.143067	0.0285714	0.20544	0	0.0010962	0.0162169	6130.05
HLA-G	1551.01	1191.39	1.30186	0.38057	1491.02	1203.04	1.23937	0.30961	0.097714	0.404368	0.2	0.537634	0.1875	0.00978716	0.0811311	41465.1
TANK	1719.65	1382.11	1.24422	0.315237	1728.7	1395.29	1.23895	0.30912	0.00114013	0.0414165	0.0285714	0.20544	0	0.000128269	0.00313411	55580.1
IFFO1	488.002	395.749	1.23311	0.302303	493.309	398.185	1.23889	0.309052	0.049571	0.288716	0.0571429	0.28807	0.0625	0.00561238	0.0549555	4524.27
HPCAL1	1146.03	937.697	1.22218	0.289457	1143.99	923.537	1.2387	0.308826	0.0105697	0.133651	0.0285714	0.20544	0	0.000868771	0.0136614	24298.6
LOC645086	501.92	415.785	1.20716	0.27162	514.549	415.417	1.23863	0.308749	0.0719089	0.349813	0.0571429	0.28807	0.0625	0.00535889	0.053116	4913.59
ZMYM6	2650.78	2148.66	1.23369	0.302977	2718.8	2195.05	1.2386	0.308714	0.0182486	0.174721	0.0285714	0.20544	0	0.00126957	0.0181992	137155
RAB5C	1166.24	981.313	1.18845	0.24908	1182.76	954.953	1.23856	0.308659	0.0945789	0.398052	0.114286	0.410457	0.125	0.0171392	0.120158	25948.5
LOC388344	1650.88	1327.36	1.24374	0.31468	1668.81	1347.76	1.23821	0.308253	0.0284187	0.219565	0.0285714	0.20544	0	0.000960743	0.0146903	51535.6
C17orf68	501.37	411.691	1.21783	0.284315	507.213	409.643	1.23818	0.308223	0.00120027	0.0427514	0.0285714	0.20544	0	0.000138666	0.00331848	4759.91
SH2D3A	1053.61	882.873	1.19338	0.255059	1043.76	843.148	1.23793	0.307933	0.0111318	0.137307	0.0285714	0.20544	0	0.00120238	0.0174751	20122.8
MGC12965	793.44	658.114	1.20563	0.269783	813.619	657.257	1.2379	0.307897	0.00596258	0.0988165	0.0285714	0.20544	0	0.0005355	0.00936887	12224.6
C4orf16	682.143	521.299	1.30855	0.387964	657.304	530.988	1.23789	0.307883	0.0345259	0.243222	0.0571429	0.28807	0.0625	0.00274356	0.0325806	7977.93
FASTK	1426.62	1170.02	1.21931	0.286066	1415.93	1143.84	1.23788	0.307867	0.00210585	0.057624	0.0285714	0.20544	0	0.000212875	0.00460355	37017.1
TMEM106C	4038.37	3167.73	1.27485	0.350323	3997.24	3229.46	1.23774	0.307714	0.00516434	0.0912321	0.0285714	0.20544	0	0.000470294	0.00851244	294748
PA2G4	2251.78	1895.55	1.18793	0.248451	2361.03	1907.59	1.2377	0.307665	0.0194212	0.181218	0.0285714	0.20544	0	0.00118312	0.0172623	102804
GPD2	788.498	643.847	1.22467	0.29239	801.332	647.643	1.2373	0.307201	0.0118689	0.141346	0.0285714	0.20544	0	0.000177386	0.00401572	11810.1
ERGIC1	472.652	373.805	1.26443	0.338492	462.502	373.871	1.23706	0.306917	0.0329074	0.237183	0.0571429	0.28807	0.0625	0.00396234	0.042624	3927.67
ITGAE	2174	1781.48	1.22034	0.287278	2208.38	1785.27	1.237	0.306851	0.0504516	0.291187	0.0285714	0.20544	0	0.00258918	0.0312431	89513.5
LOC392301	473.264	382.459	1.23742	0.307338	463.565	374.858	1.23664	0.306429	0.0221007	0.193918	0.0571429	0.28807	0.0625	0.00217455	0.0275741	3934.5
CUTC	1850.43	1484.24	1.24672	0.318134	1851.42	1497.17	1.23661	0.30639	0.00110326	0.040597	0.0285714	0.20544	0	0.000140462	0.00335124	62744.7
TAF1A	337.102	272.006	1.23932	0.309546	337.552	273.052	1.23622	0.305933	0.000211323	0.0194727	0.0285714	0.20544	0	6.07828e-05	0.00171601	2080.11
SACS	719.482	595.69	1.20781	0.272397	720.993	583.302	1.23605	0.30574	0.0103649	0.132231	0.0285714	0.20544	0	0.00101419	0.0152624	9479.28
PHF1	399.774	331.585	1.20564	0.269804	406.537	328.902	1.23604	0.30573	0.00260181	0.0646394	0.0285714	0.20544	0	0.000116553	0.00292039	3013.63
LOC440030	536.776	424.295	1.2651	0.339251	529.499	428.431	1.2359	0.305565	0.00795312	0.115322	0.0285714	0.20544	0	0.000321501	0.00632573	5107.37
LOC651453	1217.5	970.443	1.25458	0.327204	1241.13	1004.54	1.23553	0.305131	0.044542	0.27481	0.114286	0.410457	0.125	0.00386965	0.0419138	27989.6
SLC38A6	2444.56	1931.9	1.26536	0.339552	2419.91	1958.61	1.23553	0.305126	0.0160094	0.164395	0.029401	0.207465	0	0.000619326	0.010539	106400
NUDT12	480.689	364.603	1.31839	0.398775	489.908	396.612	1.23523	0.304785	0.0951053	0.399169	0.2	0.537634	0.1875	0.00762061	0.0679497	4352.13
NDUFA7	3312.03	2749.15	1.20475	0.268732	3394.03	2747.82	1.23517	0.304714	0.00568902	0.0963668	0.0285714	0.20544	0	0.000328875	0.00645062	208797
MKNK1	694.228	552.528	1.25646	0.329362	681.245	551.547	1.23515	0.304688	0.00581763	0.0974535	0.0285714	0.20544	0	0.000197618	0.00437601	8410.7
RWDD2B	555.717	452.935	1.22693	0.295047	561.81	454.898	1.23502	0.304539	0.00639524	0.10183	0.0285714	0.20544	0	0.000202162	0.00445152	5715.08
FLJ44606	284.297	229.468	1.23894	0.309105	280.606	227.215	1.23498	0.304486	0.00437396	0.0833043	0.0285714	0.20544	0	0.000449844	0.00820992	1425.28
RNF39	732.206	592.503	1.23578	0.305427	748.343	606.019	1.23485	0.304336	0.00643077	0.102158	0.0285714	0.20544	0	0.000356843	0.00688742	10128.1
MRPL19	4892.5	3993.83	1.22501	0.292798	4886.15	3956.98	1.23482	0.304297	0.000362627	0.0240888	0.0285714	0.20544	0	5.38859e-05	0.00156633	431674
LRMP	2396.82	1999.35	1.1988	0.261591	2404.97	1947.64	1.23481	0.304293	0.000894206	0.0370306	0.029401	0.207465	0	0.000116518	0.00292039	104576
LIG4	693.217	546.026	1.26957	0.344337	684.983	554.813	1.23462	0.304067	0.0155449	0.161803	0.0571429	0.28807	0.0625	0.00137973	0.0194253	8472.13
CAMP	205.359	163.632	1.25501	0.327698	205.605	166.636	1.23386	0.303177	0.000243114	0.0199707	0.0285714	0.20544	0	7.64129e-05	0.00207747	759.296
STX11	837.592	651.172	1.28628	0.363209	829.51	672.335	1.23377	0.303079	0.00466534	0.0865374	0.0285714	0.20544	0	0.000437712	0.00806674	12352
SUSD1	786.39	632.954	1.24241	0.313144	777.229	629.965	1.23377	0.303068	0.016853	0.169133	0.0285714	0.20544	0	0.00159193	0.0216356	10843.3
RFK	559.606	449.737	1.24429	0.315327	561.65	455.29	1.23361	0.302884	0.0161279	0.165025	0.0285714	0.20544	0	0.00159442	0.0216602	5656.15
FAM96B	3550.37	2848.57	1.24637	0.317729	3559.38	2886.22	1.23323	0.302445	0.00133847	0.0449817	0.0285714	0.20544	0	0.000162795	0.00374751	226573
FLJ20273	5836.4	4835.42	1.20701	0.271438	5852.24	4745.53	1.23321	0.302418	0.00989061	0.128795	0.0285714	0.20544	0	0.000764554	0.0123582	612397
PPP1R15B	543.239	426.4	1.27401	0.349378	536.673	435.223	1.2331	0.302288	0.0257788	0.20947	0.0571429	0.28807	0.0625	0.00175392	0.0232978	5146.04
DLX2	187.191	167.236	1.11932	0.16262	220.225	178.601	1.23305	0.302233	0.328562	0.673236	0.2	0.537634	0.1875	0.11276	0.385836	866.252
FBXL17	335.144	271.743	1.23331	0.302535	328.992	266.816	1.23303	0.302211	0.000929168	0.0375757	0.0285714	0.20544	0	0.000163554	0.00376223	1932.97
LPCAT1	1300.07	1032.95	1.2586	0.33182	1293.46	1049.02	1.23302	0.302194	0.0871124	0.383207	0.114286	0.410457	0.125	0.0135211	0.101351	29875.5
IPO13	1624.6	1319.24	1.23147	0.300384	1616.11	1310.77	1.23295	0.30211	0.0405896	0.262916	0.0285714	0.20544	0	0.00145315	0.0201861	46615.9
LOC441461	824.665	670.589	1.22976	0.298379	824.521	668.769	1.23289	0.302047	0.0157396	0.162956	0.0285714	0.20544	0	0.00150345	0.020729	12129.3
ELMOD2	2777.61	2256.48	1.23095	0.299767	2813.24	2281.93	1.23283	0.301977	0.00265128	0.0652376	0.0285714	0.20544	0	0.000182631	0.00410782	141144
PCGF1	762.302	629.999	1.21	0.275013	749.844	608.343	1.2326	0.301705	0.0312542	0.231402	0.0571429	0.28807	0.0625	0.00397423	0.0427175	10011.2
TXNDC9	6151.43	4692.86	1.31081	0.390455	6072.24	4927.79	1.23224	0.301288	0.018119	0.174184	0.0571429	0.28807	0.0625	0.00100594	0.0151533	654884
DNLZ	1427.2	1161.99	1.22824	0.296596	1448.68	1175.83	1.23205	0.30106	0.0257426	0.20947	0.0571429	0.28807	0.0625	0.00251131	0.030582	37223.8
GSTO2	2235.7	1918.38	1.16541	0.220838	2307.45	1873.08	1.2319	0.300884	0.0418415	0.267168	0.0285714	0.20544	0	0.00212182	0.0270584	94336.6
IFI35	1332.04	1124.71	1.18434	0.244084	1351.65	1097.28	1.23181	0.30078	0.0129619	0.146823	0.0285714	0.20544	0	0.000947867	0.0145928	32349.9
POP1	596.017	477.501	1.2482	0.319849	582.744	473.085	1.2318	0.300763	0.00926883	0.125105	0.0285714	0.20544	0	0.000648817	0.0109139	6012.54
CSTF2	4324.36	3497.9	1.23627	0.305998	4344.67	3527.84	1.23154	0.300462	0.00236052	0.0615537	0.0285714	0.20544	0	9.59363e-05	0.00249546	333607
C4orf43	603.455	514.003	1.17403	0.231471	616.765	500.835	1.23147	0.300386	0.0629444	0.327186	0.114286	0.410457	0.125	0.00686593	0.0629902	6719.92
EMILIN2	312.125	252.557	1.23586	0.305514	311.658	253.096	1.23139	0.300283	0.000231727	0.019914	0.0285714	0.20544	0	7.83576e-05	0.00212072	1714.8
GPATCH4	861.741	687.964	1.2526	0.324921	870.572	707.364	1.23073	0.299509	0.00278816	0.0663206	0.0285714	0.20544	0	0.000220571	0.00474062	13318.3
WNT7B	429.851	350.076	1.22788	0.296169	428.092	347.887	1.23055	0.299303	0.0269461	0.213692	0.0285714	0.20544	0	0.00212674	0.0270991	3216.42
MGC3196	701.612	570.603	1.2296	0.298186	699.925	568.81	1.23051	0.299253	0.000550774	0.0295836	0.0285714	0.20544	0	5.04854e-05	0.00148674	8595.57
KEAP1	1299.86	1042.31	1.24709	0.318567	1268.81	1031.14	1.23048	0.299224	0.0110003	0.136406	0.0285714	0.20544	0	0.000894334	0.0139463	28241.4
SOCS1	312.608	248.296	1.25902	0.332296	310.639	252.453	1.23048	0.299222	0.0233102	0.198963	0.0571429	0.28807	0.0625	0.00238692	0.0294818	1692.78
FGD1	485.622	402.7	1.20592	0.270128	498.662	405.345	1.23021	0.29891	0.0108342	0.135194	0.0285714	0.20544	0	0.000199548	0.00441015	4353.99
ADH7	10600.4	8470.06	1.25151	0.323668	10783.2	8765.58	1.23018	0.298868	0.00594667	0.0986049	0.0285714	0.20544	0	0.000552129	0.00961164	2.03545e+06
LOC727908	563.403	480.6	1.17229	0.229332	580.345	471.795	1.23008	0.298751	0.153012	0.490007	0.2	0.537634	0.1875	0.0311305	0.177464	5891.57
VPS4A	849.994	703.517	1.20821	0.272867	855.383	695.399	1.23006	0.29873	0.0307026	0.229317	0.0285714	0.20544	0	0.00218091	0.0276213	12797.5
ORMDL2	857.092	713.213	1.20173	0.265116	855.668	695.637	1.23005	0.298715	0.00220891	0.0589205	0.0285714	0.20544	0	0.000122925	0.00303898	12804.8
SOCS6	347.084	281.04	1.235	0.304513	350.015	284.558	1.23003	0.298694	0.00402739	0.0802222	0.0285714	0.20544	0	0.000286655	0.00579247	2142.31
MAST3	682.862	560.825	1.2176	0.284041	680.223	553.032	1.22999	0.298644	0.0353873	0.246339	0.0571429	0.28807	0.0625	0.00471361	0.0483392	8088.71
C17orf37	774.154	632.509	1.22394	0.291535	773.058	628.568	1.22987	0.298507	0.0835672	0.375981	0.114286	0.410457	0.125	0.00551525	0.0542241	10438.6
WDR68	1361.69	1096.91	1.24139	0.311952	1357.41	1103.89	1.22966	0.298256	0.000267299	0.0205179	0.0285714	0.20544	0	6.21598e-05	0.00174392	32135.3
AVL9	542.082	442.343	1.22548	0.293343	547.868	445.588	1.22954	0.298117	0.00133577	0.0449817	0.0285714	0.20544	0	0.000201263	0.0044368	5230.57
ETHE1	954.938	761.094	1.25469	0.327333	942.06	766.249	1.22944	0.298006	0.000407205	0.0255991	0.0285714	0.20544	0	0.000111153	0.00280085	15454.8
TRIM78P	360.916	295.399	1.22179	0.288996	363.463	295.637	1.22942	0.297981	0.00212579	0.0577812	0.0285714	0.20544	0	0.00014555	0.00344906	2300.18
CYLN2	387.301	315.919	1.22595	0.293904	385.396	313.546	1.22915	0.297667	0.00318542	0.0711349	0.0285714	0.20544	0	0.000315044	0.00621425	2581.25
S100A14	1617.41	1529.93	1.05718	0.0802243	1876.43	1526.8	1.229	0.297482	0.439163	0.754976	0.885714	0.96461	0.4375	0.280447	0.613108	61121.4
C10orf47	2981.63	2386.91	1.24916	0.320955	2964.51	2412.19	1.22897	0.297447	0.00225478	0.059688	0.0285714	0.20544	0	0.000203593	0.00447364	152526
RAG1AP1	1197.14	939.045	1.27485	0.35033	1199.59	976.178	1.22887	0.297329	0.0638827	0.329926	0.114286	0.410457	0.125	0.00827949	0.0719862	24957.2
HRSP12	2282.22	1865.89	1.22312	0.290569	2305.52	1876.44	1.22867	0.297094	0.000623718	0.0316721	0.0285714	0.20544	0	5.71025e-05	0.00163308	92054.5
LOC645236	1448.74	1131.94	1.27988	0.356005	1452	1181.81	1.22862	0.297042	0.030734	0.229388	0.0285714	0.20544	0	0.00107729	0.016043	36501
LOC729686	1612.1	1350.17	1.19399	0.255795	1615.02	1314.67	1.22846	0.29685	0.0145242	0.156134	0.0285714	0.20544	0	0.00119731	0.0174175	45104.8
LOC390876	584.819	503.423	1.16168	0.216219	586.987	477.84	1.22842	0.296801	0.0575463	0.31176	0.0285714	0.20544	0	0.00872835	0.0749855	5956.55
SEPHS2	2414.03	2020.21	1.19494	0.256941	2458.33	2001.53	1.22822	0.296572	0.008495	0.119253	0.0285714	0.20544	0	0.000589062	0.01012	104331
IFI30	532.619	454.574	1.17169	0.22859	568.143	462.581	1.2282	0.296547	0.139176	0.471006	0.114286	0.410457	0.125	0.0181459	0.124739	5571.61
IRF3	948.484	784.849	1.20849	0.273208	945.693	769.986	1.2282	0.29654	0.00256262	0.0640828	0.0285714	0.20544	0	0.000292758	0.00588928	15436.5
ATP5E	2295.62	1872.36	1.22605	0.294021	2316.37	1886.54	1.22784	0.296124	0.0602934	0.319376	0.114286	0.410457	0.125	0.0068612	0.0629652	92377.9
LOC442232	1233.71	1084.38	1.13772	0.18614	1241.2	1010.98	1.22772	0.295984	0.145378	0.478946	0.2	0.537634	0.1875	0.0366164	0.196897	26501
RAD21	3926.2	3139.1	1.25074	0.322781	3880.98	3161.28	1.22766	0.295911	0.00231622	0.0608529	0.0285714	0.20544	0	0.000273478	0.00560184	258981
RPF1	3914.31	3106.57	1.26001	0.333433	3895.08	3173.2	1.22749	0.295714	0.00274011	0.0658256	0.0285714	0.20544	0	0.000331359	0.00648389	260556
RHOF	294.143	245.866	1.19636	0.258646	296.874	241.863	1.22745	0.295661	0.0405344	0.262721	0.0571429	0.28807	0.0625	0.00477365	0.0487638	1513.11
WIBG	2660.08	2169.76	1.22598	0.293931	2667.26	2173.48	1.22718	0.295353	0.0138374	0.152027	0.0285714	0.20544	0	0.000997286	0.0150657	121910
TDO2	206.368	169.858	1.21495	0.280894	207.331	168.951	1.22717	0.295336	4.19514e-05	0.00948342	0.0285714	0.20544	0	5.10535e-05	0.00149925	736.536
FDX1L	1158.75	986.192	1.17498	0.232634	1176.76	958.95	1.22713	0.295289	0.0138963	0.152244	0.0285714	0.20544	0	0.00113144	0.0166564	23719.9
TAPBPL	1001.7	814.276	1.23017	0.298854	1000.43	815.461	1.22683	0.294932	0.00465238	0.0864901	0.0285714	0.20544	0	0.000539986	0.00943477	17106.7
CSF2	254.948	208.614	1.2221	0.289368	256.232	208.873	1.22674	0.294829	0.00321722	0.0714933	0.0285714	0.20544	0	0.000395752	0.00746141	1121.47
SOD2	1526.08	1294.4	1.17899	0.237546	1567.53	1277.94	1.2266	0.29467	0.0190144	0.179233	0.0285714	0.20544	0	0.000763398	0.012352	41930.5
ZNF593	2537.22	2128.61	1.19196	0.253335	2614.12	2131.21	1.22659	0.294651	0.020888	0.187865	0.0285714	0.20544	0	0.00216787	0.0275228	116600
NOD2	1620.39	1289.82	1.25629	0.329167	1619.83	1320.87	1.22634	0.294355	0.0449444	0.276014	0.0571429	0.28807	0.0625	0.00357892	0.0397899	44688.7
FAM3B	382.03	303.822	1.25741	0.33046	379.158	309.219	1.22618	0.294166	0.00524273	0.0919805	0.0285714	0.20544	0	0.000426966	0.00790579	2445.67
NDUFS2	1156.09	906.92	1.27474	0.350206	1145.69	934.485	1.22602	0.293978	0.0482281	0.284766	0.0571429	0.28807	0.0625	0.00451566	0.0467824	22304.6
LOC643997	2108.8	1745.68	1.20801	0.272627	2161.19	1762.88	1.22595	0.293898	0.0357144	0.247283	0.0420664	0.28807	0.03125	0.00337256	0.038106	79328.7
LRP3	2317.82	1886.11	1.22889	0.297356	2305.94	1881.01	1.22591	0.293854	0.0223634	0.194987	0.0285714	0.20544	0	0.00219854	0.0277775	90286.6
ZNF512B	588.265	503.187	1.16908	0.225371	585.813	477.892	1.22583	0.293756	0.0534229	0.300546	0.0285714	0.20544	0	0.00739392	0.0663237	5823.5
PEX3	367.458	293.563	1.25172	0.323913	361.319	294.83	1.22552	0.29339	0.00336261	0.0728365	0.0285714	0.20544	0	0.000420267	0.00780475	2210.4
TMEM92	367.733	302.112	1.2172	0.283572	370.085	301.983	1.22552	0.293389	0.00063576	0.0318021	0.0285714	0.20544	0	9.06825e-05	0.00239649	2318.94
GALNT5	1632.74	1262.31	1.29345	0.371219	1582.15	1291.16	1.22537	0.293216	0.0901204	0.389835	0.114286	0.410457	0.125	0.0126917	0.0973389	42337.1
LOC729768	4522.67	3581.12	1.26292	0.336764	4416.71	3604.86	1.22521	0.293031	0.00512813	0.0907298	0.0285714	0.20544	0	0.000592261	0.0101639	329553
ETNK1	1548.22	1254.59	1.23405	0.303397	1553.87	1268.32	1.22514	0.292952	0.00301431	0.0688842	0.0285714	0.20544	0	0.000340414	0.00663514	40770.7
FAM86D	459.129	379.76	1.209	0.273811	468.191	382.17	1.22509	0.292883	0.0174056	0.17093	0.0285714	0.20544	0	0.000612174	0.0104259	3699.83
DPP9	801.023	671.796	1.19236	0.25382	813.114	663.745	1.22504	0.292829	0.0215381	0.191226	0.0285714	0.20544	0	0.0024317	0.0298705	11155.6
LOC100131526	1897.75	1585.74	1.19676	0.259138	1869.77	1526.54	1.22484	0.292593	0.0177465	0.172962	0.0285714	0.20544	0	0.00219826	0.0277775	58902.5
FLJ10374	910.824	740.833	1.22946	0.298023	884.95	722.532	1.22479	0.292535	0.0236851	0.200386	0.0814291	0.409059	0.09375	0.00265288	0.0317436	13189.9
UNC119	630.423	523.346	1.2046	0.268555	634.633	518.267	1.22453	0.292228	0.0121066	0.142477	0.0285714	0.20544	0	0.000727666	0.0118963	6770.58
[truncated: 30,640 more rows]

## Sheet: dg_ecigar_vs_controls
Symbol	median g1	median g2	qmedian	logqmedian	mean g1	mean g2	qmean	logqmean	ttest rawp	ttest adjp	wmw rawp	wmw adjp	AUC	limma rawp	limma adjp	varianz
[truncated: 31,422 more rows]
