# Supplementary material for: Cigarette smoke and electronic cigarettes differentially activate bronchial epithelial cells
Source: Respir Res. 2020 Mar 12;21:67. doi: 10.1186/s12931-020-1317-2 (PMC7068890; doi:10.1186/s12931-020-1317-2)
Supplement: Supplementary file 3 — Additional file 3: Goupwise comparison of gene expression. [file 12931_2020_1317_MOESM3_ESM.xls]

## Sheet: anova_pvalues_group
feature	anova p-val	anova p-val adj	median class control	median class ecigar	median class cigar	sd class control	sd class ecigar	sd class cigar
7A5	0.345880567317741	0.626448739769327	1037.90019583333	909.875333333333	998.844070833333	224.347674004946	112.04833835315	70.1625332438919
A1BG	0.189139790086492	0.467854088333286	194.173225	168.625041666667	176.625745833333	16.9701648198981	8.8782044337591	6.09986728672798
A1CF	0.359050447317079	0.637429197302637	165.073058333333	167.503633333333	162.092729166667	7.3500390428491	9.45527274667077	7.8660188752186
A26C3	0.496147140315635	0.738649457168477	159.600395833333	154.431516666667	162.651625	9.90604073867524	6.22294046732978	5.78899056298684
A2BP1	0.215760016944965	0.499234996498136	169.230804166667	159.947633333333	159.904333333333	7.42682753518358	8.11500854569706	5.76481207273361
A2LD1	0.637675477373924	0.823954662816245	594.383008333333	610.816104166667	601.446754166667	73.9384290134263	32.7598275527325	61.1096702386269
A2M	0.0473649995419348	0.217683635455123	142.0573975	151.587979166667	128.871736666667	8.40155479020038	11.3737931733365	10.8440269229716
A2ML1	0.503549249135415	0.74304816155494	2696.35841666667	2356.91666666667	2708.24825	109.777495231967	377.717735286515	500.370639401182
A3GALT2	0.0647270966020634	0.260117000822361	149.9161125	143.722033333333	147.525229166667	3.61087545457456	3.78117989491733	4.60648951358379
A4GALT	0.322754285366543	0.606481590407099	2643.65566666667	2350.59591666667	2451.30741666667	226.315959802498	206.877964789827	129.353488701242
A4GNT	0.0868466217529	0.308279998725669	162.3845625	177.0527	172.9718	12.2035210240287	12.9276377570129	6.24278586301071
AAA1	0.68291189069539	0.848428650538927	152.075808333333	150.586095833333	151.7099375	3.02578908016005	3.43799468593932	2.99743120183407
AAAS	0.659654809781646	0.835725886338153	413.833366666667	407.913729166667	372.6072125	72.3707781551857	44.9308125838797	37.9177036269867
AACS	0.0109155851449205	0.0876538503510589	1075.28510833333	1033.1366875	1184.2891375	44.8415994632239	49.9658562042717	79.1890395407642
AACSL	0.115039875080926	0.358787390053881	225.22685	270.526875	255.184925	23.5485078719304	27.8767965712667	9.37780879653498
AADAC	0.250752450114048	0.536096837702282	350.495895833333	353.206479166667	295.251166666667	62.6559506389015	14.8181591315998	33.6685731577899
AADACL1	0.152541286072456	0.417376549196162	1967.80441666667	1834.21604166667	2108.31225	37.7356331382465	54.3802807401427	196.419482097313
AADACL2	0.789858550310436	0.90407227332815	162.473583333333	158.872679166667	164.113133333333	11.4542479814585	7.27287708868095	7.91153579758396
AADACL3	0.334787969632049	0.617135656046789	137.510064583333	143.586663333333	142.44864625	5.21527554553702	5.45175837658707	2.89875154858252
AADACL4	0.139161588044272	0.397376901083888	231.736358333333	231.992366666667	249.772366666667	11.0064602505745	10.7295787172775	15.4245855609436
AADAT	0.0470102412026687	0.216852054502712	208.845370833333	208.570325	189.318870833333	16.3887151045753	5.40797664473937	7.54404930668624
AAGAB	0.00679247486446444	0.0650028234785529	2333.45345833333	2489.14458333333	2684.3035	65.2254189498809	128.776529031742	143.522437305532
AAK1	0.629804787072266	0.819500164862827	677.977808333333	648.70765	726.040466666667	135.144004716658	79.2106188181381	27.5177227140002
AAMP	0.0317633291446374	0.169994260533813	1403.25992916667	1371.21218333333	1768.41125	111.145242860583	105.61638206867	222.264076924771
AANAT	0.277500616610808	0.564178166011994	134.648215416667	131.197495833333	140.038550833333	6.94736804836035	4.81797489290438	3.88767576095209
AARS	0.0470520470047361	0.216953586062909	7621.09	7236.917875	7883014	356.245530658205	406.737668693387	320.702605091239
AARS2	0.717925578865336	0.866493791857586	1112.3043875	1086.52370833333	1047.04317083333	95.8002057994105	43.3855702347595	53.0406381517033
AARSD1	0.812033778485475	0.914902842969292	708.583095833333	715.451233333333	735.341708333333	93.5986536912399	138.142628490995	68.3305951131251
AASDH	0.000897848216568391	0.017867122647886	1431.83625	1466.3470375	1726.37858333333	105.267409844266	62.4362302144328	63.091563063854
AASDHPPT	0.233084833640029	0.517278567584609	3696.39733333333	3774.71908333333	4024.60908333333	305.031378477041	107.972869390459	233.214701919449
AASS	0.335647530517507	0.617745068492477	257.878395833333	261.7043	255.215170833333	8.30146332917847	11.1365302890441	4.95036722808457
AATF	0.210949405961649	0.493702683906371	564.0541	640.473075	632.378025	87.9968689368708	56.5167170728375	52.5159789473476
AATK	0.0129142912869041	0.0970632073795716	251.350966666667	275.153041666667	297.8334375	19.1959453286594	24.0780565072523	4.11524919130115
ABAT	0.0738504492855818	0.281378539766164	485.654508333333	485.590445833333	565.3998125	10.7283676731225	28.8734149636394	65.9557546368679
ABCA1	0.145353261799962	0.406668167774766	9969.89679166667	8757.67483333333	8851.73991666667	290.126412124864	836.626468301593	894.239710966936
ABCA10	0.220498675996882	0.504235872945704	324.300129166667	298.5626125	295.4707875	67.4651983738452	9.62664495102384	27.5183849884562
ABCA11	0.204336458987134	0.485641041849611	390.636991666667	381.651816666667	331.485141666667	45.4202176640298	47.400021184633	13.2263931471799
ABCA12	0.00222468284104392	0.0316485685313818	456.035895833333	499.022829166667	680.989116666667	8.99127215977568	36.9817466838512	90.3363906936991
ABCA13	3.47810074349138e-06	0.000563344750319516	2711.41570833333	2615.00333333333	1487.049325	209.4796826909	155.065742196618	123.099274362811
ABCA2	0.157093500212637	0.423801017394765	199.238585416667	189.703654166667	184.189391666667	15.7533482839908	5.43791135139235	4.86130348669362
ABCA3	0.165894289680246	0.437559791942169	238.684191666667	228.414591666667	224.390820833333	10.7124704284857	9.25190573816641	4.1168896540653
ABCA4	0.362945141362366	0.640628144696566	487.606954166667	479.0396375	509.930108333333	51.6650604360721	15.9863267666183	14.235761342888
ABCA5	0.00167737628853955	0.0268737804026712	390.201133333333	366.033720833333	330.7503	21.7719785000054	16.0626717823975	19.2341774518068
ABCA6	0.0301921235389116	0.164532935456067	193.3975625	176.192491666667	176.418629166667	7.26725683763915	10.2501483963117	12.3445283553704
ABCA7	0.1235661080445	0.372905709467372	274.253925	275.101425	215.560745833333	17.6068308481481	29.5705774578485	33.3006559467101
ABCA8	0.566988719124941	0.782772879827332	165.920079166667	165.776633333333	168.928545833333	13.6382306426918	11.3123649253634	6.04345452387514
ABCA9	0.480095982769372	0.727178691743318	214.5233625	223.633833333333	219.4628375	12.0358513175847	15.5376688776263	16.0184316619839
ABCB1	0.100207187754399	0.333922584215348	159.9925	150.520560416667	146.864480833333	3.50334398172988	8.1075392660065	4.92213785814798
ABCB10	0.573050573302337	0.786236796537684	3404.28579166667	3173.40058333333	3445.88733333333	121.312082574842	228.853530753853	298.578886289313
ABCB11	0.147135408112125	0.409333813251006	151.02985	156.2771975	172.01165	15.4080020224844	15.5018415455606	8.70264447558742
ABCB4	0.782608232471374	0.900579719423165	147.660512916667	144.566879166667	146.189325416667	13.3989886759209	11.4930226445499	7.19967453680126
ABCB5	0.827564561158132	0.922476894397824	131.276377916667	138.64996125	133.937724583333	14.1845113910566	4.46219718089026	6.3166284042525
ABCB6	0.00101143455422735	0.0193596224103283	1645.43895833333	1739.57466666667	2401.87129166667	225.791450299597	140.607635471732	193.431802296952
ABCB7	0.297836041677054	0.583684822546869	2132.839125	1965.60670833333	2115.54016666667	215.256984268076	63.0523766545253	116.35799306031
ABCB8	0.225350498756213	0.509475673975439	157.144233333333	166.215525	160.0852	9.6600989855142	12.1398590199175	6.44616913414749
ABCB9	0.288711086085552	0.575010350872712	646.566979166667	584.9506625	590.907995833333	28.2735592873213	75.6110416720007	45.7324800524977
ABCC1	0.519650816510124	0.754377049231917	211.593008333333	208.436966666667	225.905429166667	19.493986900246	7.98614610004992	27.900900636178
ABCC10	0.970202086847278	0.98745473303259	647.840654166667	705.81045	718.028895833333	113.960056638705	46.7517624521286	80.4361435322629
ABCC11	0.739295728980509	0.877172163124478	206.731429166667	208.975408333333	202.681379166667	19.1954590602432	6.60451673120583	10.9521731931775
ABCC12	0.666983692996467	0.840065800919312	138.732420416667	135.28375	133.42890125	14.8532382924706	7.40227188070445	5.47096901439859
ABCC13	0.0631431349409742	0.255944735050992	165.353395833333	164.014083333333	173.797895833333	5.56823017186097	3.53736406979386	3.31903719993617
ABCC2	0.979844351498536	0.9915465990343	187.166820833333	177.707633333333	177.6703	24.2000400737017	12.6389802824077	12.1620885255915
ABCC3	7.55853789027246e-07	0.000227158219450915	682.671233333333	734.313029166667	1590.2766	33.8120264591072	67.7660909322858	157.308384976
ABCC4	0.0379151179999148	0.190500293278809	475.390783333333	549.577483333333	566.397479166667	25.0445586260615	24.9285301280509	66.5045250845424
ABCC5	0.0020035626573258	0.0297664046423127	1982.97904166667	1656.56983333333	1612.86364583333	196.005195117709	81.0690295355952	74.9014848860528
ABCC6	0.159293195062857	0.427585065373749	205.484883333333	211.2427375	199.503675	11.6358906838278	8.10534797473528	4.66270931982226
ABCC6P1	0.00526302562508818	0.0550716327061498	267.077770833333	284.498920833333	235.9996	22.7728969636819	13.0013920391782	6.6892133815672
ABCC6P2	0.948761083726191	0.977249314468695	266.884133333333	293.297916666667	280761	48.8910405241902	21.9326973289907	26.315673562119
ABCC8	0.224215109467162	0.508428525431736	148.42002875	143.278532916667	133.992870208333	13.4352343921211	6.11402983519869	6.81174077438398
ABCC9	0.363139303111271	0.640765172963911	258.682383333333	269.951391666667	263.401704166667	19.9593131754158	4.31377437970024	15.529398949423
ABCD1	0.16542142248573	0.437150701360868	168.000670833333	179.497404166667	181.849620833333	15.1044367401394	10.2288336304396	13.1411951490948
ABCD2	0.0947545708598483	0.32330795889557	152.339391666667	141.377112083333	146.46273375	4.50088737656219	6.27257131379131	4.46928940658785
ABCD3	0.778370622525874	0.898316983483982	3907.40833333333	3978.64454166667	3928.36295833333	90.4905865544582	144.749049826776	164.072314512709
ABCD4	0.10695764947802	0.345408351685338	193.738429166667	200.09375	190.5519	7.18790557138303	5.81554640243772	3.6697640542808
ABCE1	0.0033930397290165	0.0417774664440269	2824.72808333333	3129.46208333333	3228.68108333333	133.749113666627	145.367800184678	146.638324779761
ABCF1	0.00133495352652533	0.0231772113853129	3065.39666666667	3159.85370833333	3590.01154166667	120.459192031844	201.374095614316	25.9525393374507
ABCF2	0.328043015030372	0.6111928620388	305.3243875	343.3762125	325.515516666667	6.0783683544804	40.0850111188035	19.6409034061553
ABCF3	0.0963917420180113	0.326413677231516	354.1299125	349.731120833333	375.589770833333	27.2501144328207	23.2533863684006	42.2051918018916
ABCG1	8.91128606305988e-05	0.00418550718495467	852.364604166667	792.668695833333	952.7406375	29.8077858681212	29.3277347489234	33.5371507884999
ABCG2	0.21026399689497	0.492943020997818	132.98498875	130.09762875	144.984925625	12.4264437722618	3.54215419564398	10.6048547269743
ABCG4	0.416183270087827	0.6831790304768	220.9820375	213.981825	211.559266666667	30.7640531529107	20.1353830272885	18.63416725028
ABCG5	0.169954151271186	0.442827885302322	158.585408333333	169.752233333333	171.5609875	9.51950913293368	10.7546066200399	15.7555499727624
ABCG8	0.427490438504669	0.69091913090673	154.783225	146.04926625	155.95805	45.3384457100617	6.06624725023758	12.7835113477334
ABHD1	0.512183958380905	0.749701604334318	172.125441666667	189.4408625	199.988291666667	24.396256608618	17.4649835450803	15.8333318911876
ABHD10	0.538773251816993	0.766077533599484	1185.35048333333	1191.01125833333	1251.87907083333	142.716163366118	85.8646837868571	82.42478008884
ABHD11	0.0785538540281649	0.291591163765268	202.164079166667	217.2097625	222.600416666667	10.3679087462561	16.0954039873669	10.6881983905934
ABHD12	0.236623235665994	0.521218037931782	850.562433333333	821.980366666667	827.1707625	11.7840933802524	30.1557381610935	40.8142866622221
ABHD12B	0.00823715618583748	0.0736562099235588	352.546104166667	426.044575	375.970958333333	34.086074459913	5.80935708386654	18.3871394349137
ABHD13	0.000198375744577651	0.00681241819247974	261.474879166667	246.44175	285.32315	9.17684916983474	6.7284815590469	7.3160520204038
ABHD14A	0.675491886743233	0.844418794308611	267.528220833333	291.241266666667	301.6567625	35.571023790381	14.5646476121803	29.7387190189597
ABHD14B	0.00757500837022564	0.0695246135884609	458.525141666667	466.146820833333	573.93865	53.773916624871	36.2984148741957	32.088772991904
ABHD15	0.0457226604266017	0.213444872370328	1554.9206125	1463.42386666667	1696.49829166667	90.8242931235381	100.095928739368	106.088415029053
ABHD2	0.00812811684473552	0.0730554026016245	453.982225	487.392866666667	518.204470833333	16.7134263786654	26.8036499564402	19.2887683087865
ABHD3	0.00918137993818158	0.0785948388614074	2288.397375	2300.57441666667	2685.16045833333	140.308709743336	97.1336150426638	173.457971422535
ABHD4	0.0711149604537916	0.275474646295264	330.601383333333	370.3518125	454.981991666667	72.7476891028195	29.1405408429697	45.2621820004985
ABHD5	0.0278761432305107	0.157310467283715	4620.56883333333	4617.795625	4290.95308333333	265.172562433229	155.115955084004	26.2160811610822
ABHD6	6.47725194932005e-05	0.00341490286495863	1315.30704583333	1380.19259166667	1012.14912916667	71.8179666071146	70.5822035494139	66.9828719589832
ABHD7	0.365585768931264	0.642797606813171	545.509954166667	555.861154166667	513.886841666667	35.1659941850766	55.1470601678377	36.485047766883
ABHD8	0.0173745358750318	0.116407596456099	1631.96537083333	1696.42408333333	1984.46204166667	112.205909271023	186.070616721221	141.191735280015
ABHD9	7.38594281765782e-05	0.00369555884102618	1288.03286666667	1351.7512125	2146384	159.338816158912	145.249834669577	194.797952517443
ABI1	0.588213265028843	0.795579368833485	1929.41025	1866.63758333333	1785.65766666667	42.070333619746	220.811847355003	259.230415651255
ABI2	0.00296254216555977	0.0379490419593229	483.208108333333	499.081591666667	567.9959875	32.5485145728848	10.7977523004351	32.82642367707
ABI3	0.824187133134865	0.920640174097538	192.242116666667	185.854027083333	189.438504166667	27.0247113257743	7.65084922788197	2.72327347314957
ABI3BP	9.9054758250906e-07	0.000263771068962709	754.568733333333	687.276058333333	389.3943375	36.5980410073892	49.3683996563487	32.4966181016347
ABL1	0.562536252745148	0.780014905915306	1115.87600416667	1079.441175	1107.6455625	29.178799347229	99.4098939745393	77.8632378428534
ABL2	0.194039067758653	0.474614539045443	199.117695833333	203.6866	193.048495833333	8.44670304577171	8.68701508097878	5.04178528805529
ABLIM1	0.256490171361273	0.542175187656502	3232.318125	3577.35054166667	3400.03929166667	119.117034221814	278.092269927385	56.946812586207
ABLIM2	0.245291057659188	0.5307489060575	445.038504166667	444.5282875	421.7530375	37.8764222942704	25.0345278270965	16.4126355166987
ABLIM3	0.0142429119165114	0.10340590994469	1100.5001625	928.6052875	1150.41626666667	129.726567096549	19.6523532745904	78.1974546422402
ABO	0.0870201158766886	0.308651775717046	152.720247916667	142.964045833333	151.177495833333	8.93999849049033	4.4360019126128	9.54530847537199
ABP1	0.126470462681538	0.377501175869602	332.0729875	305.490795833333	339.290754166667	9.07480213634543	17.2999019715516	42.2955626965107
ABR	0.500731196634662	0.741399286620222	2190.43554166667	2177.7355	1997.51008333333	52.3702387217285	227.916545359265	193.543569644183
ABRA	0.794188349957031	0.906249598719637	162.0666	154.608408333333	154.553587916667	14.2804019126249	2.36760092611517	10.1080881487169
ABT1	0.0639768621537665	0.258125444606529	620.818158333333	621.315695833333	723.970954166667	40.7026874258529	48.0551436266483	69.992888355836
ABTB1	0.0125377284909648	0.095318968450663	303.433595833333	309.673283333333	374.307495833333	30.3534051945999	28.5519978300413	34.785949282201
ABTB2	0.356039642888683	0.634606481300596	338.301979166667	364.931175	367.647404166667	45.6267174042002	19.0891734100837	18.4100427031242
ACAA1	0.267640392672751	0.553603871934908	1606.94645416667	1626528	1489.083425	33.7708669638993	262.519491820179	145.427206891016
ACAA2	0.163608859568059	0.434492696530389	1802.94975	1736.519375	1498.877125	256.237358101752	208.375089676619	54.2415610529922
ACACA	0.0968795272409527	0.327433907882572	3353.582375	3442.93016666667	3557.47995833333	119.730266604792	133.489318827065	29.4244941350597
ACACB	0.241878145852364	0.527139346578788	419.868416666667	424.951683333333	363.118941666667	122.8317763694	14.7270072175732	20.4003466007109
ACAD10	0.00234465437549826	0.0328607180137852	865.991070833333	777.6756	602.669191666667	81.5663508800341	55.3664965283264	55.8798626847937
ACAD11	0.00208298836206232	0.0304851701503131	2589.715125	2374.90570833333	2098.05041666667	226.479832409179	183.817372808652	87.2088799806452
ACAD8	0.00168633660500284	0.0268892170029176	2030172	1835.22845833333	2362.613125	128.744133732833	143.55871010446	94.5257303187273
ACAD9	0.48028580582408	0.727331571221505	1420.53647916667	1415.49975833333	1352.60469583333	67.2245213674999	87.4489055104434	72.1605711314918
ACADL	0.00593889401411101	0.0594873853080638	216103	252.649058333333	215.200204166667	22.5316250155055	8.62016750395111	13.7638993580839
ACADM	0.335421334164283	0.617673907122248	4212.86391666667	4389.36679166667	4394432	189.027220532765	153.254218669872	240.227372081941
ACADS	0.189481230095559	0.468440535960869	204.314441666667	227.62475	227.018058333333	16.5936204011447	12.4675718119167	19.4595510155127
ACADSB	0.16304233631084	0.433813871519667	269.1208125	270.651004166667	289.888833333333	24.2983333528906	21.9353134020726	22.1639049357434
ACADVL	0.0301642608928885	0.164466667668982	3881.652625	3903.25283333333	3567.20358333333	221.41707318048	79.7794157470882	195.00913785432
ACAN	0.228030722037881	0.512057994421863	130.95982125	134.953125833333	131.117727916667	4.13116095985957	3.42971805638795	5.69212388600997
ACAP1	0.00702722594651114	0.0664288488842578	249.535866666667	249.240775	211.679816666667	21.4120467187861	7.15470321072221	16.7851521192446
ACAP2	0.0295393409421237	0.162554320680107	1260.29885	1402.3820625	1494.81832916667	91.3679706364018	111.670117519126	83.0264804204941
ACAP3	0.948038336693915	0.977037840859758	139.777844166667	140.6447575	139.81695625	4.87427902384497	4.92833430108977	15.7571646756232
ACAT1	0.093779881113609	0.321337811808355	2897.793125	3287.83845833333	3347.77579166667	228.655688468522	252.545203696151	235.804963452785
ACAT2	0.000141448740707534	0.00552811235138324	1540.6355875	1810.29608333333	2686.38345833333	27.3476992923504	193.899018750359	289.157736403926
ACBD3	0.140416228438816	0.399276002502085	6181.70041666667	6656.267125	7206.212125	365.769245465533	670.028647189944	605.634715991139
ACBD4	0.0993330852668524	0.332648854871047	239.5714875	207.8187625	206.238454166667	31.674044997621	21.5185689520125	4.83115435778732
ACBD5	0.000496105790989802	0.0120906587125522	298.611116666667	341.837470833333	375.763245833333	26.7613289083905	13.2948573796262	17.1282553908752
ACBD6	0.104201570403608	0.340780781143023	713.741804166667	688.033125	804.054583333333	77.788209876907	36.536603150258	81.0710499931445
ACBD7	0.0417530469467813	0.202027139076342	424.470616666667	417.416691666667	342.0872625	28.7117450998748	62.6629222737508	35.1208220576823
ACCN1	0.273513819588583	0.559896805932806	150.643383333333	142.80304875	147.059821666667	4.38389569031582	7.81188505448056	3.53145483619489
ACCN2	0.0390069068142924	0.194028023732578	267.3379625	233.527629166667	224.3491875	28.6841849186299	2.79801922256406	6.29671134645482
ACCN3	0.413333950307334	0.68105817443928	156.487983333333	167.495025	164.6245625	10.4157119215095	9.06901705373442	6.99231205680534
ACCN4	0.384955532603961	0.659804890664634	157.204816666667	157.324983333333	166.0462125	8.98465333201044	3.69665447100216	6.30385961114364
ACCN5	0.0492047735913088	0.22230228551921	163.6320125	139.828727083333	150.617695833333	14.9624609770856	8.0044594821125	10.8912478971888
ACCS	0.00239534976440356	0.0332303224269706	834.230329166667	712.1288	605.627995833333	55.420415022272	84.3016255258353	50.2724835978522
ACCSL	0.842352250509185	0.92924476720778	156.313233333333	155.9414	153.550566666667	6.40582061710204	4.97722619243545	8.11592679826255
ACD	0.96667266295277	0.985874339996817	723.298670833333	734.981275	720.980383333333	103.060989686957	71.003273751328	82.5243347120853
ACE	0.0455205509119003	0.213000818215503	143.28548375	150.719020833333	141.137851666667	5.79585351290638	3.17461486511078	5.72644474476151
ACE2	0.264165811046991	0.55007409640282	1218.11745416667	1176.82475416667	1073.87944166667	199.033170067188	91.8963070507451	57.0814323226591
ACER1	0.41096725010778	0.679403005886603	165.793904166667	150.45005	153.459233333333	9.84828295866871	9.34019358235088	9.59719316841488
ACER2	0.943881734778043	0.975356875499726	282.361654166667	282.821070833333	278.541029166667	37.9925092622036	18.7725266810223	8.04274670830511
ACER3	0.00836227502265849	0.0741839090237084	284.664845833333	312.273391666667	390.605045833333	36.8866961686473	29.8235365035063	27.8026057041658
ACHE	0.173021215392502	0.44757327982738	150.365358333333	157.6016625	155.2676625	7.0876656177571	3.81920659396406	6.71788377481318
ACIN1	0.100170005782714	0.333922584215348	1838.30279166667	1718.52429166667	1742.74325	65.8724850060003	81.3235247273374	122.028061020348
ACLY	0.389804293327615	0.663583839253457	4389.54658333333	4103.32591666667	4328.79508333333	294.005547939177	175.241362070342	342.64738772144
ACMSD	0.487218354360106	0.732390785078398	138.259910416667	144.21855125	148.4215875	7.45547410459382	3.71239077026506	10.5623639935528
ACN9	0.000211616158591483	0.0070889157092341	2226.632625	2385.08545833333	2988.5075	151.519796186352	129.899941294205	195.688337495014
ACO1	0.00698795631081279	0.0661571446816389	5362.37141666667	5804.36483333333	6536.74820833333	331.06807861555	212.391161058598	406.276670151341
ACO2	0.287237862025051	0.573962890403376	1477.00824583333	1636.33183333333	1491.70305416667	195.065696132281	220.543220568871	176.846624515953
ACOT1	0.600974882724496	0.802645433540029	275.7837	287.015058333333	271.503008333333	13.2446603126627	32.2738642068729	13.4326622500722
ACOT11	0.000932258805689069	0.018239997629117	567.8741875	536.278375	681.408404166667	22.2364309599806	47.7645897190897	32.782535036907
ACOT12	0.0540469266469921	0.233749667902672	150.3805375	157.115991666667	146.432372916667	6.4417717085195	3.14704870317513	4.91625244704034
ACOT2	0.414805213584034	0.681983646361155	228.984008333333	201.315083333333	209849	36.3003654504749	7.5854598197451	8.05424055207351
ACOT4	0.00177082563474554	0.0276142358565491	934.064295833333	918.012954166667	1092.20326666667	83.9189614743616	9.7977058396633	64.5118944315613
ACOT6	0.535090033799474	0.76416744125808	147.31553625	141.239706666667	142.309785833333	14.957715991025	9.07007237386016	6.89823132074676
ACOT7	0.00471811985333471	0.0512992195444318	1078.41723333333	1176.41885416667	1325.26048333333	98.149500362181	43.8811050307662	78.2425735142429
ACOT8	0.117543292083272	0.363349269438324	339.1737625	395.321316666667	368.9925	27.4446367406177	21.2614719645919	48.2872294788359
ACOT9	0.000246190919310621	0.00782976828601045	1282.023325	1448.8166625	1674.40575	70.3911559823029	81.6139713856291	77.97364238126
ACOX1	0.23438111579315	0.518646422840938	913.0485625	925.716595833333	870.303841666667	36.0096969133074	24.8396793687999	47.318637911731
ACOX2	0.00568396751768964	0.0576134281744657	215.593654166667	247.916833333333	230.942029166667	15.2871984711322	7.908933961062	8.95466095495882
ACOX3	0.0287356268887991	0.159839063214701	1068.43845	1083.34542083333	1283.4834375	24.9956216219151	88.6602483410315	126.235948305446
ACOXL	0.608425765420045	0.807005251204249	144.093835	141.81237375	146.165444166667	18.4402423483826	4.78289389038728	9.34376714853419
ACP1	0.270717973287948	0.557510824266215	3156.51641666667	3314.163625	3387.25529166667	214.305519018986	202.520064889546	291.735548252581
ACP2	0.145810191810543	0.407076663444769	1218.35296666667	1146.05814166667	1358.45444166667	84.1883647882636	161.062121891823	153.878224211235
ACP5	0.0338646203228502	0.177083391543451	299.178754166667	325.762229166667	445.165254166667	91.1058983772447	15.1070677982154	51.1519428511909
ACP6	0.0371151871448221	0.187995368738628	753.615304166667	817.159466666667	863.497358333333	49.5090623400867	54.4597734309212	41.2725648748558
ACPL2	0.0160496549862205	0.111254486974106	721.798025	815.731283333333	836.957966666667	17.2076721793423	62.5907516467716	35.879838332471
ACPP	0.0470543257450226	0.216953586062909	739.157695833333	682.6301375	580.243229166667	51.9442389886677	35.4919620299174	89.5783440935294
ACPT	0.349179279553796	0.629412076763388	227.0337	207.088854166667	220.9068375	19.5582218300016	13.5554278202316	19.6666150531283
ACR	0.148296229310236	0.411047438861417	159.612891666667	153.890020833333	168.785729166667	16.9201539221495	6.2126625785639	4.19228505143882
ACRBP	0.765625772920833	0.891810981491638	152.41821125	144.38496	143.626645416667	8.74856029233727	10.6152868947915	14.2232543334341
ACRC	0.903362155365294	0.956091715373589	263.139370833333	271.667204166667	273.128404166667	40.6558869432536	20.4768168498169	18.1828956582707
ACRV1	0.0820160997288135	0.29846640157995	187.863329166667	176.416720833333	164.937491666667	15.1690738542331	11.4874628306758	13.5680400001928
ACSBG1	6.32075313121014e-06	0.000798349955984316	302.960495833333	335.443191666667	260.426845833333	8.74550800998481	5.70829595787036	14.8204981235871
ACSBG2	0.298418525786118	0.584387843652164	147.722911666667	142.383860833333	140.85763125	17.9747842139064	4.92870197594017	8.6126978692856
ACSF2	0.100700878285153	0.334519822124547	1435.48069166667	1344.13232916667	1218.35714583333	251.483831608778	72.5511867662508	83.3689379002836
ACSF3	0.624103571903082	0.816126483463048	176.00224375	170.9920125	168.7165875	9.33448146875472	12.5442564020691	10.3612503790354
ACSL1	0.12361188487812	0.372948669641498	6990.16158333333	6099.61504166667	6873.53995833333	983.342722016475	386.378204205251	313.558776723518
ACSL3	0.00842284575886113	0.0744450970664521	3249.18929166667	3481.5985	3619.80929166667	77.8193259724557	108.547257855343	173.55605855261
ACSL4	0.166280727180343	0.437741424110487	1195.56418333333	1157.17763333333	1239.50890833333	105.895765898911	78.0187528710535	42.2608089995775
ACSL5	0.00750836707726994	0.0691870704697877	268.046441666667	303.050833333333	303.230820833333	5.75861917241396	19.8854212117311	12.6974281618849
ACSL6	0.472725409422705	0.722018439757802	143.742690833333	144.17914125	140.81935375	4.92368642622853	4.02700510986479	2.63322121276267
ACSM1	0.0555071742801636	0.236956745785228	154.150320833333	151.213420833333	142.564363958333	3.48128442704816	7.57374144639683	8.35494921243371
ACSM2A	0.719282720757427	0.867197864020363	135.28929125	133.012419791667	138.624574166667	7.47362956072275	1.43368908953621	8.29072566860072
ACSM2B	0.206857669023484	0.488542484476393	156.5680875	158.2460375	149.5620375	3.08570686004495	6.55659694555788	3.06282679866725
ACSM3	0.0276138472069246	0.156423707758425	205.435745833333	210.324695833333	195.661520833333	9.66594036928928	4.73816706085712	5.25944580753815
ACSM4	0.777164264650283	0.897895191522639	138.208445416667	139.454337083333	145.518518333333	16.8920644329984	7.10285337977284	13.7904070655474
ACSM5	0.641544081363836	0.825493043908754	163.008183333333	160.340891666667	158.29765	5.7065640342876	9.82000276572569	6.33398094113687
ACSS1	0.000879896580491108	0.0176327234388977	443.3316375	456.1077375	283.866425	56.4608640720952	47.6096599394869	29.6248236042428
ACSS2	0.0425012595258133	0.204505691343768	1634.04575	1706.469125	1861.29858333333	96.4844259308283	172.092187267756	121.910213568879
ACSS3	0.0826561885380367	0.299875621318807	262.7155	270.947020833333	297.719595833333	16.6250077530057	16.3012023901505	39.8310099430888
ACTA1	0.12446138814883	0.374725875003445	152.050616666667	165.766829166667	145.5709275	16.1242707779381	7.54051340830346	8.53317010540255
ACTA2	0.0854499976961362	0.305313791916232	2543.19479166667	2693.94945833333	2440.37841666667	109.364080628704	140.764782141074	112.980326020387
ACTB	0.0191081596405994	0.123595870974326	10776.4612916667	11323.94275	10671.681625	306.840420351844	120.177983951916	392.514920778499
ACTBL2	0.163672450368987	0.434551392944176	329.2212875	329.7895875	286.683666666667	50.3903134485744	23.2611138148932	12.9609036516688
ACTC1	0.461981297886424	0.714537348859844	142.26466625	134.773414583333	140.186759583333	3.63703044985695	8.39763558504841	7.77887981019962
ACTG1	0.198077908457161	0.478864503222419	8218.176125	8536.33266666667	7396.038125	1040.28665306872	689.846987448332	654.064305933535
ACTG2	0.00856004770682695	0.0751323516882448	173.621525	169.675245833333	145.0456225	13.9034640809277	8.89578683780329	7.68680690561667
ACTL6A	0.0123634482134093	0.0946368501246643	4468.71220833333	4953.3215	4903.36370833333	120.741877943821	161.614368602627	248.193481779294
ACTL6B	0.994358469700747	0.998361830104066	176.682345833333	179.334579166667	179739	35.6092708827566	16.1009815331851	17.1192139304117
ACTL7A	0.332483493312102	0.614854843502135	134.89468	135.06229375	129.3613	11.84857062838	7.71631177451607	5.95712354868711
ACTL7B	0.50128692472396	0.74163151182125	145.26605625	145.966069166667	143.684172083333	4.94188208007021	7.54978306376627	6.35099872995443
ACTL8	0.964392605860092	0.984901755011662	194.655775	198.0258875	199.6278625	14.7478959415189	11.2928251749698	10.0042184616064
ACTN1	0.00498165780343772	0.0531730343297227	6042.64704166667	6386.11683333333	5352.76570833333	516.914766095099	192.175812293145	232.066044320196
ACTN2	0.478641817705858	0.726003243674139	134.657255	128.504872083333	135.290109583333	9.02776224325487	7.71118999713159	9.52949286030791
ACTN3	0.339141954664353	0.621046778881392	182.4381625	187.8701125	197.052008333333	16.6930756260162	9.92828125813188	26.8831935711477
ACTN4	0.201928040275282	0.482875409553265	5482.528125	4970.32325	5136.07604166667	362.916920535509	347.765719962634	443.94512464316
ACTR10	0.176093278671459	0.451211204633009	3991.90016666667	3947.054875	4199.84145833333	264.905422909334	211.683551533543	51.1148159477754
ACTR1A	0.0930191695580125	0.320172799343778	5043.528625	4507.51233333333	4742.097625	417.336061598479	123.514770147931	217.647544227378
ACTR1B	0.035229535876327	0.181598583934303	1989019	1988.24991666667	1851.4845	127.923386191667	43.2066860731419	24.1852640554234
ACTR2	0.561069441510061	0.779275530577158	10079262	9620.14295833333	9920.41058333333	1036.56706632731	769.203919577441	535.904193340051
ACTR3	0.642722454820157	0.826456776286396	8387.807375	7506.63625	7937.66470833333	1041.39620253032	346.479726647303	394.413763879642
ACTR3B	0.6946780782117	0.8548189903879	172.817545833333	177.344895833333	168.993345833333	17.7268279980245	8.78652326232184	8.99225098325242
ACTR5	0.0270319565342217	0.154015981544572	713.803341666667	706.265054166667	791.922883333333	14.009072287596	54.0401285424352	26.7887904665512
ACTR6	0.0252100071871619	0.147357308934654	5281.32954166667	5000.036625	5564.45804166667	209.471199378881	340.003268700753	94.3616525459314
ACTR8	0.331179058214974	0.613800005761382	690.3118875	652.21095	739.157220833333	145.238974470854	35.6375894649106	92.6039672360235
ACTRT1	0.49281310636944	0.736658943943504	271.741241666667	305.815641666667	295.059958333333	36.0782131435838	43.4539531585711	28.4129536770752
ACTRT2	0.270400190857611	0.55712664631108	149.622013333333	134.531730416667	135.749544166667	34.9518604437293	11.3192225735266	11.6347723461686
ACVR1	0.0239729939128782	0.142504618753398	8694.45979166667	8137.54591666667	7294.26233333333	482.768184891163	258.175373337075	526.813268748281
ACVR1B	0.0927674892975597	0.319585577097678	805.732533333333	732.757575	739.702625	18.77129547887	47.7725550191017	65.4143814424896
ACVR1C	0.497583978359378	0.739562166785316	266.3148375	272.810279166667	253.265516666667	14.535231983324	43.9473804478124	40.1986961420009
ACVR2A	0.822611736382481	0.92002512833637	1113.03956666667	1148.51787083333	1129.07261666667	66.3304453836573	85.8655060379411	76.9262823704666
ACVR2B	0.830429827964201	0.92362514711761	153.762470833333	154.974725	152.5549375	15.3218170608061	12.991399817446	3.88480779213149
ACVRL1	0.296902467239584	0.582860760065113	159.135054166667	151.348541666667	147.10684375	4.96548336533376	7.86052036970743	11.7347731943351
ACY1	0.952198863939346	0.978737085466213	932.575958333333	940.9713375	946.778883333333	155.028460933703	97.9118015967626	34.3330930400366
ACY3	0.610283728153474	0.808139209660688	160.628466666667	150.985083333333	151.510920833333	13.9292042613175	11.7802128700457	2.42370185374697
ACYP1	0.0682349689827062	0.268485293575696	1150.79753333333	1239.5112375	1066.36241666667	14.7835068086564	87.9300812177139	77.951242832678
ACYP2	0.00418401342310889	0.0476538579149804	1298.5991125	1358.12685	1523.23256666667	49.0144277057826	59.528374909559	83.8220214786613
ADA	0.0204672316319378	0.129270623585678	1676.38454166667	1837.25433333333	1658.73066666667	132.451945191748	72.8823052665053	68.9687733323225
ADAD1	0.198861372499789	0.479630184731991	132.445575416667	147.873715	146.680525833333	9.50175943933737	3.13193226320434	13.5613186485583
ADAD2	0.564929754914985	0.781303818615258	146.96539125	154.55109375	152.12885	17.1445786856747	5.48659864348821	8.1975063003358
ADAL	0.986228847470905	0.994277475384626	317.3134625	335.7564	349.130858333333	71.6541108584048	25.9747470149601	38.0372557480671
ADAM10	0.527300322220878	0.758958853228181	2738.77895833333	2752.11954166667	2721.20475	164.208883654331	156.335803051719	285.56365109811
ADAM11	0.817460788910162	0.917300653850979	149.701868333333	152.612220833333	157.865929166667	19.8489794573956	6.55892405790711	11.1325638125277
ADAM12	0.557143608286465	0.777482189438082	175.4398	179.376583333333	182.67891875	7.36225428086905	12.8341742101417	7.99550272058468
ADAM15	0.0371353517358747	0.188019337468631	3473.40004166667	3247.52891666667	3060.124375	195.617506709646	232.53622440129	227.152101892372
ADAM17	0.21759696351572	0.501297426254484	1102.2398375	1036.35455416667	1095.82438333333	61.5531925934648	32.8833396489551	56.8174568426391
ADAM18	0.171984908336224	0.445736538249822	133.54187625	140.121408333333	139.210490416667	6.49827418276227	1.8380040608903	3.74841947538009
ADAM19	0.00657856313179254	0.0636668222916826	433.552325	428.278395833333	314.599508333333	63.9047500661065	19.8240269356631	28.4295152483656
ADAM2	0.443761045893666	0.702317099131033	246.057066666667	235.101458333333	262.108241666667	24.4810809006597	6.64944783242401	31.301183544391
ADAM20	0.50926096206895	0.747182389397062	138.778625	145.87371125	143.017949583333	8.42284113582238	14.1372378146032	7.49486967723645
ADAM21	0.50860834895173	0.746659107678997	161.305189583333	178.1551375	178.059941666667	27.3427155623605	6.96045407740288	3.07810699385598
ADAM21P	0.989390930546561	0.995920099296324	157.637241666667	164.625283333333	162.914408333333	16.7490017772115	5.89230432017041	9.02534972245196
ADAM22	0.384721465905479	0.659576489615995	154.408316666667	151.955725	151.351816666667	5.91703868805437	4.73630362206579	3.63378481129718
ADAM23	0.022353533026803	0.136413422949738	204.239804166667	222.940541666667	247.812908333333	20.0303009408119	4.32892248459845	20.0484376751726
ADAM28	0.285224635687505	0.572166908179471	274.598104166667	297.4405375	275.961875	7.2964465320912	20.7123683646707	16.6985843807088
ADAM29	0.315893454628002	0.600631712775384	167.970629166667	175.536570833333	187.938970833333	14.7960322405532	20.8795197922648	7.45055557088101
ADAM30	0.351966724281998	0.631496351308277	150.1572125	157.449570833333	143.76231625	8.31225986817339	10.6321331345194	4.80859189696339
ADAM32	0.366079427834609	0.643004977945552	199.745525	193.932458333333	195.8095	22.8734339270397	3.68152546212354	9.71558405869856
ADAM33	0.771641912065525	0.894805039706348	175.346008333333	183.066808333333	176.4672875	9.48394277785738	5.80524360732549	16.13071492677
ADAM3A	0.134028968562246	0.389584613764926	147985	136.72433625	146.92685125	2.93106158532395	5.78656588505866	9.55955136151392
ADAM5	0.682706517659672	0.848414584779333	141.486182916667	141.826811666667	143.75871125	6.5412037096493	5.30547152227069	12.8904978263979
ADAM5P	0.637330318603456	0.823784174050094	137.036781666667	135.098829166667	137.858132083333	23.1779547919687	6.79133885378845	5.27905933798997
ADAM6	0.0447416749939249	0.210649222604002	203.305654166667	187.784358333333	190.329420833333	8.52293649163885	9.78431959049543	5.21304001512329
ADAM7	0.621232421651784	0.814365241001406	193.262804166667	186.933791666667	197.6502875	19.3419986244101	9.74861665554923	7.66825080829619
ADAM8	0.145745287780258	0.407003948865202	272.046233333333	245.898225	240.1141875	24.7392027261483	15.3043894527124	14.1124178388291
ADAM9	0.00460071952719537	0.0504761902875464	2225.16704166667	2674.71666666667	2067.45641666667	153.257608729045	213.420335504056	157.901878321009
ADAMDEC1	0.308688654811975	0.593902456006729	156.750358333333	151.321172916667	147.063972083333	11.0562934985167	6.37977342265435	8.09238840808491
ADAMTS1	0.285163348396269	0.572166908179471	602.5435875	618.014666666667	652.4842625	40.4245550759743	46.991517157946	91.5116408813018
ADAMTS10	0.814139116870414	0.915927887721816	176.736758333333	172.8640875	175.051041666667	14.7319864472865	11.7295657348314	27.8723566293318
ADAMTS12	0.197534123068718	0.478117178791039	147.730666666667	140.699410833333	145.062412916667	4.01874301951432	4.93023410173943	6.86523274768273
ADAMTS13	0.485701934885578	0.731380945894217	166.0152	168.7842375	174135	8.36836291920455	13.9505334356832	7.87216868481572
ADAMTS14	0.485768748595769	0.73139465734045	151.431683333333	146.471314583333	147.528904166667	4.58621063961151	4.02324382750886	4.41427975516677
ADAMTS15	0.0733519923562553	0.280298100035296	207.786020833333	197.044891666667	237.347779166667	19.8897281415936	11.3365679435416	25.7414655777336
ADAMTS16	0.22911649845056	0.513370743797363	171.277304166667	169.8229375	178.807458333333	7.52128425712227	6.98761697032223	10.8277403524046
ADAMTS17	0.523710129147857	0.756668184572557	162.512545833333	164.363920833333	168.751320833333	1.26988072337414	18.5274591191751	7.85238523285777
ADAMTS18	0.916041489547724	0.962792671691471	165.7060375	166.142991666667	167.703083333333	9.16552242433257	14.6135198503809	5.68785857597168
ADAMTS19	0.728844915845065	0.872633799723983	159.11365	159.236525	157.43355	13.4278954839196	8.20693347153902	14.1109463483305
ADAMTS2	0.956650338182305	0.981130195390182	147.9643875	151.0504875	150127	6.11830569058724	5.28734016412884	4.69683550775316
ADAMTS20	0.745806845118425	0.880740479829793	144.0035725	141.495449166667	144.54918125	5.638594920551	1.24060980855881	6.3131545849225
ADAMTS3	0.825231739900306	0.921283014678726	205.673975	187.258554166667	180.582195833333	44.754956681883	12.4546391956032	23.7206802859462
ADAMTS4	0.187462613303441	0.466091868444086	152.617645833333	169.598475	165.107035416667	6.6880567402772	14.1260234689047	16.5971997772502
ADAMTS5	0.717226025230332	0.866009515812869	142.375470416667	140.974789583333	146.1373825	5.95944965658973	4.16567085128495	12.264704612004
ADAMTS6	0.0038047914076856	0.0448608463836011	304.803866666667	234.4084875	223.6064	33.907386771124	19.0424128123242	7.1754989700162
ADAMTS7	0.737050063671262	0.875678387883268	162.919745833333	162.81374375	166.474920833333	17.102970134435	8.16148500440042	3.52810437908775
ADAMTS8	0.425032352477615	0.689343859456424	191.559025	201.134395833333	178.507604166667	7.50487945765637	31.7298475228507	17.2631186507368
ADAMTS9	0.0002254834460293	0.0074297017553384	303.8724875	311.3496375	178.957591666667	51.3283889479782	11.493969331775	14.1709526513411
ADAMTSL1	0.360859147894056	0.638732727694325	159.958983333333	152.799654166667	150.049970833333	5.67381691790756	3.92821719690559	7.26877829215537
ADAMTSL2	0.396146856585891	0.668328211891826	151.69364375	147.234079166667	143.475615833333	5.46314514344206	9.62556798620614	7.54913341008608
ADAMTSL3	0.00791470506413105	0.0717322937770769	261.072970833333	222.2167375	210.418991666667	18.5754252826701	21.2390219414327	20.1903791876441
ADAMTSL4	0.250412723749525	0.535816724934122	593.708666666667	554.3868875	546.197279166667	71.9467160250822	46.5243315678237	48.5691247016316
ADAMTSL5	0.00738481098725669	0.0685106379809802	403.781008333333	504.9017375	523.3474625	13.6734207475511	59.0958033283904	49.1593373398326
ADAP1	0.0324269899091028	0.172202277661624	265.9612	271.796758333333	318.02245	15.055235257528	16.4455304723352	29.7153194656458
ADAP2	1.23541101739524e-05	0.00117412600387045	514.0210125	570.456579166667	771.155866666667	24.0815383912391	54.6763237491867	33.9374171957542
ADAR	0.29784235391498	0.583684822546869	3564.28429166667	3473.04454166667	3593.41275	263.006876413916	113.699507647379	141.472442924106
ADARB1	0.00287644895103801	0.037225609118417	684.949370833333	728.662070833333	601.344108333333	41.1220604911882	35.4878474605839	29.4027070326074
ADARB2	0.011271245136093	0.0891878782841387	282.423879166667	261.470454166667	242.154925	17.6076412199402	18.7042786358476	18.2414659530217
ADAT1	0.0816540242945416	0.297717887141226	997.3937375	1082.16561666667	1134.1155625	33.8375714760868	142.997701311009	51.6770652441478
ADAT2	0.0943904783576853	0.322875855753885	173.515075	184.757304166667	201.752991666667	14.9490365575201	15.2716702668448	11.7032587612924
ADAT3	0.197099718948718	0.47763856603595	364.525758333333	365.565483333333	386.923670833333	24.3691890354337	22.5635676742286	22.517486817993
ADC	0.828154686049426	0.922767090123671	314.684291666667	316.724691666667	307.906695833333	32.7138091070881	31.5862380745016	28.5489583384456
ADCK1	0.674193886355543	0.843668669735718	478.589879166667	559.0182625	550.984208333333	108.777781968477	55.8661646700078	12.7485644879527
ADCK2	0.0255638171889625	0.148835698297495	1672.91825	1690.02983333333	1915.75270833333	143.526450565414	116.98573264947	83.0272715845411
ADCK4	0.000568978930012181	0.0132925322965374	514.475091666667	510.539216666667	410.6938125	11.8390875006729	41.9441647821696	37.0206815401484
ADCK5	0.78490922381026	0.901934548411804	273.493291666667	270.457925	254.7516125	15.9583662391268	17.4562686817518	21.7150131927743
ADCY1	0.164425646748906	0.435686843442214	158.24465	168.1519875	155.427170833333	13.4804520496714	5.9010950988495	5.72381777722432
ADCY10	0.119951944999287	0.36725421570375	144.52909875	142.206040416667	152.645858333333	3.22880566384908	9.47885179802879	15.8485829304704
ADCY2	0.368853986141896	0.645679332855463	150.090059583333	156.799579166667	157.211020833333	10.4734513568764	12.9701274937461	11.0162087553647
ADCY3	0.196540819870278	0.476998968252404	1925.88145833333	1993.48466666667	2233.795125	208.336165307607	121.96246549417	241.263200734642
ADCY4	0.521568375889931	0.755446763681119	193.295779166667	201.3117	203.5445125	10.7984311676262	15.8231565046807	18.7069956602487
ADCY5	0.202181427180317	0.483240701009017	157.6769625	152.239854166667	159.3500125	8.1584100900369	5.29610409611236	5.12751587335472
ADCY6	0.152144593613914	0.416741729179561	1077.00430416667	965.489383333333	941.905720833333	125.570849970826	106.182158834886	81.4341624680991
ADCY7	0.881970038936124	0.946340271839602	754.722625	753.550108333333	769.9914375	112.417202575092	42.6341034526097	91.2501829874601
ADCY8	0.392310861977621	0.665615113664191	177933	173.6603125	191.410958333333	9.90939637900418	7.68057462689365	16.3890530003281
ADCY9	0.478929799145333	0.726200616914207	734.875225	687.236375	704.097791666667	89.8260995601342	71.3363914413622	31.3278319273647
ADCYAP1	0.467628342736385	0.718747308341818	153.0126625	139.774712916667	147.726475	8.69134084145063	9.0192162748906	9.40397917608596
ADCYAP1R1	0.573015437340939	0.78622291917938	141.62305375	135.975002083333	142.761285	4.33708170322604	5.60763847086549	6.79677179254181
ADD1	0.175419151087787	0.450276693217589	6962.35670833333	6734.76958333333	6444.90995833333	417.856804857607	494.945361132388	155.922168500982
ADD2	0.304887969359467	0.590531330408259	153.095329166667	151.542183333333	153.686533333333	3.70679339053835	3.67725106050611	2.66107606689405
ADD3	0.2708812154077	0.557767947575515	4851129	4806.46066666667	4584.32283333333	508.672656509378	277.578702665413	265.073370526288
ADH1A	0.10182506153636	0.336585173603063	955.575558333333	1005.05674166667	829.197854166667	59.4301699544097	94.4728991564981	102.145006695574
ADH1B	0.148062553417576	0.410785737248074	143.914640833333	133.9406525	137.531014166667	5.90648282687981	7.1097589823458	4.07422899157894
ADH1C	0.00865465638118009	0.0755610660147612	651.272891666667	844.210341666667	665.010729166667	47.0082853489805	78.5527062634285	61.6549843718432
ADH4	0.0395322743956721	0.195411484626881	163.0310125	150.70844375	150.807566666667	6.47598642095312	6.96327024487174	5.39720228957655
ADH5	0.00932398855833448	0.0793135117747683	755.1374125	879.092516666667	787.4464125	57.0037917908068	54.6886740243316	23.8796467519806
ADH6	0.539176703832923	0.766190773690218	242.590329166667	233.325675	223.837804166667	40.0414455078983	30.3839166023828	15.3389211664411
ADH7	0.000395596371513756	0.0104633242303916	8273.375375	8470.06316666667	10600.3525833333	336.791958893273	689.934341429708	681.886991308329
ADHFE1	0.0462817908191881	0.214902317819543	521.245858333333	457.5158125	503.566620833333	40.2533121800948	23.5984699883482	22.2403499836373
ADI1	0.00172089062808923	0.0271454946364558	2492.7475	2518.00504166667	3371.78504166667	171.933408184484	190.898591044414	352.997256513172
ADIG	0.485588999282609	0.73124592808675	148.198691666667	136.371110416667	147.7819625	8.24799308826287	17.0061858534386	8.59315940714574
ADIPOQ	0.964099560087332	0.984894203683874	162.437979166667	162.180370833333	162.685675	14.3469508915438	14.1039559165797	11.3264075349564
ADIPOR1	0.684571258379673	0.849147247781703	6781.680625	6682.71279166667	6966.15720833333	179.580078738572	176.161657877397	391.645065091931
ADIPOR2	0.382312155223652	0.657308704679359	3662.72575	3528.77675	3840.7605	147.600267133174	200.720550034968	296.799043437124
ADK	0.00388761367264264	0.0455128900230168	1291.37470416667	1282.29275	1534.60678333333	81.602588074062	55.4118841494894	138.732847534538
ADM	9.20239463894117e-06	0.000991915521180611	8096.92554166667	7127.996875	5399.02554166667	548.619535171302	312.125539148679	237.882210105346
ADM2	0.00188520682642158	0.0287080925457115	318.251958333333	293.055445833333	424.848770833333	53.0331768435153	29.0400156552672	20.9242050845631
ADNP	0.0111214277073203	0.0884254811283954	2817.48591666667	2565.163875	2511.00958333333	205.92788573053	98.155600795912	97.9850004951036
ADNP2	0.56305788298492	0.780218234084252	1940.74333333333	1807.89420833333	1987.56175	162.150664056802	159.936197387839	112.29615400399
ADO	0.158014691857394	0.425372908601947	4636.840375	3886.497875	4613.11016666667	475.48782166943	458.055090201591	332.607150378038
ADORA1	0.704804825913592	0.859338794969866	185.538175	190.6699625	201.735933333333	14.2372828303243	10.8396533254822	13.7555372997004
ADORA2A	0.41779758195546	0.684571915325883	160.7370125	159.215345833333	163.004379166667	5.76999917277008	4.1285237116668	5.96134068414352
ADORA2B	0.0263234381995324	0.151295971301574	1359.8394625	1545.2531125	1724.60633333333	170.907071597302	67.4956639309866	120.926439947955
ADORA3	0.538239170941299	0.766001686186762	149.7378875	144.913983333333	153.302516666667	9.07781850800347	9.24978995788539	2.9239791786139
ADPGK	0.37658354582313	0.652389448427993	1815.413875	1647.84878333333	1642936	130.992300401783	158.734042644631	49.8120510958443
ADPRH	0.00994849503585012	0.0828303155846536	233.685583333333	262.140979166667	281.9420125	10.3309614109208	14.4549232477679	20.8342284010085
ADPRHL1	0.937752637179855	0.973505463376021	201.5711125	206.766175	207.303170833333	17.7376460529876	5.3631631870514	10.6335120507804
ADPRHL2	0.38515476612207	0.659919522199548	1739862	1718.07329166667	1850196	155.01008594838	194.203090796183	95.1333228174632
ADRA1A	0.0491269792795435	0.222042012991042	170.889591666667	157.512879166667	159.086129166667	13.670228609125	5.49889652294406	1.16471179860919
ADRA1B	0.399094844525233	0.670407846115052	202.191908333333	199.277133333333	184.956916666667	25.3938355481927	14.673948950723	2.16451752544601
ADRA1D	0.710732215174357	0.86262998436435	167.698054166667	151.281398333333	155.9262625	23.147578828561	7.10996858571554	5.54741028907191
ADRA2A	0.991501201043445	0.996653838667692	251.758575	258.135070833333	244.209591666667	21.2393877397113	9.54674771336375	39.0607829532619
ADRA2B	0.465755984319819	0.71694604286818	393.697745833333	349.579166666667	333.778908333333	96.7328446338678	34.7148637713182	6.16263494545548
ADRA2C	0.234393868934575	0.518646422840938	159.447120833333	160.767641666667	170.88644375	11.4431254338483	6.04616620167726	7.90783947059432
ADRB1	0.00615214750538748	0.0609454871370089	217.784904166667	222.1100375	189.855804166667	13.2005251756118	9.98201562482661	16.0338490657228
ADRB2	0.0886239473499567	0.311305707666611	5412.95354166667	5455.35091666667	4949.363625	510.291808734893	186.459635033935	145.611501825227
ADRB3	0.859407004952813	0.936218263762873	144.8765275	146.741799166667	155.370604166667	32.8347124280283	7.92193015373668	4.75054778681034
ADRBK1	0.322583265244272	0.6063415302091	2259.65375	2140.06483333333	2327.83441666667	109.615393938905	239.438928341221	272.208703501377
ADRBK2	0.616029543801906	0.811598676893484	174.674395833333	163.100033333333	169.509591666667	17.0015108972504	13.3854884861238	11.6083654522515
ADRM1	0.000910895240228696	0.0179773620409162	4005.47054166667	3804.79083333333	4622.04466666667	191.914977192693	132.491555126732	244.483429090489
ADSL	0.994314878208645	0.998361830104066	4279.92366666667	4284.7215	4292.71541666667	433.931013744483	195.942959621586	330.362929129115
ADSS	0.162321798604663	0.432647006171491	5316.065875	5532754	5693.39258333333	339.412435398084	226.594962985244	300.325736458599
ADSSL1	0.00391618721029217	0.0457111569546065	601.302104166667	595.381908333333	525.284516666667	27.6855179734528	20.6950064761445	15.8638499832428
AEBP1	0.212920280955993	0.495914392424521	137.18089125	150.686079166667	147.052369166667	8.70396512879226	6.3587792643054	10.9457174771097
AEBP2	0.0563924739641482	0.239377239147998	2013.824875	2061.59091666667	1915.23841666667	54.6671284770202	111.565175364363	77.0019969371286
AEN	0.16138754353574	0.430961110986659	674.278083333333	577.124008333333	629.991216666667	90.4921493700833	72.9128432806522	77.4199306955919
AES	0.581702749557696	0.791609519125246	2151.73704166667	2311.48108333333	2192.11379166667	145.276565395342	170.539891531909	114.941091173861
AFAP1	0.350457223101631	0.630499438900057	765.635304166667	784.849995833333	752.978354166667	92.6315433350922	22.2673733620998	31.5345514290022
AFAP1L1	0.035518923628513	0.182753498977425	352.047766666667	402.259341666667	420.658283333333	30.9021549445558	17.9281374312896	41.493751303254
AFAP1L2	0.137392377625025	0.394692200560755	2778.7955	2885.80320833333	2590.33929166667	259.410656641899	103.699018754161	177.196178082856
AFAR3	0.810871376672063	0.914248821191631	153.998825	157.0587875	154.20747875	16.8985097862161	5.54479530034532	11.5344034309554
AFARP1	0.243816806836676	0.529458100147462	161.434452083333	171.076879166667	173.434475	2.64931283136624	7.50048129743454	10.7153729536055
AFF1	0.523977076040954	0.756789944641138	748.734866666667	723.906816666667	724.684525	77.460997615615	52.48331231932	36.2147987275898
AFF2	0.458034605776438	0.712175930659965	148.42553875	148.90602875	142.611034166667	11.2441886562876	10.943965805055	4.31597055470239
AFF3	0.120679483673189	0.368154440386304	140.812315833333	135.36600375	137.575075416667	5.0893697413512	1.19557819325086	5.20454114195319
AFF4	0.432902594122721	0.695077430379363	3532.89141666667	3316.1845	3569.76004166667	170.870756512664	332.061192862332	310.930964348923
AFG3L1	0.253064005278056	0.538774793268315	364.363608333333	325.674758333333	315.584975	41.621309218406	27.7958743555772	11.2756641742692
AFG3L2	0.448255251798365	0.7057545819492	2873.80570833333	2759.00679166667	2736.90854166667	251.618895048996	138.551040163178	154.077871784388
AFM	0.00828523331060713	0.0738968495844159	147.559516666667	133.391326666667	132.06311125	6.22541211061259	5.93681611444523	3.96587139242043
AFMID	0.469157252046414	0.719619591431306	291.7236625	314.5654875	300.101545833333	41.611092048037	25.089953263008	15.6814291860642
AFP	0.0150643379140337	0.107044691527536	155.804604166667	155.7392125	185.67	17.4813685015793	4.78594954435734	12.2421805882017
AFTPH	0.000350335739188465	0.00970806892171312	2052.514625	2073.04820833333	2308.38895833333	51.4956013871754	24.0719104060569	83.9764541204297
AGA	0.225558880668844	0.509746198818787	3551.36616666667	3590.50391666667	3186.24620833333	288.680440813899	344.0919220169	335.913597591034
AGAP1	0.0605114248782134	0.249861126996583	162.250429166667	159.8780125	153.328441666667	7.34718487529588	3.76526366269974	3.49142921560679
AGAP11	0.602871748880706	0.803607351348134	144.939528333333	137.511474166667	137.924980416667	3.33232649923779	9.91922737509672	11.6946079902839
AGAP2	0.177284353245221	0.452675844926973	162.171141666667	155.478283333333	148.43889625	16.0439378497191	9.44425730540385	7.43369726665783
AGAP3	0.174262220640159	0.449267106740652	631.09775	611.476554166667	708.173870833333	19.0834411378972	92.4579136151999	87.815515151748
AGAP6	0.00373507848911745	0.0444362791595476	218.688433333333	216.883670833333	187.4844	5.73505095461708	16.0133527143214	8.71166348279974
AGAP7	0.473760163343724	0.722645235562451	200.860675	188.729833333333	212.316766666667	26.1900587877898	8.5468466725321	19.6844918311263
AGAP8	0.000731592431092669	0.0155817745144234	2375.3735	1622.01595	1435.25275	369.030289082003	227.939620453932	175.849093658366
AGBL1	0.000542242677261842	0.0129397652478125	159.582654166667	142.859511666667	150.231875	5.55034915646945	1.76332058395254	2.11031413825069
AGBL2	0.0021606973923903	0.0311687264231661	304122	299.653870833333	205.824020833333	27.8209435263244	42.4005168897763	13.6003519122745
AGBL3	0.679855281185464	0.846706803226701	135.03685625	147.911694166667	148.006891666667	20.0129711087947	6.62600395772936	8.65184353145848
AGBL4	0.520959009767237	0.755084674007066	150.600808333333	145.408113333333	140.374572916667	9.03740812255507	10.2608909597608	7.12198349635507
AGBL5	0.153676130262178	0.418872731977266	961.3129625	1065.2410125	1001.91102083333	58.0904190601849	48.015531886655	71.4313224309516
AGC1	0.92176243991057	0.96536147303913	151.172933333333	152.05410875	150.75625	9.00547994145685	9.90126091300621	7.17505531439442
AGER	0.563102691982645	0.780218234084252	182.7710875	186.0880625	177.685004166667	17.505890348995	12.2066907470189	5.8048871637397
AGFG1	0.247834681803618	0.532907818299209	1460.570025	1346.88611666667	1541.80766666667	167.247510669368	93.7389420362397	56.9053788886373
AGFG2	0.00322291624937337	0.0403203307078538	248.742754166667	289.210404166667	341.578445833333	34.9505828845564	11.7431283313636	21.1469222389114
AGGF1	0.754433714734443	0.886033122197184	1642.6485	1714.23908333333	1732.60458333333	75.308639343187	124.019594673901	114.547653230385
AGK	0.0410007297592859	0.199833244997097	2064.04479166667	2105.711625	2374.85525	206.597146720771	155.492401873243	53.5886974232032
AGL	0.357899916841335	0.636460960027119	949.4974125	934.777833333333	1018.4548125	69.5285643536496	92.1636603179347	66.2861078452393
AGMAT	0.106891098900524	0.345408351685338	141.006629166667	142.255837083333	153.952870833333	9.60721946163668	3.95553009283516	11.9418994089702
AGPAT1	0.0842871885595706	0.303063512864038	268.693545833333	310.005883333333	316.166058333333	33.4842590721008	8.27469513430069	24.9559499915382
AGPAT2	0.114712187498388	0.358227624286857	884.152358333333	858.159625	826.47485	68.7323497825736	33.5996544382669	18.3956442987903
AGPAT3	0.981129621351831	0.992062773932985	180.180370833333	180.047354166667	183.716275	19.1052387079053	0.990662471589473	13.8309249719327
AGPAT4	0.0132746068357632	0.0986553207174434	751.5614375	701.811204166667	586.1592125	57.3420103404879	34.1799503807077	64.451577843297
AGPAT5	0.122945986109878	0.371652554468515	713.019708333333	791.5311375	722.516479166667	49.680262994357	46.3324527074299	48.4462288812847
AGPAT6	0.241835898894838	0.527102914164571	229.387558333333	248.0633875	258.462125	21.654561198779	36.1529947769061	41.0612368468927
AGPAT9	0.00263087443062476	0.0353279215209792	342.18275	348.3947875	502.2666625	74.5607376746655	16.8562695448909	18.1189037529106
AGPS	0.0816504417038741	0.297717887141226	2224.732625	2376.79875	2411.68595833333	120.419647159212	118.860853003004	243.565068807736
AGR2	0.118759584031928	0.365133429496208	5141.00495833333	4671.35170833333	4954.78979166667	394.449942980889	381.700741655784	350.8682609991
AGR3	0.654775814009509	0.8333226200291	2906.067125	3197.62783333333	2859.21654166667	245.1036995292	374.479064319216	318.177002980772
AGRN	0.153618341317633	0.418872731977266	842.347204166667	861.299325	728.509633333333	69.5962183834574	92.8772596546325	100.978663493971
AGRP	0.824014180328845	0.920618204119809	161.785941666667	162.162220833333	160.1080125	8.04136238503307	4.66695787634736	6.28981515333473
AGT	0.321623867179253	0.605479908603827	187.855625	186.871775	174.862633333333	26.560948084678	10.1510123503593	9.57808018948342
AGTPBP1	0.39924651932547	0.67057537578816	873.583825	865.278933333333	839.577583333333	86.1722733505276	43.1476116433914	59.755545359713
AGTR1	0.944342268197347	0.975511384310756	172.457341666667	172.489614583333	168.013670833333	9.91045911477375	6.10354043586777	16.0278944604522
AGTR2	0.14335377904648	0.403744852977102	205.968283333333	191.667454166667	236.15495	21.9783377781354	24.532991519106	26.1426480606244
AGTRAP	0.00653207643825763	0.0634469569839046	1081.315025	1114.35210416667	1280.8293	100.124617748077	62.3307566132072	91.9515400980587
AGXT	0.0722046234584811	0.277530725175828	160.262341666667	172.928908333333	178.652366666667	7.01745872214165	10.7298567359127	11.5214347717321
AGXT2	0.473560120010095	0.72251546933514	147.349054166667	141.64733375	139.67167125	15.5138987648764	5.05553468032934	10.5846023359701
AGXT2L1	0.0184343158318408	0.120851882342604	143.811876666667	141.896530833333	150.286566666667	2.44092852221747	3.48489756987339	4.97433938716031
AGXT2L2	0.722127361643285	0.868809049950427	242.889016666667	245.755875	252.6324	16.1371645442757	7.73807124688842	23.4018846160747
AHCTF1	0.812621836750537	0.915324461224906	1567.043375	1569.5189875	1589.04215416667	53.6030102315277	56.9339190782478	73.4205944512369
AHCY	0.000153122884597869	0.00579072061628416	4911.33983333333	5597.99045833333	6440.90275	79.1596119237227	420.444508009813	274.863810764753
AHCYL1	0.264653345781319	0.550760807413777	7864.65	7332.24041666667	7442.37816666667	404.315915272433	492.331705584396	400.512244104144
AHCYL2	0.70656472140764	0.860463401134442	1138.85769166667	1112.14438333333	1127.80218333333	42.7341671826757	33.79439316796	62.2971117179672
AHDC1	0.9294110942705	0.969136371015054	274.186141666667	281.1852625	281.609529166667	18.9245381132996	2.48968746644491	42.7890839025933
AHI1	0.00859621025512318	0.0751976944979066	881.9841125	882.005754166667	711.738545833333	90.8028831236526	45.0868938599561	34.1756400340014
AHNAK	0.142300344970778	0.401811775671441	4135.08220833333	4491.874625	4263.84504166667	130.961654015107	448.762775105721	274.916821256039
AHNAK2	8.44541960914697e-05	0.00404530449632037	8362.31541666667	7411.38725	4490.589625	572.020436838299	969.025798168484	482.379540170943
AHR	0.124809916752148	0.374966746743092	4956.028625	4613.14104166667	4549.41483333333	421.214389463288	196.427222253648	60.226100591291
AHRR	0.505835140125157	0.744833325418344	144.0458525	139.45313125	140.37556125	10.747365547143	3.60764827373519	7.25251573987023
AHSA1	0.34133636078625	0.6229943731776	3931.15095833333	4379.82841666667	4460.87841666667	199.774756863782	886.724926682017	809.119189548626
AHSA2	0.00590982141518148	0.0593096162592885	2792.42054166667	2013.84808333333	1635.4015	654.874361441833	294.076167489689	200.429553697725
AHSG	0.554554473661832	0.775732649656365	155.712383333333	164.086558333333	158.412733333333	11.1701915668319	2.50392718857109	7.39826775193823
AHSP	0.541866246480232	0.767911091111074	241.552704166667	228.120804166667	248.06585	35.5376745820619	12.3707257744199	6.89283954073857
AICDA	0.629548979422244	0.819388950020949	210.0801	204.668383333333	213.587439583333	6.87245787929003	12.2052802714597	17.7210645923354
AIDA	0.175458828852295	0.450319964077172	6971.150375	6794.990625	7440.474375	228.653427682722	347.624388899941	362.988608817929
AIF1	0.0298096582833555	0.163499508897496	235.6602	240.08255	249.1709625	5.7434448463991	4.71986796307788	5.72937557493209
AIF1L	0.850229572327095	0.932460075448047	2679.99091666667	2543.60891666667	2648.87708333333	196.904697322508	215.933572443827	130.791857757858
AIFM1	0.783382501345264	0.901004573838613	1115.644375	1132.7362375	1182.017025	133.258939828687	113.508692406277	28.5785745203955
AIFM2	0.384922140168152	0.659804890664634	219.0664375	228.964145833333	251.811808333333	40.2648234738488	7.41760735876874	22.3081759694294
AIFM3	0.859564635179925	0.936218263762873	199.051283333333	197.1602375	199.666679166667	28.3026382073497	7.61725839856312	16.2942676747203
AIG1	0.183653123402872	0.460996041185895	2411.27733333333	2524.40754166667	2696.64725	122.727802402485	113.856949645104	243.946234531911
AIM1	0.195944285976326	0.47647123927783	1397.16615833333	1490.99590833333	1372.7430375	76.5884547279062	87.6764975758171	90.244713404719
AIM1L	0.812701737106545	0.915324461224906	489.788654166667	486.928929166667	511.095283333333	23.6216031613311	61.0938884124616	56.5732252234817
AIM2	0.145338472328887	0.406662998888539	309.111570833333	275.885129166667	308.1893	25.9239000412232	13.4740639631817	23.1396269321153
AIMP2	0.233550730517246	0.517747151382803	5204.40245833333	5282.87533333333	5801.16170833333	351.612291880879	100.126577711974	515.701429675519
AIP	0.189943662550675	0.469173476560326	985.930675	1056.29455	1121.35729166667	77.9835878503723	51.701955320687	96.4868534791627
AIPL1	0.408627047152302	0.677673461530566	191.375170833333	183.6062	183.399991666667	16.8619279777746	4.87355812378833	8.85319615602752
AIRE	0.102301745607414	0.337305923449754	3165.64054166667	2620.17441666667	2816.32883333333	374.908891955398	187.188815516967	408.831695232917
AJAP1	0.0905388364749963	0.315016201939689	225.896704166667	228.248741666667	240.844025	3.89681781363189	12.3352494025128	17.4142184290296
AK1	0.943349088133362	0.975269865122729	1559.09369583333	1580.99310833333	1539.33075	54.1454910896586	92.9639097619754	77.0687730580175
AK2	0.0013277747771073	0.0231109418182348	3806.84375	3928.21066666667	4269.619875	109.447848918412	108.258011916221	152.050387654707
AK2P2	0.0620927156269721	0.253584261818393	446.422704166667	360.124341666667	326.265904166667	94.8798538005242	37.0014698995322	45.0510936812383
AK3	0.457188112127434	0.71173725216913	5377.27904166667	5303.57954166667	5504464	576.47241957604	342.914873827846	549.853219488047
AK3L1	0.346032788094076	0.626605403164966	1187.83752083333	1283.54010833333	1249.35836666667	54.7647892191803	73.4695646699336	130.820090423676
AK5	0.570814637906361	0.785017207183704	144.05321875	143.875800833333	148.910168333333	5.03512786789169	5.19948124947484	5.31147787496026
AK7	0.465908181794323	0.717073221411698	182.880254166667	215.644116666667	192.295916666667	28.2088021697482	29.6595592728498	14.8913717584465
AKAP1	0.198625771208377	0.479356296690447	647.035983333333	555.563679166667	620.1244625	20.2622824385109	53.8200416445047	53.5592987430366
AKAP10	0.257911606064233	0.543853433432485	393.745866666667	412.003083333333	425.965229166667	35.2919873792528	49.8973547639391	28.8805991781652
AKAP11	0.872751874234547	0.942035979258628	2232.757875	2197.82029166667	2243.12779166667	137.030042658282	99.547537067547	119.833041767707
AKAP12	0.017932932197599	0.118645338824824	456.3350125	448.173916666667	558.5491375	32.1204148994358	18.8242487626916	55.5487386464416
AKAP13	2.87438669900043e-05	0.00197743321602372	1782.40841666667	1596.13579166667	1409.81860416667	87.9304267636619	34.6438417437998	41.2148411496154
AKAP14	0.0703165830994721	0.273858164867577	1999.34316666667	2273.83941666667	1933.375875	219.387438871434	146.363355852483	109.652623606796
AKAP2	0.373390052462586	0.649649071344373	208.7913	201.360329166667	193.258495833333	20.0689847097871	10.6497777669008	5.61105090065897
AKAP3	0.744880886746474	0.880176264415904	199.143308333333	213.856479166667	207.13805	28.2389574162094	18.2450326259457	10.2986820406855
AKAP4	0.73291320958081	0.8737551559629	188.294316666667	182.222370833333	181.1466	15.6115886596799	7.0852285180694	6.5543645334599
AKAP5	0.895668579601629	0.952667324766176	148.1147125	151.344216666667	142.605170416667	6.89717446818335	3.61182113538138	11.0750829341096
AKAP6	0.00622157119674758	0.0612980927520058	205.891075	208.728408333333	171.981466666667	19.4511001447057	12.2317944169219	5.00071023195287
AKAP7	0.0194099193621	0.125004813731483	189.510320833333	196.8302	211.64495	12.3194892121172	5.06754030210636	6.48063830851997
AKAP8	0.299234506514582	0.584917366326669	1285.07073333333	1131.17085	1260.83245	193.577951387982	23.1373952216984	81.9204249559741
AKAP8L	0.278738875533369	0.565540966424066	219.4018125	206.606875	238.562275	24.236377740225	9.69243689246405	22.1800177603755
AKAP9	0.448904781022733	0.706257542037304	688.275608333333	652.7992375	593.522070833333	132.059341234268	65.8953506624798	42.6545570378126
AKIRIN1	0.0879660468446453	0.310221001565931	821.7805875	966.91155	892.0549375	44.6028848752711	70.8147706428299	86.8645190219097
AKIRIN2	0.115365119683725	0.359232551125827	4566701	4333.007875	5193.63125	626.476180898258	472.676199205731	572.716326026788
AKNA	0.0410532617875116	0.199848725100689	363.912129166667	424.220895833333	301.9768375	40.6880891988701	98.9047148229344	36.0937420531602
AKNAD1	0.191003648095146	0.470678541377465	165.378579166667	174.796920833333	183.197758333333	15.4439991517247	5.01171010190919	11.9077549650913
AKR1A1	0.103770796925543	0.340044423922664	4713.88008333333	4844.38545833333	5259.16570833333	434.204808496909	327.610308262972	238.574192741977
AKR1B1	5.7523998918448e-06	0.000756284139755428	4819.03375	4752.54245833333	9904.71870833333	605.050827927597	167.716953210976	1105.23444223417
AKR1B10	5.25395822049148e-09	9.1716597335713e-06	4789.49695833333	5086.05904166667	10675.1829166667	221.564629962399	156.777103541945	608.006876718124
AKR1B15	6.44632957366598e-08	4.5012570636385e-05	2044.67179166667	2384.67275	6576.08325	349.961037108389	317.89298570769	501.649660905526
AKR1C1	0.218213375974812	0.501776360210724	137.657206666667	153.889095833333	145.065440833333	7.66271186832432	13.0475416986711	6.22788606541765
AKR1C2	0.599317927973338	0.80202545970695	2016.9545	2234.48416666667	2114.78929166667	217.039113762768	254.435324154678	336.122699972768
AKR1C3	0.00991388304079564	0.0826297169516924	10368.9710833333	10318.781875	9146828	210.587243795612	734.596968602931	296.55810280964
AKR1C4	0.0584084488825427	0.2444147397506	6606.28541666667	6182.14654166667	5614.61558333333	270.401774196232	506.287826715714	595.355198722158
AKR1CL1	0.995719066688698	0.998608805092509	171.747320833333	169.753225	175.273291666667	18.1141991888096	14.3665626035281	9.87532957674118
AKR1D1	0.818902801863938	0.918230156646629	5897.26033333333	6011.34616666667	5654.36475	1114.34864143862	862.472407804949	511.576603119932
AKR1E2	0.0183404901201392	0.120462976704644	150.3422625	162.997466666667	164.698904166667	3.87181551064294	8.58691392742786	4.86086416191804
AKR7A2	0.103348214374729	0.339296582601894	4912.75008333333	4358.257875	4625.44691666667	209.312927730067	405.300431344436	532.775231234339
AKR7A3	0.276288993235117	0.562714074762371	1094.055425	1164.64296666667	1072.56788333333	52.721160643375	94.7609230598867	83.5858207670501
AKR7L	0.0676832113226836	0.267413789284718	161.636820833333	144.40133125	147.087700833333	11.3095325277261	7.72110676937201	7.76070706685281
AKT1	0.34188565401743	0.623433556286233	2890.20920833333	3079.475125	3030.42283333333	131.420847000535	158.261085109487	164.994467969558
AKT1S1	0.223685098634824	0.507804287224764	202.194725	242.2963875	250.0989875	45.2566470880555	18.9470271414822	10.9711014994592
AKT2	0.221383293601821	0.50532841792721	155.3959375	150.551706666667	165.171383333333	6.76922354796561	13.866462115385	3.17032796354018
AKT3	0.53154838974795	0.761933019339004	193.5023625	191.1866375	187.980383333333	4.43232830313885	7.61813173706415	1.67864907854687
AKTIP	0.204948707238976	0.486252664506994	5050.83445833333	5298.537625	5314.40816666667	182.178069993337	313.943103123054	312.751634788622
ALAD	0.0619675565444003	0.253237685230608	699.224229166667	805.062216666667	736.283054166667	31.4381851606115	58.8745169593847	39.3075502724864
ALAS1	6.58436026962277e-06	0.000813342031822582	285.6276125	276.840433333333	409.4426125	17.1704243146806	20.9128052194475	19.8857792711081
ALAS2	0.172419195061727	0.446591616020361	175.9616125	162.768033333333	160.299145833333	10.7832475323963	10.6979518187132	10.3030810941403
ALB	0.221551450607474	0.505451948085969	193.486645833333	198.754329166667	203.873329166667	3.01962994074524	13.0333681059521	10.822415867171
ALCAM	0.0346399384099336	0.179820939156936	10717.2275	10978493	9129.663625	192.620432649801	547.733727766658	1033.12190133187
ALDH16A1	0.575441811315947	0.787729049192719	472.679795833333	503.3117875	511.0358	33.0924765158581	35.9626328602345	47.0370367840551
ALDH18A1	0.339340300846587	0.621155244856196	2040.091875	2008.77129166667	2212.65495833333	121.978155714007	107.752308302214	187.919765595591
ALDH1A1	0.000131173493094309	0.00533903303110024	9613.92841666667	9831.09016666667	8421.23975	263.78652964847	285.025768339237	311.878232378841
ALDH1A2	0.233280971466144	0.517461190296467	172.664058333333	173.268583333333	162.536258333333	14.78787338408	7.45360666598417	6.51585613415067
ALDH1A3	0.396227191979936	0.668328211891826	10950.6095	11281.23625	10858.8780416667	762.421937180463	226.212337105338	756.948343029855
ALDH1B1	0.0402422349300536	0.19766945536535	351.933566666667	404.657704166667	393.289566666667	6.74455566952895	30.5114643517865	20.6481037044437
ALDH1L1	0.0755310790686953	0.285051353170375	770.976458333333	921.002366666667	730.000845833333	144.140056385858	128.101205817415	35.5848859616753
ALDH1L2	0.944640639102599	0.975547753603724	211.40005	225.07445	213.033666666667	17.8872810219862	21.5132926206199	17.4084888737679
ALDH2	0.00031078522336138	0.00902964503217691	4276.27720833333	4564.10120833333	3515.59370833333	309.622959604433	173.863007460993	167.150704920246
ALDH3A1	0.0391332712544011	0.194318212603633	9997.73054166667	10652.75025	11076.6732083333	367.882374027924	613.683344749423	323.276436743388
ALDH3A2	3.74736328669159e-09	8.63604636313928e-06	3755.88933333333	3751.99091666667	6134.18383333333	173.554347058626	88.1652152404258	165.881379425807
ALDH3B1	0.608591754834324	0.807123206027271	955.623183333333	1001.77766666667	971.547454166667	114.286770285572	67.6193352476922	85.4164202769759
ALDH3B2	0.382674158285873	0.657560874417336	2719.00983333333	2743348	2698.626875	69.2368734201779	125.452399041049	87.0142671955607
ALDH4A1	0.630991097753629	0.820144871711045	626.682704166667	604.818895833333	649.180554166667	73.0525225986024	35.5789999275029	8.71711071157416
ALDH5A1	0.787077834003839	0.902875281106477	1817.00941666667	1767.145625	1896.18904166667	53.6660984753178	197.424191303814	141.180789022363
ALDH6A1	0.0806005169332906	0.295660686794053	1004.78283333333	924.5360125	1103.52587083333	72.2686595008762	115.667920798419	67.6031444505879
ALDH7A1	0.00340896432055066	0.041957100227318	3591.991125	4299.50904166667	3486.273625	177.486955329513	362.121575552809	189.557477190802
ALDH8A1	0.0210747310562751	0.131777402729403	208.925645833333	191.151829166667	196.113966666667	11.9405510614262	8.91115210516252	4.00915308559963
ALDH9A1	0.747580859827075	0.881946029434247	9852.44625	10398.337375	10450.47775	739.55111077035	586.418101346063	551.885886208562
ALDOA	0.730184157474529	0.873059066089762	2574.288375	2685.28329166667	2576.20283333333	173.166888424792	153.41620250015	226.977556699313
ALDOB	0.977441747210893	0.99046687549984	198.7818875	197.15075	205.091229166667	32.5750304403906	20.6967491975104	7.15382281805699
ALDOC	5.50380281484312e-05	0.00312934604393734	1020.55695	1063.32696666667	1393.15796666667	56.2833100724083	42.4377724374875	110.769210173089
ALG1	0.755180469796429	0.886382789494366	228.024133333333	226.8685625	226.654779166667	20.7232268503068	24.3485076715956	24.8177294301246
ALG10	0.15364847198343	0.418872731977266	330.000704166667	349.958208333333	368.135054166667	16.1097121496235	19.6436691459378	35.5654245852658
ALG10B	0.200216910042757	0.48116372828784	535.475133333333	514.346266666667	467.409533333333	65.0534728548876	5.58101205283649	14.5992581866047
ALG11	0.0937141656627527	0.321273800874863	1404.58539583333	1194.69615416667	1366.81544583333	182.842186995993	53.6512535427578	84.1446050126242
ALG12	0.376676114885792	0.652405834170304	303.040516666667	317.242679166667	328.3295875	21.2820391901859	13.4450403488789	28.1413122249752
ALG13	0.00244915908591884	0.0337680898629846	1149.19755	1239.79553333333	1490.30867916667	57.6050643591024	132.346320649839	88.0338449260512
ALG14	0.00657902654131161	0.0636668222916826	886.113775	966.981291666667	990.694558333333	38.6125829739322	35.5772465180829	30.5893588819111
ALG1L	0.391570625970243	0.664991312183439	411.3585875	450.114875	405.400479166667	26.8388822633091	31.8533289445789	42.8914530354849
ALG2	0.119985761408778	0.367277690763177	327.31545	321.097720833333	342.3669125	15.569649758746	4.85645341626021	12.2626124770267
ALG3	0.00100063224974339	0.0192422683913321	882.005766666667	925.96285	1050.2568875	26.0080238701884	17.5825072585258	56.997280248782
ALG5	0.200043390604033	0.480900657469191	5405.01675	4924.779125	5199.60525	496.097635228993	116.228777900815	271.891977113222
ALG6	0.17143083546593	0.445034675480043	2631.54229166667	2765.534125	2930.59845833333	82.5999856244663	103.118121676672	269.698969223069
ALG8	0.045458443438193	0.212843869723573	1760.143875	1831.13445833333	1948.41779166667	160.643382746316	39.4697320154951	89.5958013274318
ALG9	0.0331591937064569	0.17485123500501	2190.42333333333	2324.09325	2580241	78.3971682692022	138.393835640549	203.235747155134
ALK	0.367318220791692	0.644077741836861	211.797466666667	196.984070833333	219.665758333333	14.5221779208423	24.2062135486935	19.0005237115999
ALKBH1	0.174961187935242	0.449998399549905	834.975891666667	876.221416666667	912.94205	21.1362131692806	63.217693327928	64.5796527711926
ALKBH2	0.0129299137368543	0.0970961159128387	439.428875	483.9029125	517.377883333333	29.2231634501949	18.3342864311227	29.3626778345271
ALKBH3	0.00420304432979788	0.0477763359076611	1342.86269166667	1344.6833875	1568.00115	67.0237277541748	97.8037447445139	77.9867293786273
ALKBH4	0.661948004046495	0.837173885067059	306.260291666667	308.417633333333	310.178358333333	22.9533052496988	22.0865677501352	20.1957839556591
ALKBH5	0.886727918452277	0.948919574800011	10327.490375	10424.5845416667	10152.05325	671.934469678809	446.560770502244	596.984654245033
ALKBH6	0.00823450627605155	0.0736562099235588	806.45395	773.126420833333	1101.0305625	45.7910376993845	49.3721467680351	248.569086397446
ALKBH7	0.0138349412597706	0.101570449594512	604.020466666667	678.172629166667	774.376645833333	53.8076737356706	45.5750430238482	56.4412808413125
ALKBH8	0.906307629682612	0.957533315621097	691178	712.107158333333	727.326754166667	180.304375879266	71.6928446917329	29.0095873999733
ALLC	0.675277691760393	0.844376033311115	159.0665125	154.399170833333	157.371045833333	7.10715026701845	3.31964835952499	5.54256450378181
ALMS1	0.630589045984988	0.819961473326724	316.877679166667	364.653616666667	316.044191666667	85.1089976863357	39.0896579720556	47.9274790101856
ALMS1P	0.351983549640798	0.631496351308277	208.575254166667	194.261729166667	191.734733333333	19.5592634477726	29.4487225530607	11.3561569066882
ALOX12	0.413924810392981	0.681446694187607	163.834116666667	179.715033333333	181.807154166667	21.6718359786515	6.49601889483509	13.4253343349471
ALOX12B	0.0456442810774203	0.213205678610777	162.012745833333	161.8293875	188.336529166667	11.345360215563	7.08385575497453	20.1852919123919
ALOX12P2	0.0530942329451834	0.231198307594727	150.7475125	158.953420833333	162.944158333333	4.82051797334683	6.11826835587224	5.12545399322731
ALOX15	2.70041870251445e-06	0.000490477205031266	245.697545833333	284.0787625	223.326591666667	6.33622191172179	6.72643077178496	8.72606733559818
ALOX15B	4.81609274134238e-06	0.000678615543132109	876.303633333333	865.045333333333	1773.989625	137.454443867219	44.6271873111489	178.633647214576
ALOX5	2.61380026886114e-05	0.00188806510455528	723.646866666667	842.06345	426.582520833333	65.5288174886501	77.3043501911494	31.2634228366174
ALOX5AP	2.91665460588994e-06	0.000506337685228031	426.520554166667	463.830520833333	258.64535	22.6035385698126	28.5384605438587	25.9497662197369
ALOXE3	2.52242576882387e-05	0.00183836908330665	288.348054166667	313.320195833333	462.047729166667	39.8874493213607	19.727125676557	17.2805012288556
ALPI	0.385184628682989	0.659919522199548	186.276720833333	182.313933333333	205.7877	7.54084469164359	21.9135075422507	33.6908319355216
ALPK1	0.28216926256793	0.568791542751444	1121.67647083333	1082.4736625	1063.43054583333	84.1655875325014	23.1617074401295	57.3760475696527
ALPK2	0.1649840496029	0.43648470208153	143.043839166667	155.9619875	157.8788625	9.0871668995529	8.63721491700105	9.47466806984022
ALPK3	0.615220525513602	0.811257684027378	157.285466666667	162.122925	177.897566666667	9.6569246701669	34.5755845993998	23.9618306685216
ALPL	0.000366575761151986	0.0099941725385688	1791.71791666667	1716.482125	935.176729166667	131.859311200523	321.883676364468	33.2031301913237
ALPP	0.00425148663469577	0.0479994700740833	3886.67058333333	2722.54116666667	2554.51325	290.258857257537	562.312452835252	202.589589427362
ALPPL2	0.889360339899333	0.95005859116914	166.949316666667	186.342429166667	176.646883333333	53.5014359719444	18.3451361477431	16.0040910059965
ALS2	0.248538886231107	0.533514748131839	4190.14845833333	3932455	3872.271625	254.171071366618	214.829920618668	261.331887911988
ALS2CL	0.30913584108371	0.594188457059724	271.27385	258.695145833333	294.3768875	32.4776139141194	19.0384579743445	21.6458044572393
ALS2CR11	0.449790783326364	0.706701634765788	151.461004166667	151.901141666667	157.7228375	5.34433429304323	10.6700368762336	4.96680394508908
ALS2CR12	0.0602257386533447	0.249178858133945	279.511325	284.085770833333	256.342558333333	15.5574985525953	18.3684314906886	23.4352668407899
ALS2CR14	0.0162708244085682	0.11221726175725	874.273891666667	664.909679166667	679.694354166667	140.829107949464	32.0748096028906	80.6325238789878
ALS2CR16	0.376171506394178	0.652285253237562	220.633329166667	222.019295833333	208.338075	23.0943219905883	18.0733731176051	4.49501195428775
ALS2CR4	0.00803278334728273	0.0725096576668537	3047.17483333333	3201.41966666667	2897.41741666667	132.886229125194	102.580049776526	22.3556315457043
ALS2CR8	0.656103603257217	0.834077687512178	411.77655	424.005583333333	386.609479166667	38.3785822621024	34.7900417291417	13.3790789837162
ALX1	0.326765927445129	0.610157292544948	370.9555375	369.0028	401.3758125	54.5842222774097	10.2230594397167	23.6114876282568
ALX3	0.163331213951899	0.434195719525937	183.69204375	192.5086375	179.957975	9.14910354365286	7.60691413589313	9.07416509121672
ALX4	0.214550081558719	0.497754921938724	136.587309583333	149.245254166667	147.754143333333	9.62637713039025	1.56772260169956	8.95918517480266
AMAC1	0.425462079120701	0.68937127683873	175.184195833333	171.139570833333	183.829533333333	20.3418701975279	5.81153774325264	18.1870357093143
AMAC1L1	0.823929669883569	0.920618204119809	155.891141666667	167.359025	161.711641666667	10.3446212001034	32.2266256613398	12.0450202925951
AMAC1L2	0.834874162827135	0.925685174601806	191.943795833333	181.315395833333	193.167120833333	12.7846175733361	13.0020896005564	5.83657177842035
AMAC1L3	0.605518369885489	0.805114448526795	331.640966666667	333.968908333333	351.3705	2.26166015441623	49.3867576441836	7.29170639079459
AMACR	0.00295707546401318	0.0378944637969911	511.175008333333	640.269608333333	503.565129166667	27.8023420014938	56.1345953652135	22.1567589361851
AMBN	0.0615214289748765	0.252366363087281	146.92730875	143.728297083333	150.113854166667	4.0038413473108	3.20855530403001	3.28486556513024
AMBP	0.22043053131513	0.504235872945704	168.265720833333	161.543595833333	178.231672916667	4.00462681165413	9.87575296853874	11.1287658893114
AMBRA1	0.271984959757874	0.558911216108295	242.459916666667	235.616966666667	253.0777375	15.2693050823262	8.18422571334404	19.8090090587841
AMD1	0.0182191281249062	0.119916515278761	3990.56795833333	4490.06270833333	4718.68333333333	289.419703478909	318.498324045487	198.282513217819
AMDHD1	0.371011837421797	0.647553854563346	206.4121375	204.8118625	220.692070833333	22.1370982848941	8.93293153954268	8.57482682171662
AMDHD2	0.120414190381083	0.367594937351055	202.9186	213.725683333333	188.682841666667	18.1158231848664	11.6163437099675	5.49111707587294
AMELX	0.591452887317875	0.797359643944933	148.475967083333	147.898705833333	158.362170833333	11.1957801050025	13.4762335987288	9.37018086292169
AMELY	0.144401985430822	0.405016509196436	179.110375	174.8889	161.454095833333	14.4418254634991	9.20538932952929	8.01251394724186
AMFR	0.0436926441075486	0.207953690267705	1255.38466666667	1399.13368333333	1551.7195375	218.180395525634	80.3393641636971	94.3380287627673
AMH	0.279525307675378	0.566123842046544	151.3146875	154.7261375	143.55903	9.27568701956749	7.78099339271005	7.43803173374666
AMHR2	0.543080867165383	0.768508512328318	148.72981625	139.473505416667	140.616334583333	13.4626433212645	8.56789814008505	4.66248863579154
AMICA1	0.41499718328442	0.682076418258746	162.5541375	156.78309375	159.228858333333	26.6088717152674	13.9322393720053	6.65059109543336
AMIGO1	0.576523051444546	0.788693775196592	214.116208333333	217.443929166667	221.373016666667	41.7506733543369	12.8421328981112	7.44257180685448
AMIGO2	0.606884016825815	0.805775162786475	188.384045833333	193.515958333333	201.382375	65.1930204283153	7.9320567276275	11.619707425927
AMIGO3	0.781010305351217	0.899615452297426	149.945441666667	144.881053333333	148.1323125	3.9104716873046	6.93533422349505	3.27525042131538
AMMECR1	0.0151091232786497	0.107241669677373	1454.14493333333	1545.97549583333	1627.60895833333	24.7631109699516	109.190772263466	27.5934104379509
AMMECR1L	0.000832366626656547	0.0169395234085505	3169.80725	2542.44325	2919.73570833333	84.8124201583454	123.30429182105	203.37751039201
AMN	0.163979074436704	0.434924493707278	142.478396666667	150.766166666667	144.095666666667	5.601142535265	2.71043318670344	9.53855065502249
AMN1	0.00269985142509934	0.0357952453499879	692.839033333333	854.9494875	1010.81062083333	44.0990991583641	90.8703802752375	106.134050269777
AMOT	7.91810039902151e-07	0.000230372732164865	3119.51325	2900.08208333333	1495.39965416667	166.927269775601	204.927180145653	170.560187482184
AMOTL1	0.359671934977413	0.637992221746746	169.702233333333	178.192758333333	171.895908333333	11.2349099054543	8.85916624896136	7.55625284954569
AMOTL2	0.035778815020142	0.183489787100196	373.025654166667	278.536520833333	311.975683333333	67.9495053206561	22.0000093603498	24.9788643939884
AMPD1	0.61872336856542	0.813316837644855	144.123159583333	140.7305075	147.635885833333	9.86691930262494	7.69566693827247	3.62541911234208
AMPD2	0.0990406094245118	0.332080019148271	143.831919166667	134.565947916667	140.468805833333	2.46386233416766	2.92184203888218	6.89566475929878
AMPD3	0.263449401648919	0.549602117820497	245.364108333333	243.061995833333	251.191229166667	12.1933754525053	9.37159331152842	6.75737158098394
AMPH	0.587621164183061	0.795220820059441	177.595175	183.761295833333	182.534033333333	4.51815760470705	8.97723764752332	5.84042840155764
AMT	8.59191705137088e-05	0.00409639052490031	418.341408333333	315.645066666667	301.343695833333	31.0856771097483	20.5016605459138	6.29275202069847
AMTN	0.00294002155135895	0.0377328087278403	431.30095	402.925325	343.121116666667	36.2640066784601	13.6061549475567	15.6748191452742
AMY1A	0.461986531074935	0.714537348859844	1943.95466666667	1817.64391666667	1832.784875	101.833902242623	220.651798250675	131.515043206456
AMY1B	0.0037243196449837	0.0443951334919112	1351.8417125	1250.00907916667	1005.1110125	110.105821303548	96.3075777556074	80.2855516316149
AMY1C	0.27267097513037	0.559295105458538	5424.85383333333	4649.084875	4944.74245833333	546.597886828076	892.695129578763	806.134512987561
AMY2A	0.00727500888158802	0.0679332330095865	1225.00647916667	1111.74788333333	872.444775	126.477250219577	136.680876893261	94.3978839671664
AMY2B	0.00586633963277713	0.0589862796611594	788.845870833333	588.6766875	534.0315	101.244045415115	58.5125852142398	71.7694909215013
AMZ1	0.427971789372629	0.691257816678664	140.354410833333	146.405257083333	142.637829583333	8.56101619766197	8.21052956395918	5.23984362422194
AMZ2	0.147657042815648	0.410046805068783	2865.47716666667	3151.25316666667	2882.24908333333	229.427088746132	181.154363638425	206.70578048469
ANAPC1	0.840632780057726	0.928486407048596	1164.88754583333	1084.2208125	1164.35007916667	84.9128305786009	76.1006127252243	65.3573204959497
ANAPC10	0.00299264907722838	0.0382411627916511	2173.10375	2165.12095833333	2407.104375	65.3678399435179	88.8138500057266	75.966668345796
ANAPC11	0.327308866371433	0.61060569084741	915.290233333333	988.496329166667	973.492266666667	41.7824839214059	55.7672493937466	130.258063253924
ANAPC13	0.866468014843653	0.939289154548795	10098.432125	9832.53433333333	10150.5002083333	421.180562549146	852.058261328046	791.825506131905
ANAPC2	0.984145566987521	0.993440696668013	164.7068375	161.021420833333	160.507866666667	13.485232393803	6.37413295996558	2.08466589301723
ANAPC4	0.00348325783996361	0.0426044872897378	2654.27991666667	2298.96116666667	2344.57175	181.965119339303	80.2826330910083	125.468617731483
ANAPC5	0.125653936622518	0.376350967167359	3576.85645833333	3390.3635	3631.59016666667	151.190412978236	214.737071050611	119.439118693307
ANAPC7	0.385399595718633	0.660007749145226	587.9711	549.072883333333	596.903816666667	73.3419650018599	40.4350489540928	52.0422676775622
ANG	0.781172669337893	0.899615452297426	615.106320833333	666.7227875	631.3246375	52.9264972487251	48.2665385824963	69.383167976532
ANGEL1	0.119180260403047	0.365604036159771	549.836516666667	528.094304166667	616.164354166667	102.039029461945	42.363507178009	36.3982779865233
ANGEL2	0.302693782537188	0.588126666058269	3560.38158333333	3459.40833333333	3382429	69.2253159522028	164.495921608741	110.709805241438
ANGPT1	8.14178628032129e-07	0.000234707530734179	710.604433333333	731.555833333333	443.611616666667	31.3512164081019	41.4023471856816	20.6481054417575
ANGPT2	0.300669766305724	0.58637322473054	148.9336375	148.6493025	142.277925833333	8.78483565288494	2.74967458583674	5.56397535549806
ANGPT4	0.15850785872016	0.426338185097799	143.81900625	136.231452916667	131.223370416667	8.93630021126946	9.92615091185681	5.49751657919464
ANGPTL1	0.937251838736982	0.973210643296436	141.86808875	140.976760833333	142.686585833333	9.69530465870223	8.89031382275589	7.08206021554556
ANGPTL2	0.2630570459032	0.549074058760875	187.928804166667	176.5923	174.081775	4.65513412057899	17.6711557478375	1.57484310216453
ANGPTL3	0.744689994404548	0.880104986629367	161.857004166667	155.234720833333	157.6480625	5.65256639542189	7.08458293992348	2.87916167404596
ANGPTL4	0.000202403890563793	0.00689050384539057	1214.61625833333	1122.1023125	923.3492	17.6982740673995	76.625209286625	55.3102478383402
ANGPTL5	0.678763130840605	0.846252235736758	156.445875	158.614583333333	152.097016666667	14.0763144255756	8.33653115041157	5.71752341744398
ANGPTL6	0.779957731604959	0.899098315681391	164.717604166667	168.5799875	170.010733333333	7.37223259652637	11.6913343606402	7.31846078365948
ANGPTL7	0.301848346291107	0.587541270963214	141.615427083333	141.072745	146.98657625	2.25556510142533	6.16714840137139	8.26675752580715
ANK1	0.225435607855131	0.509565478734943	175.4428	164.2260625	175.451041666667	11.2308147331419	7.16959550548324	6.2024773979255
ANK2	0.938353320713766	0.973571599914037	170.929466666667	167.4486	165.967425	7.0672761117192	8.52773590797177	7.33148406335964
ANK3	0.0422191690175822	0.203660814063341	1251.7077125	1249.74954583333	1101.0748875	84.9319008302122	96.4432037204702	57.8316545999524
ANKAR	0.00520137226107212	0.0546264525374072	241.525504166667	220.608908333333	212.729654166667	11.4685521427327	10.7393502241397	7.77987579493889
ANKDD1A	0.0195276565919618	0.125552698678154	340.7367625	316.7237	380.9661125	35.7252624132371	9.45053308045103	22.3866285251132
ANKFN1	0.0320905306893724	0.170996400973928	148.844695833333	145.805453333333	136.853162083333	7.33784213516493	7.51202664879427	3.06842960659042
ANKFY1	0.00505418598638126	0.0536710483487908	1094.49281666667	989.266966666667	936.555129166667	61.6433192911891	36.0356687855115	48.8942906738616
ANKH	0.308096441660364	0.593513473700432	150.5910375	155.9625375	158.168833333333	8.05900424536812	7.34315771351296	8.13977088800211
ANKHD1	0.0166706372092308	0.113627931103785	947.059504166667	804.912204166667	883.977225	27.3887884391955	39.3009174972656	88.5006868950583
ANKHD1-EIF4EBP3	0.75969453646186	0.888538671434335	329.814416666667	302.062654166667	301.5407375	78.1585338601007	36.3733981725176	10.0953866576166
ANKIB1	0.0128290448284578	0.096646906401295	4565.18804166667	4622.73779166667	5046.30466666667	203.154025982595	281.713930043409	163.249047132605
ANKK1	0.974547755926879	0.989026535325056	227.243245833333	244.0780875	237.1589875	42.4891349875289	22.7129827689423	1.61612896792683
ANKLE1	0.475114928865208	0.723471533797094	164.7448875	159.314295833333	160.885129166667	11.4886961260023	7.7090404262036	7.8401953849023
ANKLE2	0.44195433970872	0.701108135789552	4336.14129166667	4309.02145833333	4171.59695833333	180.587192060283	132.885487871352	235.707431680423
ANKMY1	0.00974990593136021	0.0817836476709024	1126.74095	1204.0141375	916.287545833333	86.1920609064324	92.9015285527032	97.9990052377284
ANKMY2	0.178488028995245	0.454125574663045	2603.00754166667	2570.31541666667	2368.39979166667	142.031451737491	263.795973475039	112.176882160136
ANKRA2	0.0865176722807053	0.307656217170174	4140.05325	3760.341125	4226.83695833333	225.856230407357	278.82588556762	115.161055016342
ANKRD1	0.175349158553558	0.450276693217589	170.0141625	174.834970833333	153.5178375	12.8610830299535	16.1751754491034	9.33321938301513
ANKRD10	0.0172082594642874	0.115661589066704	2811.646125	2223.25466666667	2331.65191666667	191.217099207559	244.620851237936	162.155661806516
ANKRD11	0.0511528029324967	0.226192425238518	1774.41208333333	1609.94466666667	1518.317275	168.62874069879	115.038617818876	140.177430036166
ANKRD12	0.0338939623566629	0.177148384093656	3790.432125	3403.47916666667	3397.18241666667	251.909306424207	156.88474668654	201.373301000195
ANKRD13A	0.00637915434296736	0.0622695830272509	8765.715125	8641.57758333333	7590.48095833333	401.512655890642	531.403541207505	540.130779036354
ANKRD13B	0.673601161137894	0.843363576733271	208.607525	203.392608333333	211.391295833333	16.7168159207112	15.3098874570615	3.93373143648232
ANKRD13C	1.57814866505919e-05	0.00137364507904404	1554.5393125	1549.26184583333	1979.55820833333	59.9842393682296	87.3625277534186	55.1892980961794
ANKRD13D	0.0129179497106753	0.0970632073795716	217.570183333333	197.581925	198.8881	8.22650992031701	6.96415362173535	7.8972198887239
ANKRD16	0.0192461863812131	0.124230416694839	388.8561875	382.433733333333	419.80905	26.9303261412105	14.6645152608134	6.86772708169702
ANKRD17	0.531602104167931	0.761933019339004	3105.04566666667	3047.55995833333	3266.82025	145.255719187055	175.736057077387	222.303038128589
ANKRD18A	6.91121340898938e-05	0.00356006799569286	287.510808333333	258.593808333333	200.409783333333	15.1478539400862	20.3687247866146	12.9103010071619
ANKRD18B	0.649680122372305	0.830984526312144	158.5827	163.929983333333	163.046679166667	4.23790480329877	6.61519810493012	8.76272163476902
ANKRD19	0.0809976950557629	0.296425526909176	168.5540125	156.2506	152.827358333333	10.2099041830771	7.14436131107565	10.8856043589862
ANKRD2	0.389257986783228	0.663208946341101	157.434554166667	154.0239375	151.101729166667	14.0486375125971	10.095524818786	5.46678537749132
ANKRD20A1	0.00141396417155992	0.0240091483063057	260.8024125	249.41525	198.256829166667	9.11717296408311	28.8672981508929	4.04442826911638
ANKRD20A2	0.501419792636292	0.74178967628143	136.31345	134.871969166667	140.619313541667	6.49766602979224	8.00514892227073	7.14352131711066
ANKRD20A3	0.810552332007891	0.914035397409567	158.253720833333	158.58725	157.099833333333	7.17449438641258	10.9264070910068	4.62006568656706
ANKRD20A4	0.696334352461429	0.855266336153727	141.53609125	135.5378575	138.353736666667	10.6020701113315	3.75710935228821	6.04775466916983
ANKRD20B	0.821896238489085	0.919639770762595	180.448041666667	171.2105625	172.18365	16.7945527115239	6.28880037562137	3.49134196511578
ANKRD21	0.495414238004345	0.738152884753784	135.540675416667	143.93595625	145.65920875	14.2822647833729	11.7541343517314	10.1325921675759
ANKRD22	0.164784774700841	0.436170874706577	1555.42376666667	1617.42981666667	1750.27825	96.5193648613842	139.768396490753	98.9058831957361
ANKRD23	0.30250923872823	0.588126666058269	256.717458333333	242.838466666667	239.349783333333	26.1590114170378	6.91786685922195	16.1452143869427
ANKRD24	0.472878933125493	0.722018439757802	161.821433333333	167.694129166667	174.039954166667	8.93471526240381	13.4338747635555	6.20402967505414
ANKRD26	0.0252422970492226	0.147390375748384	359.5466625	407.0914375	453.797345833333	39.8912607287845	22.0696029507416	42.3601219742748
ANKRD27	0.0944809872356305	0.323002674746164	1200.642025	1323.68292916667	1380.13625833333	32.3883118412777	141.238799180727	97.188064504802
ANKRD28	0.428117355530854	0.691386315747058	1254.93998333333	1216.11013333333	1189.24495416667	61.484362162646	125.047571955004	18.848058691477
ANKRD29	6.2642916138243e-06	0.000798349955984316	1002.36711666667	987.452870833333	1388.59528333333	52.5042193565998	68.3482701592214	49.6136977553513
ANKRD30A	0.079048350301643	0.292597156694337	148.1066	143.17809125	141.833557083333	4.11112573876973	2.95963685358639	4.40755466517942
ANKRD30B	0.000239915117054652	0.00771103813087939	5853.23075	4544.33216666667	4281.21858333333	421.560542953761	179.764929403657	460.916281057742
ANKRD31	0.491294781283062	0.735607767915581	160.039395833333	155.298545833333	152.13315	28.9073560150081	9.15375550066427	6.14427441322971
ANKRD32	0.842447829019414	0.92924476720778	792.556625	793.802691666667	755.290666666667	67.274018195836	74.030170730322	41.6439621837782
ANKRD33	0.0492529663020506	0.222328215363171	7480.11416666667	6861.742375	6521.28620833333	575.023451393087	241.398455570574	448.819124104232
ANKRD34A	0.384125387040204	0.65930998588394	258.0374875	260.1014625	278.867883333333	23.2325999059461	7.07612901252622	18.5239322725789
ANKRD34B	0.309583390717804	0.594528702637727	144.108364166667	140.88972	136.6747925	23.8423699974433	16.2313920555668	5.37749154212636
ANKRD34C	0.60213615354014	0.803168133236526	162.1846875	159.494075	163.589579166667	28.9649829320606	7.73782550272486	9.6328464936966
ANKRD35	6.01263596239743e-05	0.00326302326788345	2368.50954166667	2603.103375	1655.11029583333	70.1863786433459	239.209756626525	123.813469103007
ANKRD36	0.0996017332451281	0.333016137691893	265.32875	227.8561375	238.668908333333	20.928805759018	24.0300086803848	12.8849324662144
ANKRD36B	0.335067535309453	0.617325833743396	607.259320833333	451.213841666667	478.375358333333	105.474914557994	101.854070900117	37.2663868000995
ANKRD37	0.00388497716552647	0.0455128900230168	2538.06120833333	2982.4325	2338.5925	104.334336782545	191.7629058203	241.947486490024
ANKRD38	0.00249187919246046	0.0341491147468075	4308.11270833333	4770.86725	3565.59675	424.019303009912	275.267178749687	304.254312955198
ANKRD39	0.0605964279463542	0.24989962656804	648.7804	762.904758333333	739.347975	93.1004208141181	46.8667181043407	71.0978608382089
ANKRD40	0.0143803925423361	0.104091383198637	613.6598125	592.608883333333	739.675108333333	92.1988019764314	37.2499215678222	20.4989828725928
ANKRD41	0.831920710876084	0.924490392626539	158.172954166667	155.805883333333	158.105166666667	7.37301408263482	9.24621746332995	7.36120287541913
ANKRD42	0.0509545429475484	0.225731321169352	225.571508333333	250.97245	251.884966666667	28.6946130517965	16.1230720798464	11.1046655958984
ANKRD43	0.175361135288094	0.450276693217589	313.448429166667	348.379691666667	355.3934875	26.3885866110119	52.9964351900141	12.7873916423254
ANKRD44	0.0862718652383569	0.307013237762253	175.690608333333	164.699095833333	155.050004166667	16.2625272709517	9.54567883534948	6.19201607525585
ANKRD45	0.569852963898198	0.784559911222403	159.958916666667	160.245085	148.8927375	8.61124267542517	24.3378985983309	10.9159808317575
ANKRD46	0.00705018339955352	0.0665857718006524	2723.34845833333	2839.55820833333	3087.55929166667	171.931253001037	150.034416283975	98.3757911258838
ANKRD47	0.527346174215876	0.758990082732285	166.863308333333	168.767683333333	177.041770833333	9.63560059803154	7.91674217999476	15.0315124780215
ANKRD49	0.472907430863147	0.722018439757802	1853.8565	1857.24716666667	1979.99345833333	144.148620011878	199.168319542299	67.6569528673951
ANKRD5	0.0230885796644461	0.138953009286906	160.473325	165.99205	173.7313	5.83881063729347	7.27893579763749	1.59377713951475
ANKRD50	0.00080630408982924	0.0166135653184357	1598.41029166667	1531.655275	1206893	125.210218854599	97.9973658718676	121.716623036956
ANKRD52	0.233878466766297	0.51815054521121	337.066925	263.6524	287.0911625	70.1234481082292	17.5142499865751	56.8233726866488
ANKRD53	0.528418774118137	0.759732787798057	211.7929625	199.849904166667	199.0837	29.8114439034607	16.9529499379772	11.1526183859387
ANKRD54	0.545264311887211	0.769647020875815	740.83055	776.39225	679.712620833333	80.908722425281	97.1782096079548	79.2828324113828
ANKRD55	0.481802697878369	0.728617016687559	135.093802916667	143.25676125	136.52455	8.71922995243549	8.69290623331532	8.93148434175141
ANKRD56	0.0192569065350857	0.124274084441459	637.382116666667	727.569104166667	588.917725	75.9976625062642	92.5614201059402	17.430362978506
ANKRD57	0.520941918390168	0.755084674007066	7490.32504166667	8052.32725	7599.2635	535.555541541364	553.286724727507	649.718019978979
ANKRD58	0.0878591767108559	0.310039029138277	207.033491666667	183.970604166667	181.307183333333	21.5186497197086	8.94146667177287	7.12985980624981
ANKRD6	0.400268680554639	0.671574246069408	1149.085625	1009.91576666667	1060.61792916667	178.012220261365	64.4313518866067	98.9074545213571
ANKRD7	0.423621616416226	0.688407035117432	174.017925	179.316529166667	187.350458333333	16.859109486286	14.1344775944686	10.8567856605144
ANKRD9	0.000903219360771551	0.0179285904953656	1461.25625416667	1439.7605875	1738.52679166667	42.0349748490387	39.7522328141119	111.283409830999
ANKS1A	0.0959275241217548	0.325335635504995	3870.15245833333	3679.751125	3350.1065	311.302428867211	163.128252106862	140.880345395766
ANKS1B	0.24633434819114	0.531616401945703	167.64425	173.293058333333	166.273458333333	10.0929125004945	4.55505330978365	5.53034930811086
ANKS3	0.162958599722477	0.433764337728379	183.339604166667	197.942129166667	183.366691666667	15.0143062066271	7.30094687928158	16.6776645861458
ANKS4B	0.241180072847227	0.526311566706407	164.493720833333	151.1262125	157.9006375	16.7114102578719	1.80546706090879	4.33490510980025
ANKS6	0.924912409474652	0.966558107646517	191.5986375	207.432283333333	200.715679166667	36.0741220778703	6.72472725544259	5.63951059476344
ANKZF1	0.660622322534259	0.836479473673093	459.0744125	461.6517375	446.885279166667	48.0829304278938	20.0260356191761	27.4874223533123
ANLN	0.00663207853338952	0.0639831660043492	1963.27795833333	1774.25191666667	1441.94237083333	148.962062558002	93.6417125480319	163.929736664091
ANO1	0.538741503850974	0.766077533599484	1379.6550625	1272.849125	1499.13840416667	136.981454855238	109.106502789548	290.024450268845
ANO10	0.640759086674963	0.825228790126268	704.494108333333	695.513179166667	723.317466666667	118.508531782744	11.6925414301374	78.1321932570531
ANO2	0.460364205414528	0.713644009005194	189.574266666667	202.49975	203.600658333333	19.1499519603939	8.87298165628118	14.8915130661984
ANO3	0.00010042269136378	0.00449926776702893	328.928920833333	314.722504166667	206.163883333333	33.8458623776937	22.6411975123227	11.5459870444758
ANO4	0.0221960147881019	0.135953835608526	840.2761	778.314020833333	673.683195833333	132.738036614123	41.1200394416172	97.2476776937473
ANO5	0.396681484317949	0.668672007358062	152.4156	151.897979166667	155.840554166667	10.2972139540437	5.62928374594659	8.59239970690984
ANO6	0.012486235851245	0.0950902818511437	2805.246125	2871.43429166667	2416.07516666667	253.742931127204	130.035278864419	161.692759876929
ANO7	0.573608869421958	0.786659300583833	177.3774125	182.4569875	174.611733333333	6.27539243794614	9.81751207522435	4.68211033157949
ANO8	0.104816645165414	0.341583553659785	584.856841666667	505.9733625	507.082458333333	66.0111860504846	21.0781441419707	18.5939202314739
ANO9	0.26863442306709	0.554856428161053	214.742575	233.844416666667	219.026633333333	6.84968096282087	18.7193245312886	11.2467514799089
ANP32A	0.0180012265768966	0.118980761779395	464.324025	346.4309875	467.480370833333	49.7313227385164	49.4842298283243	59.0808134994193
ANP32B	0.837954201520016	0.92723551010882	10058.6220833333	10307.8934166667	10296.7145833333	1015.41731940802	711.71471220764	728.627109152556
ANP32C	0.0798446483741283	0.294028105469918	186.762204166667	190.303404166667	228.410479166667	2.13052100071573	19.6034826238394	44.4667227636312
ANP32D	0.270896080706191	0.557767947575515	142.82298125	154.22316875	146.298141666667	3.5899001647033	10.6072292286423	12.5884293768624
ANP32E	0.601434210658882	0.80274682555957	244.859566666667	245.4683625	249.6269	41.7142467351669	13.4716638345951	9.24115172425213
ANPEP	1.11054468081555e-06	0.00028692505866598	444.472379166667	435.227816666667	232.009116666667	34.9356782169459	20.9453469420378	9.36840104860822
ANRIL	0.168812315088866	0.441152741577041	434.994625	389.463904166667	393.551558333333	73.0202438982092	30.3622366816657	18.1691883364372
ANTXR1	0.00496279462110232	0.053041133532067	2017.365625	2055.633875	1842.16545833333	75.2090948532853	105.941878516232	84.46612914592
ANTXR2	0.862475268646813	0.937627362209356	2822.17466666667	2916.13425	3002.69125	244.624409934615	114.177075281328	207.335626067311
ANTXRL	0.38943087659602	0.663293980553728	142.199319166667	141.6895475	149.7769875	12.6051234868355	5.33427159177872	5.61385241513869
ANUBL1	0.197123573431169	0.47763856603595	408.6873125	366.988954166667	444.802883333333	34.8878319199592	33.6809095731674	46.7698639234391
ANXA1	0.187387031453459	0.465976203096755	9622.04691666667	10147.4893333333	9223.54625	652.038147527529	838.797684481949	879.363513950977
ANXA10	5.37992920997783e-06	0.000722427930068049	218.780241666667	269.828177083333	1013.8709375	17.4920970459524	24.4142678433711	208.089987127269
ANXA11	0.0930880321455714	0.320233429612234	2444.10645833333	2342.63141666667	2150.678875	103.692879448835	140.139574564544	174.756234571777
ANXA13	0.441065927280666	0.700566769915928	149.911784583333	146.983901666667	145.338570416667	9.05802492627793	1.71557695134308	6.31224624754264
ANXA2	0.0452031643712819	0.212016374489717	7969.81658333333	8514.99475	8003.24425	382.523873160815	169.61721487029	209.778652266143
ANXA2P1	0.0457610223614506	0.213465386674807	9026.74879166667	9601.837625	10043.655875	428.887814859547	376.801980075168	628.250551621608
ANXA2P2	0.0349770140905864	0.180884353918816	9336.23991666667	10520.9753333333	9577.140375	669.103059944259	198.85568058586	701.032186304505
ANXA2P3	0.333402653059865	0.615869941987029	2335.4475	2316.49433333333	2152.3495	210.022808444453	219.77876297528	103.762157898091
ANXA3	0.221500306262236	0.505408657568223	9158.89683333333	8759267	8262.23975	1046.42078989894	397.839688534123	716.866364722778
ANXA4	0.231096015003885	0.515556609367786	5789.372375	5584.82625	5301061	562.92985980872	214.703999757192	316.700607133317
ANXA5	0.00391384157071676	0.0457111569546065	7389.20616666667	7645.36383333333	6768.72445833333	180.812456989143	300.805912029641	283.114340552658
ANXA6	0.669751019493172	0.841296352643056	152.6779	157.620295833333	150.8473375	7.78189929582135	8.75467660868118	5.37789359566006
ANXA7	0.178822882451638	0.454572656936768	4479.51604166667	4568.07158333333	4756.617125	213.728324362779	221.85520656123	323.034275018135
ANXA8	0.4006721525168	0.671786226597316	6375.08979166667	6359.58225	6001.066875	581.885364860881	454.661834597803	180.901353957033
ANXA8L1	0.426481758398762	0.690128221876913	556.827783333333	628.801345833333	605.868708333333	81.3747375602809	46.4903593401408	15.3422858940659
ANXA8L2	0.0190370285984655	0.123273354602308	1697.84804166667	1766.524125	1480.61637083333	132.121840631013	94.7658348706845	154.580617365818
ANXA9	0.166174365098923	0.437740642939588	535.730779166667	547.096841666667	470.186633333333	51.9405106810472	53.002671985377	29.5112934476797
AOAH	0.336808267356004	0.618899963559086	199.158670833333	193.4019125	187.101758333333	19.561531290568	16.8723072278674	8.95507946540469
AOC2	0.810532486267601	0.914035397409567	176.265025	175.199445833333	173.6326125	15.2166330688618	1.65648664898449	3.50636902567748
AOC3	0.00272347423266675	0.03592653540674	177.436427083333	184.7680375	206.091625	9.93157233044756	5.30672502265427	7.16146359478756
AOF2	0.00768390987532447	0.070266406334728	6326.2385	5867.19095833333	5382088	84.7172308418244	288.52581614876	509.19124411002
AOX1	0.00734691856707905	0.0683811834166936	1257.28675833333	1394.60800416667	1523.41484166667	123.567222449426	21.0943523671523	56.5328623222269
AOX2P	0.63846883608247	0.824289061996538	154.027441666667	161.645829166667	155.751379166667	18.2988527754066	2.46966917734474	6.26323526723881
AP1B1	0.248028434764135	0.533038060129857	2752.63495833333	2559.12283333333	2887.65933333333	241.651010063818	248.311228552804	145.469222617188
AP1G1	0.273131893277823	0.559696062243583	1924.62008333333	1995.50433333333	2112.57304166667	141.298294773291	192.194378882908	132.733256252323
AP1G2	0.050266243127671	0.224419706103677	750.375933333333	683.014045833333	736.353204166667	18.5366807950274	15.2003964129418	59.2543407020401
AP1GBP1	0.323637486225887	0.607233360732657	318.239258333333	302.486995833333	310.487429166667	48.7477763926105	5.84057178891203	26.5571739104298
AP1M1	0.249962335683145	0.535290432211257	2239.98379166667	2064.56191666667	2158.98970833333	229.938148656765	107.476877930263	261.417715224888
AP1M2	0.506920689582812	0.74546508405358	857.375554166667	809.699195833333	863.766625	131.002058734067	41.328890926898	26.2693461206962
AP1S1	0.231292649549893	0.515584395158678	578.804629166667	764.3682375	916.2306375	209.73241890752	209.18061281159	215.761515887207
AP1S2	0.334688919115019	0.617062443022481	808.090258333333	776.055454166667	833.821970833333	82.1579341358812	39.528081137095	10.2761773699974
AP1S3	0.144766928606292	0.405536635717821	368.385183333333	305.521320833333	293.2281625	57.3391087128423	26.2241305792445	19.3073971624879
AP2A1	0.889859911187198	0.950220149844495	245.122983333333	240.447916666667	242.335679166667	17.9901682322497	12.9634900052537	16.1393606960683
AP2A2	0.192259974199624	0.472350232903483	287.582854166667	344.259708333333	325.10655	28.9373692309696	52.7878873501712	30.719568719485
AP2B1	0.580133484854619	0.790535338093666	552.395045833333	636.858795833333	616.585229166667	55.8764280518085	100.982596300412	78.7140347067552
AP2M1	0.863263887838891	0.937703195250884	3503.90983333333	3431.85458333333	3443.176375	110.45446922799	78.8669485229765	240.436204587514
AP2S1	0.795795386406268	0.906817139860662	7965.87866666667	7708.68929166667	8137.50108333333	468.29684384363	330.310877368024	725.92256355936
AP3B1	0.680016378594214	0.846840307870458	7768.292125	7706.34666666667	7665.7775	684.409872006179	326.639276210432	630.21286734965
AP3B2	0.0800998082636131	0.294492642916395	152.606391666667	177.708720833333	163.8747375	8.37091225410796	17.8308889514109	9.09055224231193
AP3D1	0.154540220372596	0.419940530789323	1256.71633333333	1165.58898333333	1196.797625	90.5581221623525	61.4657682910955	16.9665769703238
AP3M1	0.0161800257808413	0.111836509037746	1564.97913333333	1687.157125	1545.13525833333	58.4924507207294	70.6904625858046	28.6040187089294
AP3M2	0.0582357942842016	0.244212615507565	2075.54008333333	1997.28945833333	1809.99316666667	310.209061021901	135.364601131953	76.4375590221563
AP3S1	0.555929716803178	0.776857758667147	5083.06920833333	5046643	5363.495125	740.972920591652	357.499879910439	395.179333916152
AP3S2	0.0184168196971311	0.120812799274166	458.2496	511.076616666667	551.970466666667	44.7959186164338	13.7418438441451	53.1457957818181
AP4B1	0.117073967746944	0.362397617431235	1444.31454583333	1438.341675	1612.24295833333	178.384940192053	150.448211587049	64.5034655227417
AP4E1	0.542280871659604	0.768176272477109	1988.562125	2071.90070833333	2114.41604166667	132.370031269729	125.524489138961	117.209604741583
AP4M1	0.508952880210687	0.746989157261617	565.9276	562.498958333333	545.391454166667	67.9966246609875	25.4810310047661	26.823646959052
AP4S1	0.119090234510453	0.365470587829618	220.286941666667	199.463208333333	218.497925	11.3176135472055	11.6689290038989	14.1727042865208
APAF1	0.27172482612832	0.558427388673178	815.770341666667	760.640891666667	822.7977125	100.336549052613	135.293918481134	58.9357253866371
APBA1	0.165567024057086	0.437253910734726	144.194235416667	147.234042083333	138.598601666667	4.27857916005783	8.68215333261124	5.99164378387461
APBA2	0.24048870758064	0.525532802670482	140.401505416667	135.940894166667	141.904544583333	1.66257848703151	2.82734373630667	13.8128135551868
APBA2BP	0.650811612438627	0.831292783985631	177.581870833333	182.843841666667	179.0056375	5.070726055477	7.2347794120925	5.2937894005634
APBA3	0.1558876293983	0.421944954872884	408.784483333333	493.914525	506.7635875	106.918286546387	26.6313407467236	21.4943898233574
APBB1	0.302658711008416	0.588126666058269	157.170141666667	148.634779166667	147.9202375	10.2857586755425	3.35740490975104	4.3505104648107
APBB1IP	0.560024933521947	0.778874140712904	346.424470833333	366.2158875	353.236479166667	15.5533780336832	39.7678523024289	23.6662965176467
APBB2	0.227151599041477	0.511508156795265	183.173975	190.355470833333	178.605720833333	9.92709085782739	17.7230001096169	7.76072608243566
APBB3	0.00159469792904937	0.0260267424129135	1039.293725	926.52655	716.7167375	115.19313226206	96.7170013155136	24.160223797253
APC	0.118653096351053	0.365001828693751	231.325416666667	226.717570833333	252.402308333333	19.002727063295	7.8273924180019	17.895250054113
APC2	0.00603407445387868	0.0600821092621732	161.444991666667	135.5951825	145.70383	11.2311476510351	6.1563193528919	8.69690976491619
APCDD1	0.000249125437785209	0.00787625699288316	511.890258333333	566.543983333333	319.358216666667	79.767028793104	32.9458689249256	34.6004740415219
APCDD1L	0.223728578404565	0.507804287224764	969.930933333333	887.818054166667	835.809470833333	69.209030276721	37.0920995750046	124.769612720702
APCS	0.396930992238416	0.668867144211696	172.176383333333	166.1111875	176.326527083333	13.1711768876444	5.71751311268719	14.6513629607913
APEG1	0.362975470566385	0.640645690958656	213.061420833333	216.564775	237.661566666667	11.2895281413067	24.0670127121738	16.7455365770012
APEH	0.211583654835493	0.494671993322775	5477.71054166667	4998.11741666667	4998.62479166667	456.492546733976	186.025831443865	198.844307397719
APEX1	0.0185207588249109	0.120989456090718	5340.20129166667	5525.79520833333	4585.00825	259.190477066319	490.916428214464	427.354075549433
APEX2	0.0411540326403418	0.200021966531295	1910.46154166667	1837.24525	2080.024125	90.7314449956158	111.666534402852	122.978692599466
APH1A	0.110541605199045	0.350852355410545	1665.38016666667	1913.493375	1953.47816666667	78.2984471708865	255.751502709891	296.286181608579
APH1B	0.0107502168408021	0.0868697690885842	713.795875	760.1456375	804.272195833333	31.8114534070499	28.469300922391	56.4141809276523
API5	0.904494091710134	0.956589351023723	5676.62575	5779.52225	5987166	688.040243137013	527.673868466831	530.918103904098
APIP	0.0832226709201343	0.300923218141825	2493243	2560.90266666667	2810.76675	38.7562349558285	146.606827407784	209.996307530648
APITD1	0.104455040456186	0.341077240072148	1826.85625	1935.490875	1957.70325	65.615862686576	113.35723839156	90.5860546251355
APLF	0.428772602823445	0.691946624514319	165.588295833333	166.491266666667	176.670879166667	17.385364885449	9.43617857069655	2.64361438777045
APLN	0.359025298920463	0.637429197302637	203.900583333333	213.936920833333	206.657545833333	15.2999915063475	28.5500400049984	18.1141856911533
APLNR	0.350218338667065	0.63037071688928	150.597195416667	139.370779583333	145.39519625	25.8538329283474	12.1933458278457	6.65578623742092
APLP1	0.50780598555365	0.746318039198634	208.302170833333	211.022675	203.737770833333	21.4186129397395	6.22086112591098	8.21887943896663
APLP2	0.701036872852729	0.8578542183495	1907.29054166667	2010.32	1969.333625	235.193587205202	173.47123890354	301.234546469846
APM-1	0.873196399749312	0.9422752546156	1533.87285	1432.99617083333	1563.14157083333	71.3607057560219	152.741945291235	185.41659483216
APOA1	0.0814339149065369	0.297433043611903	143.46480125	138.736461666667	147.92665	3.56878052585096	4.88459167567114	4.41977536283643
APOA1BP	2.92180254769903e-05	0.00199584520986519	3730.54616666667	4037.731875	5125.55591666667	195.38563951164	205.15499231846	288.272247167929
APOA2	0.279104729867304	0.565735312984803	140.8530875	144.5019125	135.851062083333	8.78450089653466	5.06574181072322	4.67357043815457
APOA4	0.257791719769279	0.543755884982902	154.171395833333	142.971140416667	144.6612	4.77330554424027	6.55030755379554	10.6432369539633
APOA5	0.500275377303633	0.741143465612199	166.5959125	172.146004166667	170.852054166667	7.7776871759594	21.5297792405384	5.0457898637286
APOB	0.000115384357875479	0.00489104441675968	246.002008333333	247.906333333333	147.981814583333	23.2914107883738	25.1867439586982	9.63446310054728
APOB48R	0.315957919314288	0.600631712775384	188.260783333333	187.148520833333	179.677529166667	26.1964995217125	19.5962999892428	8.83945207610245
APOBEC1	0.898525873841452	0.953737121502757	171.763441666667	170.37855	168.703454166667	21.2073282564085	15.7455827731518	5.7911653924578
APOBEC2	0.100523248536757	0.33428315329897	146.050570833333	133.760335416667	145.9957575	10.3084937263615	5.13299498098969	4.52285101590735
APOBEC3A	0.00373568528648829	0.0444362791595476	452.700908333333	378.791966666667	211.985379166667	89.576932567402	80.6644463767335	14.6072253610228
APOBEC3B	0.00272197393107992	0.03592653540674	313.980025	418.964720833333	293.335058333333	57.2221394734426	24.3940965272816	25.7178353634505
APOBEC3C	0.35510935743723	0.634111858761872	631.742091666667	616.745079166667	560.70575	103.686815531083	45.215158677018	48.6726638703889
APOBEC3D	0.98405100541301	0.993440696668013	193.831108333333	193.3261	186.048266666667	7.74566749983372	8.82264157895042	19.0490208603125
APOBEC3F	0.0197930694120722	0.126435825791042	406.164979166667	430.398766666667	483.061604166667	32.3873177393612	44.1961937858608	39.7356842883799
APOBEC3G	0.231246656245672	0.515556609367786	316.483333333333	338.799595833333	354.382504166667	38.9657510012606	17.9540687930539	22.6002806525229
APOBEC3H	0.605863946795225	0.805215831452996	187.748233333333	185.225183333333	198.2339375	16.0928467460635	19.2868569885475	14.9480382740378
APOBEC4	0.000922292588541283	0.0181240010738863	782.389770833333	849.2462625	504.577625	109.136567823178	73.2403719408377	47.6185026556192
APOC1	0.95746796828218	0.981608643451854	275.209841666667	289.603716666667	298.770945833333	47.0458688029556	34.9952831626222	37.6587030776106
APOC2	0.520075535531436	0.754624130930079	190.959158333333	189.519341666667	204.1909625	29.203715430244	11.4519587547082	21.5359717578793
APOC3	0.638953414878261	0.82438697824299	147.888008333333	154.890785416667	148.443735833333	9.25744206379901	16.3186344925318	4.25544616211511
APOC4	0.208547524574742	0.490531814666908	160.167683333333	157.092308333333	148.576325416667	12.6223354677369	7.10961240816424	7.00883593216218
APOD	0.0722981992446832	0.277856411040415	628.806383333333	722.935208333333	628.697066666667	71.5309698953012	77.9103909078274	65.3345293377512
APOE	0.000564524439302168	0.0132278053182347	332.775629166667	364.7746875	268.592916666667	37.7873836015167	9.42204332813671	10.1700898716849
APOF	0.432284551286536	0.694510950533057	146.16039	146.389520833333	146.102136666667	43.4760177312803	9.77266135553865	2.62395096440486
APOH	0.598332112943298	0.80143109334482	139.17447875	140.162863333333	141.860184583333	15.5436901248745	6.19241016095352	6.45867438479779
APOL1	0.18574022600835	0.463789683855244	285.985595833333	299.014429166667	270.685925	33.4428066776397	25.8670584207003	13.037797376546
APOL2	0.0517971699244126	0.227900370351215	350.557854166667	385.1728625	340.021008333333	37.6476971468568	13.2914719763736	4.34696437086551
APOL3	0.150337254364282	0.414112718153576	237.361775	242.4915875	263.783183333333	25.177111721963	16.9085541962171	19.2381116376673
APOL4	0.0748944924178532	0.283713663748518	163.003579166667	164.679225	176.25625	10.4448221986852	4.05756616012773	4.50833907433399
APOL5	0.18254163833358	0.459536759915712	168.811133333333	165.450795833333	157.489220833333	19.1152239940325	16.0803951148262	15.3833747216176
APOL6	0.58861345722486	0.79567270608387	278.154916666667	283.053354166667	271.043504166667	28.0918152676679	14.3050603567464	17.8253116033501
APOLD1	0.752475058655893	0.88465863333279	354.61415	352.0494875	377.938433333333	95.9460757742449	10.2601307041323	30.5457288150612
APOM	0.123371260407567	0.372496564286207	235.025475	265.426241666667	257.2066	18.7867399942165	2.75046376457763	24.8345636652435
APOO	0.186997669434104	0.465306377793792	3210.41254166667	3438.2205	3230442	356.567942430234	125.525495679266	113.132511689615
APOOL	0.0253690239498709	0.147920851837603	784.259304166667	751.3360875	856.6115	51.4047910684747	42.0059845154562	27.9345124473538
APP	0.687373731962433	0.850336919425719	2188.99916666667	2646.86995833333	2435.68408333333	895.24336075268	633.65582353266	893.639758785074
APPBP2	0.564058791270295	0.780786578823577	2638.30370833333	2562.11804166667	2562.82295833333	170.967260089773	139.667899802871	119.05616532001
APPL1	0.0240625113057342	0.142901574418594	1594.30742083333	1380.64855416667	1521.69245416667	74.1657697684759	115.624285630963	76.0216481071247
APPL2	0.800509166322857	0.909352482708391	2199.18845833333	2295.19925	2260.42058333333	169.501210400073	155.499139832622	156.779818750683
APRIN	0.350532029234175	0.630499438900057	135.706295833333	134.507189166667	131.647150833333	4.02052891885747	11.0767162243586	4.9784097218233
APRT	0.0778648057075437	0.290302316675657	1666.96141666667	1921.84266666667	2155.28295833333	192.019718596745	297.576611530593	218.028943936874
APTX	0.0884430481397143	0.311052761885472	2142.09029166667	2185.52875	2303.58375	110.163604568062	175.404291128731	136.441371732418
AQP1	0.0578263704271277	0.243202029668333	224.273216666667	240.204529166667	244.808220833333	8.01054932316794	5.96183329176637	23.850111429908
AQP10	0.000397513065664108	0.010487536145506	442.643079166667	480.679820833333	295.758091666667	30.4235478121232	57.0341088822907	19.0682357770153
AQP11	0.113920126689299	0.357031540078909	208.224525	228.991120833333	244.9411875	28.1849630874644	7.49616169068463	9.54129110808787
AQP12A	0.239195269798346	0.52394519118882	183.0138	175.338583333333	162.272616666667	15.0801806861312	6.00510720647242	13.3103518406977
AQP12B	0.24697834214364	0.532127911878598	178.302741666667	190.442129166667	196.455920833333	24.1618937983289	10.8772159421666	20.9448876782997
AQP2	0.272432567907825	0.559237409803961	181.098329166667	169.756720833333	176.617129166667	16.246180505024	6.82428140135872	2.36205367836165
AQP3	0.472229161458229	0.72175224337758	1379.75045416667	1348.4198125	1171.61475833333	356.150706579642	349.004081618271	147.047716770926
AQP4	0.0248275368138862	0.145873384772986	183.557704166667	185.4700375	169.344720833333	10.3634297605016	7.77175879044751	4.98193427539637
AQP5	0.0557451525175823	0.237476163558497	335.720254166667	412.214345833333	275.4986875	102.969241526219	32.2111472947032	20.4626419392376
AQP6	0.202180916517533	0.483240701009017	176.299579166667	191.789258333333	190.861854166667	8.64251204798166	9.12817513541712	6.678541494359
AQP7	0.909054025105591	0.959177151674542	175.062808333333	179.513383333333	177.166391666667	13.7064771820932	6.3589903118392	19.5092470253026
AQP7P1	0.258064256256374	0.543853433432485	294.516020833333	257.88845	243.038904166667	55.3409556953664	19.5637988659752	28.6285077739174
AQP7P2	0.102293945818497	0.337305923449754	196.996620833333	201.4642375	186.038070833333	4.21796589992546	2.63376100253025	11.783840899748
AQP8	0.46286353565798	0.715168260825462	151.880243333333	145.604552916667	160.9815125	15.547151067283	8.38240586542057	12.2859042954014
AQP9	0.647009127153793	0.82923362537939	171.929391666667	171.202129166667	176.582491666667	11.592827303451	8.7194067919784	10.1885691794625
AQR	0.0194762049791631	0.125303299110414	894.6742625	989.835083333333	1013.93815	19.6537598418339	60.1214123646551	60.143616496592
AR	0.198477591748648	0.479256350413127	194.30125	196.495141666667	184.546720833333	11.5581259723398	5.73044508821883	4.72937641084806
ARAF	0.118801592628907	0.36516211401313	2963.821625	2906.70579166667	3008.959625	116.49051797469	163.075979187821	30.5727328004974
ARAP1	0.343404774642457	0.624484335251766	511.315975	461.014645833333	489.899479166667	49.7645367936458	46.5195413561529	37.9150148129244
ARAP2	0.0600564219664826	0.248792734480002	677.999679166667	586.843266666667	581.344308333333	48.7882989198536	65.29814505713	32.8439814047643
ARAP3	0.340579224362686	0.622329053426781	1388.60078333333	1323.2332375	1380.46894166667	111.914762480501	58.5036014248059	48.1308737920757
ARC	0.356889797209977	0.635508965654079	152.17691875	162.292079166667	157.397625	8.8998745204634	8.21033509575091	11.3557633788387
ARCN1	0.353935290739816	0.633148511069362	7226.35441666667	7594.28854166667	7634.18	462.346031777509	624.986292013401	687.774472097862
ARD1A	0.198607415854453	0.479356296690447	1903.334375	1690.84279166667	1798.73766666667	187.982177079117	104.585708769978	129.621838112746
ARD1B	0.991302550215588	0.996653838667692	145.596169166667	148.018516666667	146.885787083333	16.5977048850036	6.84810414819578	6.07095862601236
AREG	0.296888401643878	0.582860760065113	145.240591666667	134.277029166667	133.377282083333	8.69486637244369	16.6959020240208	3.5909773274382
AREGB	0.590940740237253	0.797091914145488	148.696722916667	147.3483425	142.479808333333	22.0861651034701	7.20007291333264	6.27973332783053
ARF1	0.106302280650193	0.344183012018191	4047.80270833333	3632.11454166667	3781.24125	331.268236601785	272.078165378769	183.951896602879
ARF3	0.00903213495618795	0.0776316633687486	2121.81845833333	1930.91225	2414765	216.185859182089	256.356691728259	111.204806338892
ARF4	0.656786212395305	0.834327006181297	7479.34754166667	7804.252375	7524981	76.3405749918118	421.700059976186	438.456322479612
ARF5	0.448267135972953	0.7057545819492	2642.07929166667	2952.41808333333	3099.45595833333	315.018715993289	202.968898994316	436.692383741715
ARF6	0.0263343042521985	0.151303073361232	339.829529166667	371.0215125	433.414904166667	34.6063815493465	23.1123839180741	40.7672336955293
ARFGAP1	0.970597703639657	0.987620813496458	416.187520833333	414.065229166667	407.233325	44.7784685350949	28.3200979119784	18.0269125194668
ARFGAP2	0.740546066214301	0.877893250305054	935.686375	988.288454166667	974.8187375	108.333622130956	79.4537262214638	65.859883158482
ARFGAP3	0.00716572456252876	0.0671685218196208	2412.52175	2697.27333333333	2704.91691666667	126.477528103725	126.196140642109	96.214744504974
ARFGEF1	0.852347984024632	0.933272729008758	5161.30175	5052.64675	5182.32770833333	420.795899192305	171.866381067909	334.64015267345
ARFGEF2	0.00219764691812841	0.0314455653285205	794.502270833333	771.324066666667	913.5418375	70.6689431830073	14.0645871166316	25.1604046589121
ARFIP1	0.0849827834296969	0.304446123148882	1525.42852916667	1592.41783333333	1730.13704166667	104.534482440403	83.9894005584146	76.3818157370508
ARFIP2	0.250873453351473	0.53625480620476	230.3454	253.800379166667	239.965779166667	20.7555931651426	19.5439849555888	24.3396222762915
ARFRP1	0.930719983162222	0.969590482157193	210.047433333333	214.733016666667	210.092383333333	25.5781095342064	13.3333656034338	25.6089411118511
ARG1	0.890443637312795	0.950455872397671	147.837539583333	145.370795	146.29793875	8.20115461062201	10.1637724328023	5.74024159879114
ARG2	0.131420733853745	0.38536190223676	220.6453	254.28465	250.4986625	31.6288826714481	8.5989679621899	17.4948976540786
ARG99	0.429041752708245	0.692238765268215	171.050866666667	192.236441666667	176.691708333333	13.1790650460065	8.99597171934208	22.7161935524899
ARGFX	0.27265934821118	0.559295105458538	145.015370833333	136.211235	135.932868333333	9.02340815927178	5.69684736842961	3.30392257197737
ARGFXP2	0.217658534173675	0.501297426254484	166.151016666667	148.07759375	149.8710375	31.8428235772965	6.76411035656395	5.28368581627102
ARGLU1	6.2835445958529e-05	0.00335300731423655	8684.95183333333	7475.08166666667	6530.35504166667	381.073240638744	348.310090848475	385.033605680589
ARHGAP1	0.1731706941197	0.447673235156964	3358.465625	3463.883625	3650.40375	115.87271186141	178.310445256721	362.202204974642
ARHGAP10	0.124724628681568	0.374966746743092	652.998691666667	744.667795833333	616.453604166667	56.4649681442651	114.684545350236	29.1143979542979
ARHGAP11A	0.686578266058393	0.850001513942972	184.10925	179.931295833333	178.495085416667	2.97578891396264	5.96628039467004	14.7000895347465
ARHGAP11B	0.00528919317226218	0.0552516714956191	171.1177125	198.429708333333	191.398791666667	9.92557065134601	1.67426769545253	14.6681268674923
ARHGAP12	0.00653629742409315	0.0634683367304867	1669.36329166667	1906.6255	2054.61375	87.2796018772136	143.843133241032	99.0237038240929
ARHGAP15	0.865133106191726	0.938713783720308	220.3283625	216.091883333333	227.706208333333	29.6985513397235	8.65279934022639	28.732172106196
ARHGAP17	0.0974379780666895	0.328722777945119	1555.10009166667	1537.99481666667	1482.34217083333	74.1843280866005	61.9736381985871	43.8547987917708
ARHGAP18	0.305498461804252	0.590948822138217	2106.10945833333	2199.25945833333	2015.26720833333	195.41260754734	207.758422093409	115.054764224085
ARHGAP19	0.0133366987769422	0.0990230975824853	713.846220833333	647.212433333333	612.9208	51.7143554954639	29.0979188135345	38.3711804891707
ARHGAP20	0.0610715145795927	0.250979483536485	187.767720833333	211.196995833333	208.006795833333	20.591641551614	6.76573592493405	12.52207075668
ARHGAP21	0.23717969060824	0.521694585431954	9505.8235	8842.75229166667	8952.182375	443.903130420608	338.003677067599	809.909831555513
ARHGAP22	0.257552743468694	0.543365193870126	321.70165	354.596258333333	320.400129166667	39.0422176067002	17.3687796332074	11.3469015925612
ARHGAP23	0.00291421477655516	0.0375288757003755	1948.20983333333	2027.43729166667	1673.89795833333	72.9932967194838	134.762637238649	62.2221612126576
ARHGAP24	1.50405733688106e-06	0.0003419990944666	604.429995833333	600.992279166667	419.412829166667	34.4600362108273	10.1750044548243	13.5149175828131
ARHGAP25	0.533972726514965	0.763586126735054	200.466075	216.12	210.716275	15.7506244055894	13.2473503281445	14.833637965103
ARHGAP26	0.614332627078052	0.81073329727201	150.862247291667	142.746325833333	146.3327925	15.1166954679231	4.36137489236885	7.54237912612745
ARHGAP27	0.000183955197656931	0.0065132346652734	456.974966666667	425.945566666667	531.1251625	33.6521966265869	12.3885573379106	8.15193138793676
ARHGAP28	2.3921252974829e-05	0.00178965145470256	308.550470833333	314.301558333333	202.2009625	22.2182809357732	24.84956422207	9.3258178485097
ARHGAP29	0.00548525525841803	0.0564921962405805	277.010883333333	247.411333333333	230.402008333333	26.8082420972345	6.15935075620689	9.17557248976871
ARHGAP30	0.56186510079703	0.779792692742608	248.372645833333	239.990708333333	259.408341666667	10.6420063792496	17.8598840521126	18.3615555962665
ARHGAP4	0.891112735095951	0.950685647037143	267.429658333333	264.265520833333	269.451954166667	36.0747250668109	18.0654798677706	14.285091922608
ARHGAP5	0.139455232893882	0.39777765438068	325.234508333333	303.746220833333	294.4455625	34.3086527427278	5.13723870514388	14.2881614650458
ARHGAP6	0.264081306653294	0.550043935944572	146.64528375	151.7832	154.3879625	3.48047798108654	1.79758244611442	6.07096168052347
ARHGAP8	0.758504862717903	0.888026371933453	183.654158333333	187.022266666667	183.273360416667	12.7209994976501	11.3545492044213	8.41746932837034
ARHGAP9	0.669594016110224	0.841229186126723	197.9645875	188.850216666667	200.920166666667	22.9242692764889	12.7648329181627	5.57946148236238
ARHGDIA	0.0292103365815363	0.161456138248767	4009.37433333333	4046.26295833333	4439.95354166667	322.692566016319	61.6593170321059	243.23138428144
ARHGDIB	0.00169409247335208	0.0269527968089463	9348.6425	9069.61391666667	7957.12695833333	346.503448047301	604.675257211205	132.937863804322
ARHGDIG	0.831538900649454	0.924187016702291	183.490279166667	186.2346125	192.239266666667	21.2305775464992	9.56226504478962	1.92434314923782
ARHGEF1	0.188488355668135	0.467271674321155	251.098429166667	271.569854166667	275.633395833333	19.2575760734927	9.52358748754066	12.7394291102528
ARHGEF10	0.00412903884670201	0.0472244697922229	3230.649875	3040.29375	2686.57258333333	177.403475016945	228.179456670372	186.61758255563
ARHGEF10L	0.232411308935143	0.516794858775746	275.136708333333	283.456441666667	297.5029875	16.800569338317	15.8320640465202	13.2960828577675
ARHGEF11	0.681928797028641	0.847985158473155	220.584170833333	210.162504166667	215.623525	20.7188192275957	10.7463676328618	8.25188625925299
ARHGEF12	0.0905142617917594	0.314988285550491	1042.0278125	871.668654166667	1003.60197916667	43.5462583274208	105.455843799288	56.710271442975
ARHGEF15	0.786131621092298	0.902531455907804	143.319083333333	149.734096666667	147.319966666667	5.907294921911	11.3802623874663	3.20066367638771
ARHGEF16	0.00424539076775787	0.0479955638241018	974.2528	804.079129166667	1225.461425	44.8166630602597	127.539110521987	160.401367160287
ARHGEF17	0.0362425905580663	0.185165391208056	474.5373875	460.490375	410.479191666667	28.4203784612518	30.2140337726078	21.3519944974902
ARHGEF18	0.740998537540919	0.878242050247333	8134.23366666667	7937.98566666667	7950.48641666667	291.27901661751	638.079609744778	618.582500761104
ARHGEF19	0.0123401867857006	0.0945048377236865	646.710633333333	777.916591666667	579.958291666667	57.8718514081274	103.705384684461	50.629164587522
ARHGEF2	0.0770791485317131	0.288605934838357	2402.589375	2497.59204166667	2238.711375	78.725512721634	105.956632301339	206.536340800621
ARHGEF3	0.0851355725380523	0.30466368788977	5501.02379166667	5812.06833333333	5407.56591666667	243.708590533853	270.416730457187	239.238035361731
ARHGEF4	0.0133286508807698	0.09898673315423	752.017245833333	630.01925	596.679745833333	82.3461131036425	67.8621124318812	57.6600390195977
ARHGEF5	0.00444436122594399	0.0493598921352603	1329.65289166667	1356.58585416667	1528.029775	93.4662570336773	71.916380742314	38.3302932121405
ARHGEF5L	2.49351721099589e-05	0.00183492500711739	3549.16404166667	3591.10991666667	4379.64370833333	104.655331412552	215.252467331974	77.9058476259722
ARHGEF6	0.0108908882117354	0.0875450215884244	1093.4975625	1071.20209583333	868.611866666667	89.2937004585894	130.651277177942	52.5714192133995
ARHGEF7	0.00478892992880768	0.0516621809054261	1242.60444583333	1033.04505	1129.88490416667	23.0136761139742	72.9036695434579	62.0594949340418
ARHGEF9	0.73249692709183	0.87365794052304	246.849616666667	235.307595833333	241.155658333333	3.61308066353726	22.9948264098411	19.2861686195073
ARID1A	0.0428137534773112	0.205297423162413	3390.25633333333	3008.21433333333	2915.06341666667	392.537223107865	148.550224830687	174.904151049734
ARID1B	0.864987409332854	0.93865293466145	156.6587625	156.946666666667	162.137995833333	10.8512046774735	6.43994817110751	4.71865908012727
ARID2	0.248501951996588	0.533508358543099	1345.219925	1281.3196625	1303.73697916667	59.9425073652372	60.2544708991756	66.8830486942314
ARID3A	0.896613007124821	0.953252373875016	1062.74388333333	1066.280875	1095.30829166667	66.7434324347081	40.2186667417898	57.0509258859797
ARID3B	0.00163204467540132	0.0264204573881815	441.497766666667	415.634125	527.371320833333	14.5769302505442	39.644531762784	33.4056323875853
ARID3C	0.530161576602639	0.760969713036154	155.773870833333	159.696325	153.900008333333	13.6962020577158	8.61388212512108	8.82766507867533
ARID4A	0.408699738759209	0.677755930874098	773.017966666667	750.2758875	761.355845833333	62.2560770822391	28.667874796169	19.5435225509504
ARID4B	0.00198672707902413	0.0296142970953966	1747.536625	1383.872425	1253.27194166667	161.230312707957	119.789086178042	98.995473981559
ARID5A	0.266166313796499	0.55204824310763	152.292241666667	157.522558333333	149.698424791667	10.2881565547415	7.70345297106933	4.23492877798446
ARID5B	0.0106592050016796	0.0865014306722049	4068.35379166667	4100.45854166667	3414.84266666667	200.165516920111	338.810467444335	219.090795568404
ARIH1	0.0115148652224881	0.0904776431660464	1610.2850125	1770.14683333333	1905.56895833333	146.589976560584	102.198043372531	71.4541045876515
ARIH2	0.0957340459513946	0.324854772341763	1694.19070833333	1568.73620416667	1667.89079166667	115.115505165733	43.2700291143274	86.7214898916837
ARL1	0.087995041861351	0.310288430632631	4844.09395833333	5127.91741666667	4947.46808333333	186.389933647035	80.1929536932412	200.511680847855
ARL10	0.798826025340993	0.908425730819177	167.28695	163.8318625	174.503666666667	6.90260298508756	12.716532559776	12.5279487860373
ARL11	0.630209676267965	0.819569921682476	151.014158333333	140.5768525	141.713421666667	15.1458605583093	18.7558705907636	3.51581420682567
ARL13A	0.273515879672477	0.559896805932806	158.5149875	142.39112875	154.642458333333	6.15935319996142	4.17116555470535	20.6295716556362
ARL13B	0.583226356443313	0.792610106825535	842.776379166667	805.0305875	754.778145833333	125.934987068669	52.5393263201059	43.2801988688787
ARL14	0.354321832052075	0.633413017394339	1137.44684166667	1058.5158125	1076.6141625	186.010980773204	58.0890608453499	46.0201818161504
ARL15	0.0430186508056309	0.205962524091808	1028.0050625	1057.1119	932.697920833333	33.6298474291253	66.6635347700413	56.725736966068
ARL16	0.0348632824982854	0.180503223374711	2592.95291666667	2057.97295833333	2034984	231.223637079086	297.902850942142	150.646060688192
ARL17B	0.0335430424025992	0.176046346813842	749.6511875	666.377729166667	587.998366666667	41.4556859620993	58.38386875344	66.2530828877962
ARL17P1	0.0388527536121388	0.193567658791918	2055.70645833333	1746.675625	1409.31045833333	485.352013925882	351.82376485301	229.67910457349
ARL2	0.312419255819242	0.597531064358891	4013.37883333333	4434.80258333333	4321.40641666667	509.878953904473	342.103748435474	350.18682550256
ARL2BP	0.0249685930308221	0.146411880729463	5524.56366666667	5447.230125	6059.67675	345.486244895351	338.656462413037	116.070065135913
ARL3	0.0919070822676063	0.317736201893798	552.866508333333	573.395404166667	527.0496625	42.3725681977613	43.4050040803757	9.04182112369965
ARL4A	0.00134839882775227	0.0232664998586419	1018.14023333333	983.828329166667	834.738075	10.351199864885	81.5791781375846	36.1177033307408
ARL4C	0.991662044264918	0.996728748196256	290.214875	297.034891666667	290.560604166667	30.0919026901375	20.0654974791889	55.935322737991
ARL4D	0.191705016189328	0.471674498371393	738.8884125	654.58555	725.350854166667	46.8148266052404	29.9971198110501	90.8916495451522
ARL5A	0.546459655812565	0.770546369814324	6274.9485	6525.717875	6410.87008333333	310.194511191447	383.852089029921	360.267159269311
ARL5B	0.000683132348988468	0.0149168760736037	833.102533333333	1007.54389166667	1008.48414583333	50.0391630633058	41.7684247083238	47.1391090156387
ARL5C	0.913370855860574	0.961600852135996	148.405872083333	150.123941666667	149.700969583333	8.93147626592657	7.29893908920059	10.6223691358628
ARL6	0.699504267952234	0.857109502042796	527.6321125	546.993508333333	531.800245833333	38.6267837369102	35.6929371021688	14.3076805840775
ARL6IP1	0.20977947027441	0.492313164237897	4861.21920833333	4884.99358333333	5091.57345833333	311.680843982645	99.031204379333	326.053913291862
ARL6IP4	0.307018249758263	0.592502606799173	710.6111875	766.607591666667	780.160233333333	59.8209114856932	47.3211241668944	91.0784242136884
ARL6IP5	0.995621996523415	0.998608805092509	9734.82829166667	10058.7849583333	10129.6656666667	634.956715763254	412.739751994181	706.467279359079
ARL6IP6	0.0171320144322037	0.115395960876464	1217.72109583333	1372.0093125	1341.18002083333	62.9732952049152	78.2892802083113	44.8163672070557
ARL8A	0.969857756134132	0.987296154898328	213.110479166667	207.501533333333	203.918420833333	29.3375214370126	7.23080573406562	30.08042596289
ARL8B	0.00154650709172456	0.0255487439874235	8231.37704166667	7922.43245833333	7260.54420833333	353.297927542239	46.5801749226935	193.558172585005
ARL9	0.592133979260132	0.797833915423587	209.857879166667	227.322525	210.088558333333	13.3637589771749	14.0227904576839	21.6410290793251
ARMC1	0.372532912417932	0.648948285508164	2684.897125	2602.35275	2543.067875	122.037779370061	361.266958312878	174.555245141216
ARMC10	0.0012689303676622	0.0224687326872958	3228.24645833333	3466.74454166667	3847.68225	167.428050571777	63.9102819548469	213.125349029587
ARMC2	0.0110804698486059	0.0883978039487529	582.200595833333	570.058570833333	492.398729166667	32.7760981044852	46.7433195280159	22.5560926189854
ARMC3	3.11755624871003e-05	0.0020931592403198	3554.60891666667	4005.81483333333	3270.01191666667	64.208319689824	138.845061402623	136.164677018886
ARMC4	1.00018565792625e-05	0.00102370793952308	936.457629166667	1032.68189583333	608.424683333333	64.7118662719288	50.3808564251382	57.1681628526369
ARMC5	0.353723962790083	0.632935689829398	314.596654166667	332.983441666667	342.754495833333	19.9939861839087	33.662394160429	23.9030363798655
ARMC6	0.397956554971244	0.669661590012661	333.470591666667	360.737920833333	344.5685875	44.8323755489342	21.7140412038836	26.2403960188003
ARMC7	0.848658304504936	0.931792987443089	703.942866666667	693.360779166667	718.040741666667	51.8417963117474	47.0621813982642	72.7518254353958
ARMC8	0.0278013160346196	0.157057072538665	483.338158333333	508.985425	523.852933333333	26.9855608058301	27.8587014629268	13.0263703667622
ARMC9	0.175532082009601	0.450397605822775	253.764679166667	282.420720833333	265.23185	25.7305397464534	20.0811886661734	18.2448675543014
ARMCX1	0.0186095797814924	0.121393028003748	813.870995833333	862.1103125	961.150533333333	63.6270213588132	70.6282453916818	60.265583257807
ARMCX2	0.00159529965906917	0.0260267424129135	2959.67929166667	3262.64808333333	4024.6445	271.993861901726	216.562802371223	316.173112965144
ARMCX3	0.118737559151519	0.36510143689784	1294.95681666667	1373.16085833333	1368.91477916667	16.253232566753	47.9821281469757	77.8170711447916
ARMCX4	0.115802533032853	0.360129373808225	165.92655	184.875220833333	156.949570833333	9.98240802524157	22.9181480046214	7.55367643823269
ARMCX5	0.369865380783882	0.646595637865313	1852.98154166667	1918.00920833333	1990.626375	93.4199791205112	153.220254514907	134.657225975104
ARMCX6	0.00025635444870314	0.00800712672678934	623.838654166667	651.781395833333	746.193241666667	31.8015378960479	21.7351663467641	16.2659968271678
ARMET	0.459068274197036	0.712830762592373	7335.91220833333	7444.78133333333	7550.18695833333	289.224193229851	390.695370630634	313.519627358504
ARMS2	0.493790066046453	0.737193970690198	145.7265475	154.056770833333	152.217019583333	12.1974483328107	4.68738334082762	6.58727682909224
ARNT	0.00441607477590849	0.0491714747018414	418.805983333333	482.819445833333	515.066679166667	32.7769645678734	17.231923674682	33.7932852404899
ARNT2	0.291443914207781	0.57743437117314	158.567325	174.2118875	159.8577	16.6222679537391	7.43568462507265	10.8173558791924
ARNTL	0.120754361512029	0.368347106827588	744.730841666667	825.044595833333	837.454770833333	69.261382366621	28.9453986973246	23.6148164294817
ARNTL2	0.45700031329317	0.711694694171482	257.534516666667	245.472454166667	263.476641666667	42.3744545884369	10.5038839125999	34.1268466355065
ARP11	0.425678617152024	0.689467706605716	242.175908333333	257.103683333333	250.446783333333	16.2848396270708	10.3494325557285	16.1576144435062
ARPC1A	0.661091472818472	0.836803748747262	9834.12708333333	9865.84966666667	10324.4172916667	896.463632809451	1329.41380729786	913.954278126091
ARPC1B	0.960675693667753	0.983460990631008	660.788716666667	631.112333333333	642.7827625	101.582061932251	97.7781856967095	47.409787398385
ARPC2	0.60318023992482	0.803779876968519	3471.45225	3540.50429166667	3299.241625	318.218113876483	392.885643787829	530.543856755553
ARPC3	0.487201711814799	0.732390785078398	7991.87554166667	8144.75425	8163.32458333333	266.118575496261	407.518121041412	410.649809412512
ARPC4	0.0240374752019585	0.142779876331936	1304.09187916667	1538.65545833333	1526.573325	18.3376988678107	147.119045501484	59.8548814584176
ARPC5	0.00580862783338028	0.0584926907926886	11349.0011666667	10322.3730833333	10336677	421.757472140884	418.686994119101	484.568681447668
ARPC5L	0.0371643350960101	0.188047944828797	2980.76120833333	3296.07941666667	3777.989625	271.319506651738	206.228524706278	609.252658104486
ARPM1	0.0021231657054756	0.0308718707993772	287.527845833333	327.895579166667	336.414233333333	13.2955400854478	14.3006097762236	10.0523883891429
ARPM2	0.407514992508023	0.676770058404612	150.083050833333	157.5799875	160.964616666667	8.70213504225781	2.23814797218319	10.4104564055439
ARPP-21	0.362812194489518	0.64052304650082	154.280525	150.388225	151.66765	4.04026677758925	4.58517509671333	4.78307064868436
ARPP19	0.231101939472059	0.515556609367786	5440.37395833333	5692.13366666667	5808.83170833333	387.146598825706	321.30212336168	225.96788965818
ARR3	0.171463857779066	0.445046864293228	146.364457916667	149.146405833333	141.46370875	9.95317321396132	6.13187391287169	4.33732043429727
ARRB1	0.00859614445643471	0.0751976944979066	486.554104166667	402.218729166667	372.937620833333	60.1927824432297	28.2473199431055	22.6365831862391
ARRB2	0.00239775078038204	0.0332342854085419	279.376054166667	278.474708333333	317.353345833333	13.2331744368091	16.5310747259825	17.9532894161211
ARRDC1	0.796554260920765	0.907155521244329	168.8949875	187.0304625	180.7163	28.7958635618364	13.0920396218171	9.98220389502121
ARRDC2	0.0175546332697412	0.117154531146924	607.231508333333	567.776633333333	523.655779166667	39.7253235548855	32.1350280299705	48.2758395527007
ARRDC3	0.0490809588998584	0.221954820221829	786.426183333333	1115.14687916667	923.954833333333	226.552758255648	191.481196331382	64.6554023117392
ARRDC4	0.981647025143729	0.992257377085062	3474.16816666667	3478.627875	3473.66191666667	352.648555485759	208.885768745958	95.9760647242274
ARRDC5	0.000879609926946134	0.0176327234388977	182.246941666667	198.932258333333	263.435591666667	28.1277407680065	13.7595037968711	14.1197580479125
ARS2	0.29816575917819	0.584100030230492	3472.30616666667	3275.048625	3264.05745833333	156.457982127517	177.763624944633	179.180479994533
ARSA	0.410416624427415	0.679028600082046	371.058233333333	364.310070833333	405.726408333333	37.7141442693915	28.1696418080915	32.6714468545824
ARSB	0.525018303040746	0.75724824832169	293.82385	296.968533333333	291.1573375	12.0423126121931	9.11540981934696	11.9415388014504
ARSD	0.625670673580009	0.817184466922897	1092.79704166667	1046.6810875	1095.65788333333	77.4966968064725	22.8686784355878	65.5800146211073
ARSE	0.575006614544766	0.787392390361196	131.999110833333	140.678789166667	134.83460875	5.91058191061595	7.97570918548157	0.86343241953653
ARSF	0.0559819730480965	0.238065442836282	156.7310425	133.621535416667	129.774035416667	32.7218490758306	6.17685805345228	5.17150973985812
ARSG	0.0392387678025355	0.194626765886546	213.634654166667	187.8300625	196.74985	10.7394961243846	12.8386607172084	15.881277065745
ARSH	0.552322470980952	0.773985491823729	144.04755	140.200376666667	143.452031666667	6.0940978098002	6.75501912699057	8.2566670683495
ARSI	0.00769075351186518	0.0702905342786003	150.2146625	178.1333	202.927908333333	4.63649709969002	15.5201010987116	27.4516685137286
ARSJ	0.688553546004624	0.851138578215133	373.041308333333	393.225966666667	356.418604166667	40.2784878849398	10.9436311276924	45.3249619780409
ARSK	0.060106894793825	0.248938204006884	401.572475	472.7318875	463.145833333333	28.1010240725863	35.4421414410935	26.6408021123649
ART1	0.56086251321697	0.779149610302242	307.569333333333	280.538483333333	321.1811	56.9977354540552	34.1602890173081	14.0761237351506
ART3	0.326055974161697	0.609509381300889	161.805291666667	158.932933333333	154.291925	17.2090850358853	8.60895994544144	7.813638880835
ART4	0.0901395491590805	0.314288161748405	169.744529166667	151.169358541667	148.88646875	8.10507194286957	11.7607861430814	8.25200363211395
ART5	0.999355788768013	0.99977264840829	136.752490833333	137.009665833333	136.487567083333	10.6900164215366	8.36275358405859	0.957691022039516
ARTN	2.51950957827701e-07	0.000114736275316841	390.017729166667	362.7745375	721.9665125	26.3721451706717	21.2254348555643	52.2611348260253
ARV1	0.0995244046718977	0.332834755883747	2580.99641666667	2844.73208333333	2807.161875	294.236447975389	187.588903198189	138.127127692702
ARVCF	0.0371541980634855	0.188047944828797	225.995625	240.5015	253.405425	7.64697723208501	8.93826705138371	16.8427971400795
ARVP6125	0.426875520758694	0.690658700029849	227.899558333333	223.36	239.626275	23.7022993784412	10.467991839225	20.158505389726
ARX	0.395135510623415	0.667856843836498	194.954920833333	187.2789625	181.206608333333	76.4473633494001	13.0349748177018	2.44336514784668
AS3MT	0.0171855531658888	0.115654146136337	202.149129166667	224.851045833333	240.775041666667	13.5443673714919	2.79172152500412	19.7726311762945
ASAH1	0.11012505637984	0.350237805826653	307.7915375	320.579920833333	344.6558875	41.6929365768776	19.4857365767756	5.87555950681901
ASAH2	0.796124038480468	0.906928823946468	155.815091666667	156.282441666667	156.490233333333	9.59088591206502	10.6123550451428	3.38687620197091
ASAH2B	0.0394828904945398	0.195409434351208	173.413475	181.8559125	192.830429166667	11.1199304670536	10.2210402149157	6.75080345131289
ASAH2C	0.613331703873328	0.810128581138747	434.982333333333	444.263029166667	452.826591666667	65.2727507903217	55.3112486554335	83.3607106180099
ASAM	0.0760573155733768	0.286178058908711	333.967645833333	327.579529166667	709.6782	162.955789468196	60.5549704373884	389.251646732088
ASAP1	0.171831379468652	0.445551065071609	2144.07033333333	2017.93891666667	1964.22758333333	103.756787078549	118.280421541225	80.3682006820794
ASAP1IT1	0.122172367012593	0.370474403073683	193.610579166667	168.608016666667	163.762429166667	13.8699175328021	30.247793557918	5.6832792892607
ASAP2	0.000768540392435787	0.0159927657027267	3022.77525	3139.17441666667	3566.495625	111.418722096224	55.5656623398864	174.10172944594
ASAP3	0.000367081794050106	0.0099941725385688	2407.006375	2351.44416666667	1758.92229166667	79.749335178129	199.841678899526	154.219582624596
ASB1	0.403604016512101	0.674107775703329	972.513066666667	923.156583333333	997.0989	72.7320847468935	127.877360812259	119.333730446573
ASB10	0.0948888451140354	0.323397274037891	144.785953333333	153.7747875	158.205079166667	6.92847953817456	6.89013354439242	8.78355785449484
ASB11	0.275081902687529	0.561609236266676	174.097891666667	173.436383333333	182.1027	4.35279931254533	8.26932575188657	7.07581224274524
ASB12	0.67003139951541	0.841428240388775	145.445385833333	150.5974125	154.09695	14.8674034530653	3.51015049737042	8.91877703138922
ASB13	0.248331862003744	0.533307721316336	912.014091666667	993.309370833333	1061.6682	119.692563183198	101.172184103614	38.7371855624764
ASB14	0.666027412540591	0.839702818956404	145.36631125	145.737860416667	145.9868625	18.5913719287666	7.04868565480764	11.1796319765481
ASB15	0.140064006548818	0.398577360421748	151.003829166667	138.4293975	136.464730833333	19.8514915610606	2.25774130551641	6.93160580409528
ASB16	0.373241238219263	0.649622688376986	194.512108333333	177.672983333333	187.171920833333	39.1184975006593	12.7760187704347	27.811008991945
ASB17	0.246344247332854	0.531616401945703	172.658141666667	166.0902625	173.092141666667	12.1882706458402	5.94920906410669	3.65899903120892
ASB18	0.418481561883447	0.684882011179056	149.9647375	144.93121375	149.28912375	8.64529220173278	7.80884671333911	10.8259223409681
ASB2	0.807878788969098	0.912905029886603	211.354445833333	210.783325	206.544329166667	17.5591846765301	12.1090955060254	47.6049511443757
ASB3	0.289219416352945	0.575508359232615	1708.75729166667	1758.910875	1844.08270833333	156.885633794898	53.0456856923899	101.854319478065
ASB4	0.387269692882142	0.661722419932724	166.855704166667	166.058195833333	172.741941666667	8.61395807376828	5.19805940315879	3.8993866896051
ASB5	0.467321206863029	0.71854408700578	154.15385	158.643604166667	155.55785	7.42527748567533	5.17978515877085	11.9292113881832
ASB6	0.295007168538794	0.580809226179573	228.451608333333	242.9550125	242.2205875	0.984153968024203	26.0501263762862	16.7245273668249
ASB7	0.0047089250693626	0.0512517642984107	474.153583333333	497.712858333333	556.413420833333	26.078216625807	25.0247069615544	23.791321563672
ASB8	0.00421115932279897	0.0478045694512245	1434.7632375	1418.19085833333	1576.87852916667	35.9292919914439	45.8348065668217	56.3937366743312
ASB9	1.25868178411559e-05	0.00117412600387045	454.2115	449.6971	300.818866666667	22.6185335754175	30.5578001640073	20.4578586101416
ASCC1	0.417889444962907	0.684615335746844	3929.59166666667	4236.54075	4470.61604166667	434.65505420194	271.693435068433	231.672309806274
ASCC2	0.0122539026632442	0.0940067625039086	6125.81045833333	5532.86829166667	6827.989375	196.207223660785	495.273343741458	421.735482898791
ASCC3	0.0757487771950002	0.285482943636412	2414.65729166667	2195.30233333333	2415.163375	56.7658827612941	131.704220524629	156.556230432617
ASCL1	0.0508471494660442	0.225539120627052	168.897458333333	177.918604166667	172.764179166667	7.00298460234058	4.76575118994982	3.66848261061368
ASCL2	0.286855253849579	0.57358641616837	588.689041666667	628.6671125	566.580554166667	14.571186699411	43.1163486070094	63.6144699611946
ASCL3	0.987202385115331	0.994768731202704	151.66402875	158.558433333333	159.523883333333	17.2061807140245	5.12350028710752	11.8786918427153
ASCL4	0.243494187220491	0.529012655908068	133.45999875	128.721939166667	131.476696666667	5.14237347641878	3.59435203940299	3.61560498009506
ASCL5	0.573646363964769	0.786676386701915	152.561708333333	157.013683333333	160.921358333333	11.0552551242349	12.425223480607	13.2295030868659
ASF1A	0.112034259325973	0.353731963076841	2958.09058333333	3203.46529166667	3279.85525	229.576682626863	292.337244612917	229.822263234995
ASF1B	0.843084833050092	0.929524876236099	333.832825	337.746425	318.0976375	18.5176756753631	21.2304702911368	35.9552117134898
ASFMR1	0.747729231052844	0.88195100215279	185.1946875	192.205679166667	190.857645833333	16.4183752042758	5.60698980287178	10.9459194981157
ASGR1	0.103871027394516	0.340224795633323	221.987266666667	229.633570833333	255.780879166667	18.6043379362122	6.43077911036553	15.1134131700695
ASGR2	0.261372728873424	0.547616868937759	156.31295	146.86614375	145.790972083333	18.2244006152689	2.46444940222409	7.87013468649952
ASH1L	0.681821248989764	0.847976020411559	221.232766666667	228.293245833333	225.0214125	31.3633685097437	31.6929880014762	31.5799797601254
ASH2L	0.0455536701974458	0.213072271996139	3414.54758333333	3652.17875	3702.87425	260.159257452949	162.360047534757	92.8297876915997
ASIP	0.311078609857539	0.596055374043759	141.575291666667	132.015295833333	141.63172875	13.6597365310016	4.45491960112878	4.98338433855106
ASL	0.522650947990884	0.75602503087489	243.282633333333	229.5568125	246.713270833333	11.4369196250746	16.5689867160487	6.53382114696142
ASMT	0.637595888092664	0.823954662816245	145.94701875	141.980670416667	139.30555125	7.3905561073954	4.64906679200088	18.1066720943183
ASMTL	0.361114883093163	0.639012888244263	347.119283333333	361.9392	397.969716666667	42.5363745258088	19.7781682685733	16.7896984257094
ASNA1	0.229641648320189	0.514019082028563	237.877025	268.053395833333	279.307375	35.0278242232921	23.03754517732	11.7960531465358
ASNS	0.0325408412358815	0.172660978269819	1529.8518125	1407.057125	1644.13914583333	111.254301889415	67.4997061748319	113.759664652498
ASNSD1	0.00119615799286309	0.0216967305397754	3952.74991666667	4676.46883333333	4717.87483333333	328.960498567288	94.7359117269851	98.9805813214347
ASPA	0.193464169694222	0.47391321559192	159.153083333333	171.212683333333	158.153758333333	13.8689077360203	14.9713276187388	8.71206124858792
ASPG	0.363438356946779	0.640893217534191	306.923941666667	283.0976875	284.0273	39.1021251908227	20.7722364407336	7.47751083504785
ASPH	0.0233962068949631	0.140189857561695	616.3738125	584.6047625	688.3097125	35.9539712897914	43.9043727150155	39.1604347315969
ASPHD1	0.57955365510931	0.790142614278044	158.873625	163.291383333333	162.3640375	3.03503190959641	7.1624531372861	4.15696406243932
ASPHD2	0.0954227577226561	0.324361930804512	357.7536125	363.383733333333	395.9333375	13.0113784906329	20.730977070975	32.3850085875101
ASPM	0.768927025446556	0.893305172240237	706.675733333333	670.3373125	672.5010875	102.827924051534	50.8410485741201	91.0830067553261
ASPN	0.874751092842981	0.942963012086594	134.267329166667	132.8216975	131.0808475	16.3927171445657	4.216517066603	2.85945106314746
ASPRV1	0.638651766751357	0.824373159218713	158.203041666667	166.9252625	162.012941666667	8.5079548051895	4.27671578488129	15.6425081203643
ASPSCR1	0.60972884361212	0.807847011468208	808.109483333333	822.736366666667	836.347504166667	43.3926034305398	72.9352578337004	61.7888709538895
ASRGL1	0.238706226750293	0.523379510759658	213.425620833333	229.722583333333	199.355354166667	25.6351580643988	16.057348152005	4.77393166651886
ASS1	0.00281478195331661	0.0366600333567093	5506.13345833333	5971.5225	4781.5455	250.806033561576	451.409762431886	260.717133210926
ASTE1	0.343868518839518	0.624893678733175	780.0098875	751.265279166667	810.405295833333	51.5784234492259	68.5006106833209	71.7331331718469
ASTL	0.643861170405301	0.827300686875174	218.496870833333	218.7991875	218.6463	23.9678998787657	16.5798501690408	12.3694166990576
ASTN1	0.414737699261381	0.681983646361155	174.607045833333	169.379466666667	165.822570833333	11.3329600288772	12.4572521591443	4.79260855164308
ASTN2	0.002255351767574	0.0319655675420434	230.778333333333	248893	220.755483333333	5.93110369224137	8.38027160830161	6.45061598437246
ASXL1	0.170957312128781	0.44438536031882	1288.79618333333	1279.84172916667	1177.52158333333	79.8606639986437	130.32300750724	94.6105369287269
ASXL2	0.0130450252339234	0.0975073649199899	4654.46429166667	4201.73695833333	3874.58470833333	139.508831736484	380.301525608342	260.582352601434
ASXL3	0.664443288631355	0.838580431994796	151.397283333333	156.570208333333	154.826616666667	11.6154860124062	5.64724394115624	14.8642547110042
ASZ1	0.0452074886729396	0.212016374489717	148.523302083333	139.036150416667	147.142145208333	4.35084327027709	4.18868565854417	5.3716306487182
ATAD1	0.0597340861288612	0.247950901055059	4202.61083333333	4477.02304166667	4709644	176.333359273882	160.007159387412	269.172291820861
ATAD2	0.000947563605677706	0.0184704364873479	830.039704166667	893.050929166667	1016.52175833333	57.2566075813386	46.1235395939332	29.2890899539247
ATAD2B	0.507321455384249	0.745780340167667	318.933333333333	332.3883375	367.563966666667	49.5058495507855	25.698197555226	28.9435076121904
ATAD3A	0.28957776908023	0.575744419768557	756.917404166667	827.0478625	798.672566666667	50.1281362492344	26.0817791396928	95.224628811437
ATAD3B	0.392404647117065	0.6656932579038	151.0470375	159.397245833333	161.162825	5.18784933230069	6.22793297947843	6.07555781699607
ATAD3C	0.926739876623968	0.967610832705653	169.23625	173.9001875	175.5303	18.2716918824907	13.6038547065225	5.87773836302964
ATAD5	0.735360504712738	0.875011956378865	163.543891666667	173.665620833333	177.480104166667	21.1411931698274	12.1490737680493	16.3943706853405
ATCAY	0.161811550210283	0.43170892321892	153.6260275	146.026557083333	160.573904166667	9.97944512460239	7.12126962197439	7.02455323992111
ATE1	0.00998066420392781	0.0830321500174265	265.896995833333	273.829720833333	296.887779166667	10.1105122800491	12.5116190548274	10.6205420883444
ATF1	0.0229821841913577	0.138527947757691	1567.862475	1844.30420833333	1930.11154166667	112.311127606999	170.867700228326	136.974064770376
ATF2	0.0605919614139995	0.24989962656804	515.8938875	593.826416666667	577.975391666667	51.7399326275468	30.1757414401279	50.4929741617366
ATF3	0.0458620744621537	0.21374404914815	623.4809125	736.2538375	672.2578	68.6686504595992	29.5238883402433	73.2410847807205
ATF4	0.724645070801139	0.870238769910697	3554.27391666667	3623.527375	3417.37275	410.768001965274	356.344776683565	502.562601195259
ATF5	0.00905198330650006	0.0777389370476871	839.501683333333	854.842733333333	1045.13304583333	79.0256241068405	93.5354409850538	63.7541761811962
ATF6	0.0272308328989488	0.15486309762426	4058.2915	4170.45783333333	4583.89891666667	296.67443414589	152.126224685891	220.436032442909
ATF6B	0.360131353138156	0.638350515726798	245.518120833333	275.169254166667	265.236233333333	49.0405070842738	11.7648290089591	7.40662595761516
ATF7	0.271099515998942	0.557784768970583	175.602245833333	182.112666666667	168.4718125	14.5453448977359	17.8558548569489	6.37498135623409
ATF7IP	0.591058544955441	0.797091914145488	252.141225	234.179270833333	245.6087125	27.5671328373018	6.3121268672499	37.1714122202071
ATF7IP2	0.961166393015165	0.983738979229423	525.46025	536.021708333333	539.150704166667	26.4327194688161	11.2635204119838	65.1923665796047
ATG10	0.0440641400750509	0.208784059102621	799.440016666667	743.723241666667	756.093875	24.8023002218734	28.4036540288083	29.1164262732439
ATG12	0.894438539222892	0.951842306345436	1994.326875	1950.023875	1948.20983333333	187.661782053031	104.568034010899	18.6223032551149
ATG16L1	0.00235480490933406	0.03288563549382	2440.35795833333	2454.26483333333	2988.297375	62.9592088795102	155.779654203467	179.504126987123
ATG16L2	0.554607013555084	0.775732649656365	340.661779166667	334.4611375	329.014604166667	44.085663429368	34.803525853162	28.4824671921811
ATG2A	0.0965724940875335	0.326852747653864	1048.982625	947.4362625	943.789879166667	146.818118686958	94.1446769389929	62.6423772387051
ATG2B	0.695893181990165	0.855266336153727	590.5558875	607.3628625	668.300383333333	97.0143400283449	21.7171461224542	67.4559454008557
ATG3	0.0249670334215339	0.146411880729463	2064.45870833333	2127.04541666667	2289.04325	87.2157870377158	152.520773726549	146.568758697376
ATG4A	0.0104761836587715	0.0855241992532914	1040.08584166667	1189.4700625	1275.15282916667	61.834818969873	73.6932890939216	104.051492640924
ATG4B	0.641629967567176	0.825504517909175	212.9595125	215.817645833333	227.594341666667	34.0558198829418	15.1723615267238	19.0405677994241
ATG4C	0.000165165615350659	0.00609135441965777	898.0287375	1039.23030833333	1213.0374125	77.4801069762275	43.4933205150086	36.3141010876175
ATG4D	0.471636342980769	0.721226258961541	256.6473625	264.062725	267.752045833333	12.9586130427036	8.73223542842939	12.1343393702453
ATG5	0.339551024359977	0.621445739938114	2125.58633333333	2314.16991666667	2332.59516666667	159.793883417696	144.467849168146	58.7342995663355
ATG7	0.218657424147167	0.502424393532161	2280.02554166667	2418.21558333333	2421.27591666667	307.18890315804	74.3559282390563	84.8165116335152
ATG9A	0.20507951282349	0.486307459835102	892.22285	889.910708333333	971.311108333333	35.0774347072263	34.0039286936546	76.9939429257965
ATG9B	0.0119802724617866	0.092857454685313	155.20465	163.522558333333	146.033204583333	4.35690655692825	8.08961015207875	5.11423358728518
ATHL1	0.216588196385688	0.500120098973478	183.972783333333	184.160941666667	168.7945875	9.31108346505112	6.98548295262772	14.7420582788046
ATIC	0.00675761413597441	0.0647766172607041	4459.07229166667	5149.29304166667	5306.16933333333	459.879649123475	273.735755781067	131.030646647715
ATL1	0.754265144052385	0.88590137017957	992.905058333333	1003.58841666667	964.359158333333	24.2923573926907	118.442849301605	84.1333104711357
ATL2	0.731393974832286	0.873403316884433	3219.08166666667	3169.04025	3277.791375	309.265892851197	101.596544508107	91.8416299055518
ATL3	0.0206876167021208	0.13016545695115	1671.70291666667	1838.56075	1957.443625	131.435885764114	98.0643186316619	142.643295762337
ATM	0.644256005186479	0.827663117665053	728.590883333333	724.0880625	710.387891666667	73.2585809654645	19.9672331919268	21.6301996032783
ATMIN	0.203907040519823	0.485323661359682	2894.79229166667	2866.82904166667	3234.251625	236.544637755463	178.571886059039	202.169048603543
ATN1	0.104425741107497	0.341052451624547	751.8639625	736.131175	870.6556125	59.3452708892688	66.4635633411442	99.0220901707911
ATOH1	0.303527834989215	0.589058837071898	151.531129166667	140.005184166667	144.771640416667	10.4613310993275	5.59854544779478	7.19486136884849
ATOH7	0.381256671848055	0.656429980427922	166.1397125	161.6989625	163.926416666667	16.5308487598207	9.98227791177065	9.38258235448155
ATOH8	0.00032363960414067	0.00929155245439529	287.050554166667	355.29025	293.464541666667	11.632334782176	18.4246817218188	20.4553212522733
ATOX1	0.00123732767990796	0.0221408373337517	4397.149125	4856.99916666667	5538.605625	213.404698277086	279.80515134714	352.44183538326
ATP10A	0.0425011635809617	0.204505691343768	359.263533333333	327.311791666667	319.3400375	28.0495308814326	12.3437214021804	9.33705674766395
ATP10B	0.0539566494416015	0.233549009426354	8741.547875	8639.09425	7381.63279166667	940.448806502715	628.829102004355	719.526204307153
ATP10D	0.311001290173132	0.596031635582025	452.155941666667	452.800775	433.110829166667	34.7074749657907	41.3982034642666	56.0598431981261
ATP11A	0.594837873549922	0.799101994984423	155.767591666667	151.822133333333	155.279260416667	11.9844148578132	5.89641372452304	4.84719903070508
ATP11B	0.0175735605075767	0.117196001438017	2951.13104166667	2718.17441666667	3177.64608333333	238.657857410635	98.4693916517174	121.149590136973
ATP11C	0.214380719463392	0.497530027847828	1022.772325	946.009645833333	987.494316666667	58.7748113500834	44.6067316605308	47.2174966236041
ATP12A	2.24286343657513e-07	0.000106780689248581	3851.9035	4462.87354166667	1530.42424583333	212.334258286942	386.46185266287	167.123525087384
ATP13A1	0.197600313646921	0.478203716529079	2702.20691666667	2542.37520833333	2294.94016666667	134.207982464552	307.504710078233	224.681257097179
ATP13A2	0.0280249283395704	0.157756950606589	1163.93230833333	1104.03494166667	1357.40359583333	22.9379528817094	64.3681443474394	224.671306374272
ATP13A3	0.938266565854159	0.973571599914037	202.20985	200.144333333333	201.593908333333	17.5543347655353	18.9778194798883	8.99214870314088
ATP13A4	0.0028137665951103	0.0366600333567093	594.706791666667	542.451583333333	453.8806625	51.7460850080566	61.4208327447095	20.973126090486
ATP13A5	0.0175062444335563	0.117013659347204	154.2161375	162.105816666667	150.590391666667	7.45403483912913	0.795860923878198	3.95066905004612
ATP1A1	0.00620336412257019	0.0612192548553394	7737.361875	8025.24154166667	6277.251875	598.026033258265	691.99309778481	278.934941413004
ATP1A2	0.251904152621879	0.537644115622974	146.412342916667	135.30135375	140.116160416667	6.22455838071102	10.8605335150073	5.02913570117569
ATP1A3	0.653815091238758	0.832827055168813	190.05075	214.519070833333	223.036841666667	44.7823084447566	11.2821220007634	14.5138997087618
ATP1A4	0.0694195320220315	0.271373542572316	155.768920833333	140.80105625	135.176785416667	14.905132307359	6.75256873469071	3.60022794490171
ATP1B1	0.0539134757163216	0.233503684901207	8829.31708333333	8659.84395833333	8040.80108333333	630.27327646692	257.399937440948	128.844567371306
ATP1B2	0.093740320950007	0.321273800874863	158.1878	177.106695833333	186.030808333333	15.9418443505203	10.0056901057934	15.8262469695451
ATP1B3	0.522568634323336	0.755992248052848	4140.748625	4479.94504166667	4171.41970833333	533.002539313771	416.442927419171	425.304063648288
ATP1B4	0.192515579017721	0.472669520541867	144.256015833333	137.590725	134.774016666667	4.20892327824079	4.02789511383291	10.948854461896
ATP2A1	0.678995067537969	0.846284245949854	144.559367916667	148.282858333333	149.744995	8.68288861418256	1.11501026255042	5.8884218468136
ATP2A2	0.0766015679431015	0.287468564752621	3746.26320833333	3757.111125	3518.425875	206.549111687602	205.37348033831	387.436387780175
ATP2A3	0.732490638145015	0.87365794052304	176.735958333333	177.245858333333	179.073958333333	21.8454617556177	5.55503063568483	3.5657148606783
ATP2B1	0.0291918338930332	0.161455999522563	617.609108333333	609.270120833333	732.908545833333	23.9434013094234	58.3568106353862	59.8238886254923
ATP2B2	0.309139866845279	0.594188457059724	149.920598333333	142.818611666667	144.2566675	13.6268733148958	4.78690456416506	6.70019827990441
ATP2B3	0.0700900052837064	0.273252777479127	154.338241666667	166.7212125	164.9328125	3.39558887819168	7.70347502013544	5.42718677626731
ATP2B4	0.00349796863716201	0.042725486141709	3063049	2970.90083333333	2341.59375	162.354695562057	265.916708129844	292.570120441498
ATP2C1	0.145889256355818	0.407152696794788	3012.531125	3093.417875	2860.481125	156.8982956246	133.241562751478	247.092637713462
ATP2C2	0.0679531996218853	0.268076012368974	515.731570833333	519.637420833333	382.973254166667	130.87361500851	12.5279467609872	16.9703664478175
ATP4A	0.595432039092771	0.799323254570907	187.792354166667	182.833416666667	179.266245833333	8.22246746466232	17.1493805234505	22.7103779642053
ATP4B	0.963848196750955	0.984719665701278	148.758304583333	148.56449875	147.592696666667	5.36312566856943	5.35603092050156	5.14899744822684
ATP5A1	0.752725133386092	0.884853897677874	11636.4260833333	11922.3939166667	12510.69175	108.136621210975	460.635166962124	1182.40863464758
ATP5B	0.0426393906762464	0.204676891816226	10345.2281666667	10892.7673333333	10333.2229166667	250.129096414216	503.816161559468	145.283709359295
ATP5C1	0.342081152174174	0.623433556286233	7107.976375	7183.95533333333	7502.69175	305.404185237627	311.709103930038	497.319206782863
ATP5D	0.848225162590561	0.931792987443089	2267.39095833333	2357.29520833333	2255.605625	124.777104809575	276.250565401084	204.138451760452
ATP5E	0.0530677779600499	0.231147174807414	1980.51304166667	1872.363625	2295.61679166667	134.64191959091	189.864035078753	301.863490533605
ATP5EP2	0.62920076636553	0.819207912080993	10702.5374583333	11329.920375	11068.3854583333	566.99286200158	554.110993342695	428.976921088185
ATP5F1	0.914212992641182	0.96197175858185	8639.450875	8539.78133333333	8809.49866666667	418.263460089811	367.99193866231	679.228699808596
ATP5G1	0.00471952114741035	0.0512992195444318	1968.06304166667	2222.534625	2557.71541666667	139.804449856606	101.563511259797	314.250289474795
ATP5G2	0.0503195217911517	0.224569470377334	1714.47991666667	2018.9115	1845.63975	76.520054841726	172.067486379114	149.341956037877
ATP5G3	0.0332756999805499	0.175346142007184	1190.77749375	1363.79320416667	1382.15715416667	119.732839904035	31.6301181909794	115.715206492325
ATP5H	0.185235342144274	0.462944634902966	10615.25225	10673.3508333333	11276.8973333333	384.566729648038	383.127741550027	704.815024271325
ATP5I	0.719256545908374	0.867197864020363	3773.20575	4038.54195833333	3704.5815	512.249698366167	377.277130161663	553.626732995412
ATP5J	0.295377591408619	0.581140823711414	6033.341875	6046.74783333333	6291.24504166667	252.854006655258	189.562087002119	284.036228587231
ATP5J2	0.166213441289564	0.437740642939588	9409.459625	9259.6415	10219.1179583333	450.215729723234	586.771002248284	876.993676059982
ATP5L	0.105847684569061	0.343506339815472	5828.97470833333	6114.62458333333	6428.87783333333	349.281181016078	313.948766548876	644.138935040718
ATP5O	0.245641484231298	0.53106427751092	9221.20054166667	9119.27995833333	9789.29491666667	787.809818878713	295.864981277094	656.894181750554
ATP5S	0.0200044047228911	0.127216839749582	906.958079166667	856.620408333333	968247	56.7634881955921	43.4490558891465	64.2858155431221
ATP5SL	0.0808070025402141	0.296037965934313	2405.155875	2652.89258333333	2607.93304166667	118.546725555115	189.961282434717	93.3989017939564
ATP6AP1	0.00451506042351231	0.0498182495982497	8887.27491666667	8875.76029166667	8141.6145	236.79877122122	318.269908726203	295.542666758552
ATP6AP1L	0.700433127850432	0.857449343280204	325.2109625	299.276195833333	298.887245833333	66.5432781524128	18.3523432208046	18.9572940380042
ATP6AP2	0.119296522831706	0.365817833553026	10737316	10905.6971666667	10313.0232916667	372.366485313904	608.30594605017	408.370995939734
ATP6V0A1	0.0783896483102854	0.291153608653166	3210.99345833333	2984.39679166667	3413.36495833333	100.658179932526	290.362642787264	239.799163519081
ATP6V0A2	0.0416874592111981	0.2017719259603	1082.62784166667	1031.2839	1134.7063875	71.0819988812384	41.8401519283291	63.0160720978286
ATP6V0A4	0.000837565248221822	0.0170122658239341	227.214891666667	233.246354166667	260.648083333333	10.9963606517708	1.44183922362261	10.9299626543648
ATP6V0B	0.000161551344624278	0.00602688318138355	3683.00604166667	3641.93608333333	4374.732625	149.068594298667	63.7161837842594	208.352987822599
ATP6V0C	0.977260238868168	0.990365121267376	3695.58779166667	3783.461375	3619.74225	406.585340472765	424.836528454526	609.978963365125
ATP6V0D1	0.57325433229271	0.786379011145618	2215.93270833333	2406.529375	2168.21566666667	185.656733585641	420.378082290632	145.604495495726
ATP6V0D2	0.40565139709831	0.675447946564734	216.611233333333	208.505604166667	224.909533333333	23.2359669649783	14.0907484128098	24.6334281466154
ATP6V0E1	0.293749339244954	0.5796038767821	10203.170375	9669.27025	10340.186625	712.794541380253	606.555644531329	409.592122193163
ATP6V0E2	0.0105391468108904	0.0857708031835792	1418.88917916667	1524.83750833333	1799.49729166667	93.6168831029982	136.722709730685	154.381217307281
ATP6V1A	0.196658810948875	0.477137916580615	11509.8056666667	11149.0380416667	11891.0387083333	419.456604086436	956.318235322184	872.8875684882
ATP6V1B1	1.15155891033131e-05	0.00113075887751345	2898.86154166667	2750.47820833333	1206.5772625	292.274581139691	253.60398614852	219.015446183615
ATP6V1B2	0.0276200155269863	0.156430448429878	7330.13483333333	7743.74033333333	6992.03020833333	416.434317217241	299.992314018445	81.4406814255463
ATP6V1C1	0.00657132330249812	0.0636510853301775	785.659966666667	801.907329166667	884.023316666667	41.12189778495	25.5031382792515	34.1413231626364
ATP6V1C2	0.0214788177638227	0.133407276492358	274.700083333333	256.9797375	218.0817625	21.9681728052435	31.3352828200013	4.14167075067637
ATP6V1D	0.456246166722032	0.711176095666487	10017.6947916667	10112.4959166667	10375.61975	289.666912623225	137.806485153303	382.962970182685
ATP6V1E1	0.990967872406185	0.99650910205978	8522.13529166667	8541.469125	8518.98779166667	176.70134762727	304.057495510926	373.975222751667
ATP6V1E2	0.00378503978275824	0.0446950469950505	556.318583333333	666.689491666667	651.215391666667	53.9916527739634	19.6579990783727	35.2555588359521
ATP6V1F	0.0817101226759696	0.297765571675157	7051.63533333333	7298.33225	7943.76829166667	440.640902223153	511.593137168402	531.844545690571
ATP6V1G1	0.821915972322766	0.919639770762595	10580.12625	10779.7985416667	10732.845875	364.045095361465	796.507895931682	1412.53245735618
ATP6V1G2	0.0880471617764578	0.310402548787149	199.848816666667	189.741179166667	179.534595833333	20.3386268362079	3.25700381239187	2.86401900900382
ATP6V1G3	0.506001151722898	0.744850004189867	148.401579166667	149.782115	156.8597	10.9211967531044	9.70836880326142	8.46533356551119
ATP6V1H	0.657596819964575	0.834730378782404	2002.30616666667	1970.14345833333	2193.918625	309.009729104045	221.971282288587	92.8767304119367
ATP7A	0.43159074646544	0.694106678089169	1723.045875	1769.9325	1628.96260416667	235.3522256005	174.687576365928	175.713378699973
ATP7B	0.568315142314824	0.783770228470532	1118.13217083333	954.250945833333	1006.51058333333	162.943564817212	86.8577594294073	41.5900536195723
ATP8A1	0.0611731707750285	0.251329166844143	176.765216666667	199.4594375	175.424875	13.8719714057923	9.44857305780879	9.47379209245113
ATP8A2	0.104408678050295	0.341052451624547	168.416066666667	165.677641666667	179.5419375	8.20978311473792	9.90379675957192	8.12954071214888
ATP8B1	0.848691237074018	0.931792987443089	289.7015625	311.4902875	300.6451875	21.0422238670783	25.7363057153874	10.9725389438719
ATP8B2	0.847930240782757	0.931792987443089	223.789541666667	210.796604166667	215.522654166667	21.1390171353184	5.04897132847456	13.2295562004611
ATP8B3	0.259617051601626	0.545608033882925	170.911629166667	178.968175	173.008245833333	5.2354659600655	5.14051436148193	5.19008381995844
ATP8B4	0.0829825753973618	0.300573888661199	399.881116666667	389.640770833333	331.0502	66.7303788985618	31.0391412136864	32.3817640512061
ATP9A	0.125391708261931	0.375816316005953	3283.233125	3254.10233333333	3049.292125	157.180487196269	156.219570639349	215.396845730266
ATP9B	0.0828773445469821	0.300365850098647	656.403541666667	586.369133333333	579.6674875	25.0622809656296	48.6828238495424	36.9396030258367
ATPAF1	0.014808331248862	0.105847491586039	1745.99958333333	1689.00283333333	2006.79375	128.395133155507	98.7177251629665	133.917712883022
ATPAF2	0.218610161642134	0.502388743909458	630.659979166667	620.3309125	682.059583333333	114.236165298123	32.3625691758817	18.2819055189394
ATPBD1B	0.186565693675557	0.464853479238232	2542.74020833333	2599.01566666667	2697762	108.67225432917	198.902461693534	53.6032967454297
ATPBD3	0.12702428880617	0.378382791211706	265.058129166667	298.9180375	337.290033333333	27.9347117490916	42.3433229257738	21.661493321582
ATPBD4	0.934641371906749	0.971463107011143	654.496070833333	637.17035	657.781545833333	84.5915131859192	66.4505921768337	42.4844779701006
ATPGD1	0.300901442678647	0.586606597087011	170.290504166667	165.0469125	168.28545	10.2670951295704	6.76292138092709	6.34944923248443
ATPIF1	0.428153279945248	0.691408796507327	2545.36016666667	2660.78820833333	2651203	91.2563987254988	135.243808712238	253.30019389592
ATR	0.658018962422219	0.834925896351636	165.600620833333	166.185304166667	163.439025	5.57437356563322	1.79944868279373	8.48556419775824
ATRIP	0.0732457859547996	0.280055783613474	367.0138375	351.233475	389.516175	13.2219829127007	15.7957343850721	20.0416601160569
ATRN	0.0657148043983213	0.262909419888471	979.170554166667	942.551725	889.6507375	34.6935962038923	24.3830501864288	115.630725754077
ATRNL1	0.930014268899863	0.96928297356558	171.796779166667	178.3274125	177.534158333333	33.4098179060707	17.1327724933533	10.1233170349226
ATRX	0.218038916257606	0.501700265571654	377.228891666667	313.981879166667	319.311183333333	68.7213613756919	7.43884596488011	22.1403060829598
ATXN1	0.0935638439692188	0.320956670873449	1777.583125	1659.80927916667	1557.161325	114.451754225921	128.200478159469	84.9198110354825
ATXN10	0.789975499102772	0.904086907517748	778.34595	760.654229166667	767.203025	75.2384274528891	55.3607849803607	13.2295808690091
ATXN1L	0.200466845489395	0.481484744933901	713.7682125	644.296029166667	706.728145833333	74.1553129135175	11.7708673891275	33.3023383923888
ATXN2	0.00581477452256799	0.0585239734298947	5207.65583333333	5148.741125	4611.40608333333	47.7846147400413	338.449765530089	252.926044722503
ATXN2L	0.39738002739847	0.669300772990712	173.678691666667	171.8257875	166.3748375	6.52843951402885	6.95910018320462	3.1151714412017
ATXN3	0.413812909274402	0.681425497821329	906.708591666667	952.373175	883.469520833333	54.4835709937275	41.4552092454405	60.7171287414902
ATXN3L	0.774488672120897	0.896782365603524	146.293239166667	160.6496875	147.179015416667	23.496500572133	17.5273867442198	6.38158899756298
ATXN7	0.244886105444014	0.53030959764759	163.544808333333	178.536566666667	183.883404166667	19.2917402138919	9.5175150830888	7.01841240804322
ATXN7L1	0.0317146659885437	0.16988377679714	146.491030416667	160.350766666667	163.485733333333	5.25297520118963	9.23039534566469	5.26299952018884
ATXN7L2	0.765940499399653	0.892036694320462	247.4191625	232.989691666667	240.3087375	25.6656662967978	16.4569754013944	7.10406346905619
ATXN7L3	0.440206823773983	0.699941448737583	1541.44482916667	1377.80112916667	1279.2387875	165.616910696464	108.433192307929	167.617089163072
ATXN8OS	0.0175513668447837	0.117154531146924	154.857791666667	136.139911666667	137.198949166667	8.26678075137042	6.80899825915836	5.23127186228138
AUH	0.00531696618300167	0.0553394208023446	1986.67433333333	2147.017375	1877.81933333333	80.4479438204705	90.0413353532648	54.9422576108054
AUP1	0.212307648501975	0.495367057648047	997.197958333333	1074.6789375	1066.30648333333	26.7473453975719	80.1846847018796	103.612044461799
AURKA	0.299502668237892	0.585223110588336	762.326770833333	796.564841666667	761.2971875	43.850226361803	21.268462517689	57.8057775152617
AURKAIP1	0.256898997580304	0.542703795415081	8784.00595833333	8650.86395833333	9293.759125	320.117686568754	799.371828317316	280.8579621165
AURKAPS1	0.352938716844906	0.632163276560487	231.485016666667	247.84915	243.762779166667	9.00553741465032	11.3227904684657	21.2300567021019
AURKB	0.0445929127391694	0.210263881165994	209.739133333333	218.439529166667	247.335179166667	17.6865346169611	20.129695220127	17.036363946003
AURKC	0.220034207817633	0.50400870237299	159.137966666667	163.6281625	158.040341666667	7.01340853839646	0.432433972400538	7.58535143211979
AUTS2	0.000304362798730438	0.00889645382484449	4257.60220833333	4007.16841666667	2927.43241666667	214.957709964884	350.119546316094	303.633725734574
AVEN	0.00950325771980876	0.0803059563270545	1256.42126666667	1393.5787625	1540.44692916667	82.1625641703288	137.128632303345	40.7984255575798
AVIL	0.697822408334233	0.855957852944215	239.6381125	235.895304166667	241.4288375	15.4785885843281	9.8181473438527	34.5870534220848
AVL9	0.000170800718185669	0.0062116900079052	418.414370833333	442.343475	542.081754166667	28.7255022532752	25.7440219715759	25.5819594202763
AVP	0.0308546961717118	0.166841552763299	169.600416666667	177.546883333333	194.017795833333	12.05537711425	7.94980424992927	8.82382787359455
AVPI1	0.262997821632957	0.549061029257244	2887.46375	3280202	2844.99870833333	388.063963693353	155.499607031956	266.67948354465
AVPR1A	0.627835175071397	0.818242922898939	137.05993375	132.982024166667	139.959432083333	12.0951097023404	6.50183578034337	2.57581147287359
AVPR1B	0.197791163348868	0.478444490742736	186.726458333333	169.6070125	175.264054166667	52.7731875216618	8.6046793831375	10.3933765929384
AVPR2	0.218078367076882	0.501742863239926	365.1601125	384.552345833333	405.905258333333	19.6668007064034	44.9915797147419	22.7508138399348
AWAT2	0.0468449219650944	0.216433044844464	145.506773333333	145.59940125	130.193946666667	11.4204928473397	6.81349017190102	4.67817129968848
AXIN1	0.0622050391170107	0.253845031056456	799.344475	789.204758333333	841.199395833333	44.4761206164264	27.3312323296158	12.2662454494794
AXIN2	0.00110558893891941	0.02055610392824	876.321570833333	911.1033	620.2470875	121.985155071611	39.6581283673589	14.0472020451797
AXL	0.00103509179361442	0.0197208999025923	463.862904166667	475.450920833333	345.129525	45.8128061826841	34.6732968504652	27.9818671068054
AXUD1	0.561905620991321	0.779792692742608	1810.45916666667	1725.32595833333	1787.57433333333	76.5195993328329	93.0397840358121	102.951441683858
AYP1p1	0.136360939733961	0.393184909195702	593.829395833333	619.541416666667	674.896470833333	68.8046125423579	56.0093153933052	71.7237861483632
AZGP1	0.463823279873786	0.715827853644111	213.771070833333	192.769341666667	197.831445833333	15.9579963932843	19.1988931168564	22.3913692217694
AZI1	0.0389536158007905	0.19384909792133	827.1800375	809.473916666667	713.1841625	31.3190884195534	61.6465791785887	58.5351663474799
AZI2	0.0504040881141556	0.224715842327327	1709.79833333333	1871.42704166667	1820.195375	77.1530777253408	106.722705077885	78.6569935797487
AZIN1	0.00364002259282881	0.0437043120287457	5003.87258333333	4806.15908333333	4416.811125	227.366576487742	111.086386950868	178.773535032441
AZU1	0.131508316926294	0.385543416165145	154.219604166667	157.862675	143.0390875	9.63907824515946	12.7978483017877	4.62712348602841
B2M	0.338400651610988	0.620522421686264	10620.0945	9667.58845833333	9637.230625	1503.20912320254	649.157399002412	555.463495133698
B3GALNT1	0.0239417958273225	0.14239998267767	539.474979166667	543.452166666667	596.415545833333	31.6639542386459	31.8367637425117	17.4197565820665
B3GALNT2	0.0222654050011487	0.136248004427207	1270.96880416667	1029.83267916667	907.3303375	218.0393741744	19.9688977379279	63.5174448700565
B3GALT1	0.615881014295568	0.811598676893484	186.1789125	181.653458333333	187.657641666667	17.5699405609107	5.74572631140913	9.19936830761677
B3GALT2	0.67298095664886	0.843136299806907	193.426254166667	194.858141666667	200.884445833333	29.7009156255921	12.2131743073526	12.2617983649109
B3GALT3	0.1291952682514	0.38139550159672	157.704479166667	166.181329166667	168.393258333333	9.37489059487158	8.66678037040398	4.08652552016595
B3GALT4	0.496069284272078	0.738608365670571	550.913925	601.678704166667	591.160375	34.9773780046074	58.4796638021835	82.4057045168734
B3GALT5	0.00818227809632992	0.0733581789075479	175.000395833333	169.5677375	195.125270833333	5.73139793373589	4.82268574121981	14.5044533563632
B3GALT6	0.0506299810477807	0.225024654879766	1391.609625	1353.08415	1193.20429166667	118.366181658209	90.9582985151667	44.6257420766505
B3GALTL	0.43631899938191	0.697666920829613	527.9953375	542.784541666667	520.0814375	43.8768048530492	13.3965008637264	49.4152453600068
B3GAT1	0.103208075418205	0.338978169310216	169.793304166667	156.485929166667	163.790783333333	7.10481156169814	5.18703119780164	4.40394252375336
B3GAT2	0.971593090419429	0.987872891192401	135.119392916667	137.6721275	136.789843333333	4.30598927993859	7.26235708399488	5.27604974280009
B3GAT3	0.687201891168252	0.850161731733092	253.805604166667	264.3078	265.321808333333	48.2685623208627	18.1700012888282	34.5001926473983
B3Gn-T6	0.230759106458814	0.515497479898404	218.700229166667	210.455879166667	235.7105375	31.7032945525434	4.17258876046424	13.3485745118963
B3GNT1	0.646264340032194	0.828878459258894	412.2606625	446.599020833333	456.888616666667	86.7622247527838	46.5233461700191	82.3705561194767
B3GNT2	0.148198062014524	0.410895570865647	1603.11476666667	1675.37333333333	1546.65442916667	93.510402862021	85.7900689796559	142.188899487852
B3GNT3	0.31909888840775	0.603655946511037	453.502220833333	439.607083333333	441.2000625	51.005322788797	24.1379500838615	27.3272815608767
B3GNT4	0.446219986926665	0.704083781721888	429.168820833333	394.458458333333	387.22415	47.9162170149883	34.1205980309666	13.3562692171208
B3GNT5	0.0762372061304917	0.286717593181605	4198.31104166667	3357.09720833333	3703.97516666667	514.307259039708	212.860174586979	372.286517641851
B3GNT6	0.201082401907951	0.482099184858197	714.6714125	761.6898875	804.225791666667	27.3299267766925	82.2431438909715	74.714475852223
B3GNT7	0.34360518746937	0.624666520066206	142.31215375	143.95223625	152.9573	8.79206491566551	8.19233431003594	4.74869351999005
B3GNT8	0.000606663594772868	0.0138204635786716	693.091204166667	560.229529166667	755.132820833333	43.6874033057778	39.2941723347965	44.599474068248
B3GNT9	0.00192533991050997	0.029085591667329	179.945158333333	186.238245833333	206.18385	8.02160163258694	4.22913608314612	10.6487050429035
B3GNTL1	0.201865003350145	0.482875409553265	222.7736125	215.59385	196.9166	39.0846885843405	10.8433418616233	20.0191943974483
B4GALNT1	0.756391903385757	0.886708938523625	153.008775	154.1524375	158.632770833333	20.4385033837965	9.30871681885752	13.79941228439
B4GALNT2	0.758602178284058	0.888107214830167	148.522160833333	148.841754166667	146.15167125	9.78680580839595	4.79286955044415	5.85887639917159
B4GALNT3	0.888527724433644	0.949694392739262	157.764408333333	152.990192916667	156.2755875	10.1424687551393	10.3229655662778	14.125634509861
B4GALNT4	0.227008842650028	0.511477976032495	338.9994125	331.769616666667	307.774858333333	55.8291543413286	22.8667605661179	18.434806904846
B4GALT1	0.211904678534217	0.494998314563592	812.564375	934.366770833333	750.807366666667	114.00341934396	166.233562192368	94.5630047804611
B4GALT2	0.00826173135367239	0.0737500348281516	191.153945833333	200.293891666667	226.539666666667	8.13861092098469	11.8158413451429	24.1309889292106
B4GALT3	0.197002989251393	0.477635205215931	2014.71933333333	2064.17841666667	2176.55708333333	174.39254888126	141.791586682306	96.0545137490265
B4GALT4	0.00249060436425979	0.0341491147468075	3929.93429166667	4241.718375	3330.80479166667	126.976219841285	404.520148499826	205.530746959239
B4GALT5	0.827446589098087	0.922476894397824	10908.6729583333	10736.441875	10781.9129166667	431.334674079749	403.728228192776	1212.8608452467
B4GALT6	0.000409025236464636	0.0106747433390297	265.008133333333	281.385566666667	346.912516666667	19.3227244576059	15.1676338640542	19.3864925267573
B4GALT7	0.776459879101594	0.897599851134891	936.062183333333	931.9676	926.939116666667	84.0858277658615	72.8155144271262	126.459758718814
B9D1	0.0124574599311988	0.0949990614224987	597.955504166667	588.7516625	445.232241666667	60.9277202589094	74.1446192248452	42.9894512406901
B9D2	0.371165514898428	0.647616878240801	1910.669375	2030.518125	1839.633125	120.105083181438	139.539730442341	106.043365584958
BAALC	0.00186158452398772	0.0284784366663789	395.919091666667	506.476091666667	359.027804166667	28.1191459218398	55.4643531989	12.8856639363562
BAAT	0.017740472205479	0.117752665323312	153.80041875	134.039511666667	138.502138333333	11.3562731519028	8.16826872378043	3.73967819800597
BACE1	0.231243796673351	0.515556609367786	306.944016666667	296087	285.8267125	24.3958551012156	17.7821792692545	22.1697871288973
BACE2	0.0297324860845206	0.163245531670069	1920.14791666667	1813.44295833333	1782.952875	41.3150705488378	56.1406564344729	96.0514127117777
BACH1	0.271724382219508	0.558427388673178	198.297229166667	200.646066666667	204.752504166667	13.9412442700962	4.61373351164244	4.37742427258832
BACH2	0.00850496907809725	0.0749209807602949	216.648241666667	222.7390125	196.576925	13.8700547313224	6.83695789913106	6.97413843707528
BAD	0.00824398122508693	0.0736772089076377	275.962341666667	330.4471875	349.7817875	21.8228183415737	8.72525119916167	30.8069731101137
BAG1	0.0409185234375984	0.199649354573947	609.5094375	672.816229166667	553.078216666667	34.1050604710168	59.6614907341878	59.3515567549534
BAG2	0.00325252916534588	0.0405077175717393	373.155420833333	375.070916666667	436.208079166667	26.5828225480665	22.2017410575897	17.1879321017958
BAG3	0.35838210964565	0.637047160111196	4874.519375	4772.02883333333	4541.40929166667	481.992554804623	403.736742573223	215.654182049774
BAG4	0.0087503519279024	0.07600649790093	874.973516666667	819.254591666667	922.198995833333	53.3173281844709	19.8463304526372	20.5357427286237
BAG5	0.988423048178303	0.995392251133217	2357.08758333333	2320.58279166667	2290.74970833333	283.003194729469	116.238650203262	122.632432800924
BAGE	0.0697665297789271	0.272424990519876	199.389866666667	192.433891666667	217.645075	20.8666654151672	9.20472369704054	6.0954453050321
BAGE2	0.109857460855011	0.349776181475951	189.538295833333	199.110179166667	173911	23.9871967279869	16.501376322708	7.75039388280548
BAGE3	0.450801080824771	0.707305885652969	196.924079166667	181.694275	183.6293125	20.4473257244347	14.081473454302	8.733638138257
BAGE4	0.0774531441684022	0.289489531896004	148.6913825	150.900833333333	137.812600833333	6.9269809711602	5.28339897692035	7.69156526729612
BAGE5	0.141023636790519	0.39998193390322	563.415720833333	422.907229166667	411.6502875	132.351303835127	105.97323916119	2.49144776376778
BAHCC1	0.215776488175245	0.499236345736143	219.442779166667	199.7892625	215.491779166667	25.6644645495031	4.32956836933759	17.8225119685456
BAHD1	0.0469317534999736	0.216611274746793	209.967191666667	246.709554166667	261.9141	29.7699657131534	35.0632017442758	11.8398180774811
BAI1	0.58268831246424	0.792254911158367	160.876395833333	168.301708333333	172.528108333333	13.111963268048	8.54345398346382	6.33253023951651
BAI2	0.982960005972293	0.992968089998376	141.425170833333	141.892373333333	140.227739583333	3.14041868782655	9.42708733495619	8.56020844554481
BAI3	0.515630251211359	0.752083449545715	155.153302083333	154.704625	145.7651925	22.0551154678604	12.490293337103	8.6889851858632
BAIAP2	0.472244987389757	0.72175224337758	438.504058333333	432.351045833333	455.9378	17.6907109944914	14.5401632581715	15.0777207881662
BAIAP2L1	0.313424425156774	0.598315263436035	4153.96666666667	4066.22691666667	4270.99029166667	373.200871055278	124.530685756016	221.512331884946
BAIAP2L2	2.86248954810711e-06	0.000499695258781231	222.061883333333	235.812954166667	291.192458333333	6.04097638763763	10.2611821797748	9.44710690573559
BAIAP3	0.0494598452809974	0.222782003787199	249.262504166667	280987	292.039066666667	11.3483772785298	21.682040798822	28.7157807002231
BAK1	0.250764347544525	0.536096837702282	335.449920833333	327.335691666667	414.9383	118.272377921807	39.1240560559361	30.1745829134599
BAMBI	0.548301482069889	0.771827308018997	1633.303125	1691.80808333333	1697.31870833333	143.353596027693	97.8965868002404	93.3778764726386
BANF1	0.939504496710997	0.973853836301214	1855.53604166667	1857.2645	1846.63354166667	71.9601816909034	179.646208907232	68.2376351448528
BANF2	0.682616059664258	0.848363003867038	158.592795833333	160.545304166667	156.608229166667	12.6054940494233	6.72005898020432	5.01961489738273
BANK1	0.465298128390122	0.716590589142499	282.275220833333	300.536633333333	293.0854125	13.109498662979	21.7648276388137	35.0730642702003
BANP	0.132917500492437	0.387875296087229	1246.215025	1384.90012916667	1343.30534583333	59.5186179264387	95.9639438058028	110.396934519059
BAP1	0.0447813589667877	0.210804473626128	913.3835125	1003.5199	1065.7711	77.3055837614884	87.3520366178933	51.4906410578318
BAPX1	0.0116058572767276	0.0908744698104498	177.965258333333	189.562533333333	158.485920833333	11.4890471561868	14.1656683084252	6.06586131003226
BARD1	0.00258504360095852	0.0349737753443786	969.914020833333	990.199991666667	795.4091625	43.2344120103277	46.3119036161708	84.1853898880852
BARHL1	0.0752235387864475	0.284318567380964	150.363264583333	139.471729583333	139.99998	11.8757364301963	5.59749126575818	10.1238738324331
BARHL2	0.892902302067868	0.951126442107783	187.052425	192.4615125	197.754758333333	16.7399794799817	15.1727594079503	6.82976804860734
BARX1	0.516780426933142	0.752803492957791	184.920775	196.371858333333	187.0027625	9.684948458048	11.0726368110331	13.5522607588907
BARX2	0.906004764784926	0.957374284337905	398.527841666667	407.828241666667	443.200279166667	32.3221956184606	53.6964100060213	48.094325343038
BASE	0.795748615577999	0.906817139860662	153.543204166667	151.946616666667	159.4977875	20.2623574579808	8.03112068702188	9.21565845130695
BASP1	0.127442201931313	0.378964510990813	12393.23075	11941.0749583333	13040.1250416667	1022.99390517764	449.051992496675	509.227130211215
BAT1	0.183949700904334	0.46144559331119	1336.84632916667	1400.50545833333	1230.056175	135.398508971735	106.459540582058	84.3760335544284
BAT2	0.3851898768235	0.659919522199548	266.963133333333	255.490129166667	272.286508333333	23.6143280199259	11.3122686110508	14.4600725860877
BAT2D1	0.415509166643415	0.682602030337711	5432.69491666667	5243.74529166667	4892.592875	195.377477168361	620.096106450019	902.554678741211
BAT2L	0.0836608648759625	0.30177840616835	1652.08156666667	1501.3070125	1370.191275	138.983389605583	129.092549930014	173.778015550107
BAT3	0.175144429981807	0.450138089226922	1258.6103375	1315.2941875	1278.74429166667	52.1335719158263	48.4413905516688	83.7614491208744
BAT4	0.298334553444733	0.584357831837702	196.153758333333	218.256275	219.835491666667	5.32986900577065	22.1717045611008	16.5952506224101
BAT5	0.550353736243547	0.773019315195777	1948.88283333333	1875.69979166667	2004.170875	54.6418066675676	208.893619223891	124.778042923398
BATF	0.715428364887558	0.86540215099131	581.024966666667	603.2505125	591.96635	46.5446489743542	41.0862613288552	76.376260005566
BATF2	0.526011421270997	0.757877525764478	189.719733333333	189.644345833333	199.947275	7.8099292993444	11.2581741497557	15.8883256127665
BATF3	0.315732617360797	0.600614499498182	157.524770833333	149.473666666667	142.299955	7.3020217001405	14.5963900612616	10.1189433985724
BAX	0.385928640412155	0.660482446119728	564.649329166667	625.191216666667	677.827941666667	63.4775511265413	68.2840666448824	125.779438157669
BAZ1A	0.494999007703727	0.737862768175068	4421.71704166667	4350.18254166667	4090.09241666667	376.818053336946	92.0306459966566	192.809449340215
BAZ1B	0.393134574903517	0.666221260523045	709.370779166667	807.389266666667	763.917966666667	73.1555406695658	85.0970851003952	34.7728401096824
BAZ2A	0.414842778316054	0.682006476233298	200.071733333333	190.045420833333	206.063504166667	13.9068735051888	13.7635876896369	7.99581152056692
BAZ2B	0.59766288781446	0.800945249324261	5425.04216666667	5206.98825	5165212	404.246281628639	303.559904649772	197.241968758829
BBC3	0.266089005451987	0.552034971258687	495.013245833333	466.572958333333	490.707870833333	71.5831840084793	27.1022219667343	20.0639009110734
BBOX1	1.25539717021719e-08	1.64362874510686e-05	4632.16241666667	5108.06570833333	2259.54429166667	308.574548909266	85.9530307746832	85.2893012749779
BBS1	0.0255211327722416	0.148669602477399	2238731	2571.13370833333	2036.52995833333	175.231367925028	230.552739515594	205.600855075608
BBS10	0.0745934757782854	0.283024842462795	1167.64522916667	1328.06292916667	1387.015825	117.671012141851	90.6397410419461	62.4520666975208
BBS12	0.0131545008464188	0.0980177200844612	604.73405	678.643220833333	608.468904166667	29.0544232884535	53.887265238977	6.06326001694789
BBS2	0.827497123637473	0.922476894397824	3349.065875	3339.79454166667	3201.84066666667	222.655466923139	53.5064392987639	423.962709675536
BBS4	0.705260442032662	0.859708019146925	512.002570833333	516.239279166667	476.769041666667	54.9702150964491	50.7662369427573	41.5815626988177
BBS5	0.286604384158614	0.573416900012394	243.036841666667	258.9586375	241.230829166667	20.7110047753932	9.24803751426231	7.49846043289888
BBS7	0.805092865682543	0.911598225261093	1042.58879583333	1052.413525	1060.49241666667	52.7282331872177	57.7168194684147	60.1347963806335
BBS9	0.0163427074806257	0.112441549037929	720.791025	697.329325	588.369991666667	43.6973896625027	49.1154325588579	45.407449752739
BBX	0.254224280049377	0.540110569824985	5169.617625	4795.03525	4852.49341666667	349.504178779067	400.384757767208	449.614616938217
BCAM	0.0098434942010952	0.0822393711211947	189.709908333333	155.059366666667	163.6362875	20.6106785693463	4.31799980562363	10.9105644890045
BCAN	0.711219018236617	0.862920842962043	166.2733	168.119425	167.8243875	8.26620076861554	4.40824661590499	7.33483406590757
BCAP29	0.0103914512441112	0.0850977797739018	814.585254166667	821.26175	879.731545833333	19.1045651320948	10.8241814674525	44.0160051849305
BCAP31	0.0625686981569423	0.254984566685877	10007.638625	8759.34783333333	9504.04558333333	592.825679788752	185.772273700177	656.615797427544
BCAR1	0.236526052204296	0.521133825977662	398.157633333333	423.3358875	473.765166666667	25.409753614194	89.9305641943749	58.2649495077829
BCAR3	0.797736762062453	0.90769507512018	5218.0945	5163.58620833333	5090.40516666667	151.612641380189	139.656285953318	386.641361914308
BCAR4	0.016448299908472	0.112723768751147	205.239566666667	189.3283625	166.131483333333	10.0775676514019	13.6504687782521	15.4690153309042
BCAS1	0.148787932410012	0.411659277290429	2822.17466666667	2877.06395833333	2638.94933333333	156.908997503013	258.120937152479	141.63590676084
BCAS2	0.00168893269863789	0.0268979438705523	945.764791666667	906.679841666667	1126.60857083333	68.1973214318332	64.3858913750993	56.6926717537133
BCAS3	0.095621422635571	0.32475317142833	238.864075	251.792508333333	225.192133333333	17.8083056103322	20.5809111954875	12.6848747918006
BCAS4	0.000758011363694546	0.0158576784753729	1407.97795	1590.58907916667	1277.70411666667	68.7646839772563	41.0984656906493	85.2356823432155
BCAT1	5.58413290541674e-07	0.00018766265266918	1885.59304166667	2134.12045833333	1067.40408333333	97.8386383618781	138.688274150517	66.0784807625918
BCAT2	0.143691546583907	0.404060651960451	953.2169125	1101.46111666667	1125.089875	128.312355833964	110.799116282074	57.0150281791156
BCCIP	0.00233936346867382	0.0328158388002985	2217.23483333333	2394.33816666667	2655.57529166667	122.807906984871	86.4099491215555	186.707711002744
BCDIN3D	0.014121688684383	0.102858530792926	1721.10704166667	1851.70458333333	1974.46470833333	93.9829595932304	107.049935415553	56.357581034972
BCHE	0.88274782899075	0.946776198332503	178.3783	180.203425	181.813825	11.7346036501822	9.22239412389028	7.60008388017795
BCKDHA	0.906836443374116	0.957930973028356	2622.90354166667	2701.11904166667	2712.45729166667	392.682789018773	116.562777608474	104.723388521085
BCKDHB	0.0317751081220384	0.169994260533813	993.6328625	1009.945925	936.1963625	60.407545816831	12.9651238026959	16.947311869835
BCKDK	0.662910270836183	0.83760388047893	4948.788125	4859.95833333333	4998.57383333333	398.468990772021	180.347115313061	109.988029881483
BCL10	0.00519894454897962	0.0546264525374072	557.788725	581.422808333333	645.0566875	34.2696234825327	26.99837986539	44.0123825736362
BCL11A	0.000240225551534382	0.00771103813087939	1631.24233333333	1487.82600833333	1146.99406666667	106.511924721261	99.8616085840377	75.9609689489589
BCL11B	0.530319991600334	0.760969713036154	712.471245833333	724.583908333333	690.388370833333	41.1986730012341	28.3949037731526	50.9383519973893
BCL2	0.03164776859418	0.169612175467563	188.6933375	198.0736125	182.928570833333	7.74941352474309	3.00011782582178	8.02316326903495
BCL2A1	0.864788607714311	0.938534439664252	224.345529166667	230.225054166667	236.101395833333	48.4663850163495	31.6255280548107	11.4921305074877
BCL2L1	0.648431815727767	0.830278097546777	3149.96829166667	3155.43304166667	3139.67475	146.794102031622	148.477445606716	108.341432198679
BCL2L10	0.0338055654398641	0.176924461143223	244.586566666667	283.433654166667	297.051066666667	30.2853634335001	15.2911185290693	22.063754235567
BCL2L11	0.433795464943823	0.695622408750436	189.6296125	189.312791666667	201.9269375	7.33813493291274	14.5921364074421	12.6027923772765
BCL2L12	0.434446926200296	0.696065848909732	1034.92172083333	1057.99607083333	1045.35254583333	52.5143087085119	33.0324303149309	83.3439195255197
BCL2L13	0.0591451880695994	0.246349429947369	5075.42679166667	5296.63525	5713.21775	533.669178142454	253.061933365236	249.652063460249
BCL2L14	0.812974405830794	0.91533903468594	176.542633333333	176.012633333333	182.1969875	3.30200688905908	10.8737307455784	9.32395592825227
BCL2L15	0.0720196328766021	0.277159051705964	265.8001125	287.457975	297.923308333333	15.7775384776207	3.56610956663155	17.1184701724988
BCL2L2	0.921470373123665	0.965355412302211	4352.14866666667	4159.85516666667	4236.72941666667	465.602882955357	379.295209365267	322.026650263762
BCL3	2.38774267162008e-06	0.000460292332684945	1626.66290416667	1586.34167916667	2406.04275	100.791687581869	68.1004025325314	151.454857940502
BCL6	0.0242493656588873	0.143550031600143	3872952	3567.25166666667	3453.77866666667	242.991479227995	80.4955840396889	85.4134109955834
BCL6B	0.058882898874951	0.245585782709286	194.937554166667	217.2207875	205.007904166667	11.1376090428826	14.3188225762892	4.65820156422162
BCL7A	0.962820955131599	0.984214192138492	347.030179166667	348.054429166667	349.654704166667	18.1672667482198	4.23128167272461	12.1099496131443
BCL7B	0.00183218055063639	0.0282088052748575	544.8399	607.166533333333	674.169945833333	47.4012232221792	24.0386476893874	22.5645516117561
BCL7C	0.0157337832028393	0.110059424710511	470.566725	499.952545833333	558.6582375	30.3263289845887	31.8781725568584	54.8343378542586
BCL8	0.0274219280292608	0.155588989262447	152.767875	147.962179166667	162.626754166667	5.98112894379045	5.84110110945533	6.13642986304717
BCL9	0.625912306830735	0.817342241607175	1284.59577083333	1200.20381666667	1199.642525	118.254203940338	116.526571835964	46.7961734496867
BCL9L	0.368655024174286	0.645465399079706	550.307691666667	573.796804166667	611.617895833333	52.1072137471025	40.7934991055227	42.7202728305615
BCLAF1	0.193785193454349	0.474283057502663	4468.83529166667	4478.34933333333	4233.50058333333	216.505019329834	176.677733925403	92.4000612548649
BCMO1	0.0661457489063059	0.264049754821816	462.697758333333	498.868775	583.144891666667	30.8697127205706	80.7466604596135	54.0393598928514
BCO2	0.184736468645238	0.46253301336818	152.673570833333	149.371825	140.679140833333	17.1052482478169	3.25504163475345	5.08233077405482
BCOR	0.0531459502679955	0.231327337487319	562.401716666667	576.1991375	518.475325	40.1148309973754	41.3665685708974	19.7099915794399
BCORL1	0.680716689695778	0.847242328433049	356.160858333333	352.698925	403.661175	39.5463711232746	42.3577272911609	35.7080497516928
BCORL2	0.426223477404068	0.689977153585764	136.675252083333	151.113616666667	143.754527083333	10.6578148493138	13.4839798503552	12.3788562033102
BCR	0.0954785244538315	0.324443191887995	230.5458875	256.509075	257.33685	22.6639206519992	9.64766219360651	2.99701713988799
BCS1L	0.0281825792509498	0.158332380694322	807.340341666667	714.522525	762.103670833333	63.2724540199524	8.12354992479137	38.5128936902311
BCYRN1	0.195726399581874	0.476268923535412	3732.00270833333	3544.237375	3887.159375	407.393266438809	330.646252024234	437.438715269935
BDH1	0.0273641019537943	0.155345042744738	291.439879166667	313.155275	351092	36.1644968994572	13.8478948028167	17.544410858432
BDH2	0.659547542562502	0.835623679787063	542.914425	553.773258333333	539.248891666667	27.9604960166224	36.8892173879425	20.3006318501523
BDKRB1	0.624777543801119	0.816493095213724	409.0470375	413.450179166667	437.559758333333	54.4421616810159	30.9187887015869	6.52905085700801
BDKRB2	0.00323766326118291	0.0403866038082133	592.658145833333	465.8201125	439.100816666667	54.2312521319548	47.139648550455	33.9900720093076
BDNF	0.330183440528607	0.612959973661102	194.888479166667	199.452733333333	200.083666666667	9.92132387911162	6.65782992327377	2.68304266356572
BDNFOS	0.1033365446464	0.339293720572538	206.869308333333	231.09775	214.812129166667	10.9084228041775	20.30044811445	7.73844689025283
BDP1	0.0775150486075133	0.289513592932995	227.516041666667	210.51088125	205.012616666667	1.56138275889307	20.7531306860911	10.0849447731608
BEAN	0.361296967164776	0.639184636556794	227.843170833333	216.373145833333	208.5153375	25.7817255191095	13.4358617334098	8.39176702672905
BECN1	0.341490334794577	0.62306632341998	3714.742625	4106.197875	3735.65379166667	297.93478141768	252.255733618761	127.688565269083
BECN1L1	0.631606068945085	0.820441872416129	163.5742875	139.672745416667	155.506895833333	13.6407341971826	22.790013948104	8.22738670865017
BEGAIN	9.34021881047895e-05	0.00431600522739514	679.8773875	687.037779166667	462.258295833333	43.2066918040323	49.0490150236338	45.9567263449818
BEND2	0.253412239720335	0.539150883370057	152.605408333333	154.220502083333	146.418079166667	7.34875929275834	6.53619928015206	5.87325469677597
BEND3	0.0730650543125272	0.279731502555168	275.3098	294.10335	300.358308333333	12.6398758711472	23.9296357747654	11.3230081784179
BEND4	0.689911580047014	0.851669744175268	170.227808333333	171.629016666667	170.7039625	6.86301899167971	6.81440321682675	5.86943387484474
BEND5	0.00187034822111256	0.028557937322961	430.8136375	414.051770833333	305.8760875	45.9597889752515	36.3915256091451	24.3312897604449
BEND6	0.160266079333692	0.429316346532249	159.0414	161.867579166667	170.869704166667	4.58434384164156	6.90561845239915	8.49718221320446
BEND7	0.0080396342266781	0.072550656711855	490.142695833333	450.1136	539.716991666667	27.7976108083271	6.85475707751079	40.968444876382
BEST1	0.0327838254992259	0.17342312539338	185.2971125	193.725008333333	206.0299	3.86644565381517	7.98188859642654	11.8534492077093
BEST2	0.181973869841407	0.458870310421049	172.242504166667	177.397995833333	182.130891666667	11.9311310758338	7.01147492720101	8.67836224251629
BEST3	0.0368865608358488	0.187245478931186	154.141483333333	138.0187775	144.695006666667	9.21561459367152	4.67348710900356	7.28725456509125
BEST4	0.610202745729474	0.808066026479751	188.0801375	197.426295833333	194.469141666667	10.9647158245238	23.3287237437414	17.0905705511197
BET1	0.0431539017653534	0.20646307070987	1842.47033333333	1727.939125	1854.396125	69.2307072478633	44.0157983435431	49.7446139731294
BET1L	0.313033528884489	0.598159787436659	422.816908333333	482.793979166667	464.7761125	31.8140513811074	79.0905248319831	63.5952052555161
BET3L	0.368589552620871	0.645465399079706	147.849783333333	141.498754166667	141.008655	1.62399779137087	10.1849172411417	3.75544169991444
BEX1	0.172706615040087	0.447007443505464	288.128545833333	309.788904166667	314.812166666667	21.9446475992844	21.2843480224607	16.7574460239258
BEX2	0.0471937577886628	0.217218941326991	1832.081875	2073.25079166667	2237.685875	216.714959183507	123.022679360058	151.803521581175
BEX4	8.84358026126236e-06	0.000970518549941599	2870.65716666667	3107.24829166667	3907.79645833333	35.0535059758764	141.685290505384	206.254748090633
BEX5	0.324040223793573	0.607662444022539	168.9211875	177.823633333333	173.649258333333	13.6238655457355	8.25490760624764	14.4403730343097
BEXL1	8.07123121293417e-05	0.00393810911759033	1764.387125	1865.87541666667	2222.27595833333	65.0458085353763	46.4672305256008	131.444022144451
BEYLA	0.72635212442429	0.871289805446079	144.432527916667	142.339134166667	143.9146425	5.9973911338026	6.61856106120045	6.78312746738805
BFAR	0.144336117269627	0.405016509196436	1980.95716666667	2153.60195833333	2151.26908333333	113.032476148542	194.100848915635	189.539712827713
BFSP1	0.0278063313060818	0.157057072538665	350.784554166667	407.810508333333	381.487958333333	22.0884906501377	28.8918001855361	26.5902352581466
BFSP2	0.668872441448035	0.840995152462092	169.557375	161.654379166667	170.659045833333	11.6528480307061	7.58320022965299	21.3989104447325
BGLAP	0.0335058670744192	0.17596880414715	182.644995833333	171.312333333333	179.5064	5.14578467861557	10.9288218389336	4.25196233168242
BGN	0.30418881348373	0.589867989217833	198.621595833333	180.572929166667	175.792883333333	29.6432113946017	15.843217230976	7.65403660252214
BHLHA15	0.522660211425893	0.75602503087489	145.253207083333	137.755181666667	138.114195	22.9960887775695	11.8332923008092	5.14225823047957
BHLHB2	0.0106620931407928	0.0865025279292513	10045.4253333333	9701.76441666667	8746.63775	432.563181815601	503.436741289905	482.587684300357
BHLHB3	0.000264221878185074	0.00814757591396604	1190.0332375	1260.16585833333	873.453583333333	87.3269637001031	117.258453185052	38.7089754765218
BHLHB4	0.337333409482749	0.61944339615438	134.901014583333	144.55702875	148.42899875	11.3835547236473	6.98341726894686	9.95878475000349
BHLHB9	0.126951324997933	0.378300966382096	843.895966666667	887.396441666667	969.4135625	112.989112563024	91.1434624277976	77.1225455570253
BHLHE22	0.0731473062493447	0.279846050302731	184.050825	171.3025875	163.412625	14.0826062192744	11.7029433725994	7.63226013738047
BHMT	0.0780801760174808	0.290774139672641	141.065138333333	159.742929166667	139.713763333333	4.67257350815097	19.4822714018113	7.09866737947513
BHMT2	0.552092448971041	0.773801192362195	145.869940416667	144.79089	148.358640416667	5.63417242763382	5.79298193735565	12.2699511099733
BICC1	0.736648152053531	0.875547466561627	148.339334791667	148.731358333333	146.7462175	7.02666052395539	6.62026547517143	6.16946107458806
BICD1	0.391957415300759	0.665338766332476	198.104183333333	214.649225	202.113191666667	18.039494679212	19.6829961125696	7.03315289636078
BICD2	0.95659054315195	0.981130195390182	2559.69008333333	2644.722375	2590.27854166667	155.533506090581	174.818115728168	474.777651827269
BID	0.477315426854576	0.725076400416943	1314.76189166667	1308.78692083333	1376.60924583333	78.450728591356	43.9965691168212	90.725320671159
BIK	0.699772732120353	0.857191460067457	1214.79837083333	1236.47380833333	1247.43415	33.0041257604963	69.9821753587263	69.0084611530802
BIN1	0.0440935892221267	0.208818200533182	713.658920833333	664.95805	777.998675	69.9012002206733	30.7583427746805	47.303713363919
BIN2	0.701857355386228	0.858182293967655	139.905702916667	139.40305125	144.59177875	18.5408720359693	7.96675407033455	7.70560385861686
BIN3	0.212539045649707	0.495506912840233	259.58205	254.8169375	228.6598625	56.7064752918807	18.791821245941	17.5147958834955
BIRC1	0.838391446980134	0.927504777942913	172.612604166667	164.116895833333	161.286870833333	23.6470693621844	12.4929033228703	6.51187132824855
BIRC2	0.160484392896576	0.429681373005812	3554.31220833333	3433.05483333333	3295.2875	362.860243361269	219.801745135872	139.231161601871
BIRC3	0.0443302956378298	0.209528662685302	1815.93233333333	1679.57783333333	1557.36070416667	93.8647745973681	108.9549129976	178.409889652643
BIRC5	0.530310756043908	0.760969713036154	229.597495833333	238.769733333333	238.237670833333	22.8074958629938	6.95795680668692	38.0760931320544
BIRC6	0.321553743651133	0.605444973170833	2084.35308333333	1871.62141666667	1858.42275	180.156564716462	165.382447159068	221.142017187562
BIRC7	0.87961139646287	0.945055319055351	140.382490416667	139.050915416667	138.491947083333	7.70231067237919	3.97471700516955	0.918453707107367
BIRC8	0.656343915753815	0.834188347725453	138.843948333333	139.11011875	136.45911375	7.59223951113011	7.84263003999976	7.42338218109403
BIVM	0.22294642087065	0.507310294217228	2748.45495833333	2775.17433333333	2909.15220833333	83.5151317531013	205.717945626188	143.019926275854
BLCAP	0.940724770539448	0.97416919179074	2589.605375	2615.32441666667	2659.74854166667	175.214096801168	186.70022810783	222.791811927996
BLID	0.289164950027633	0.575496497881912	149.337741666667	161.883879166667	150.87737375	10.1406041532499	6.28010943410777	10.1224549366586
BLK	0.845797846318384	0.93100162997863	138.779956666667	137.635320833333	140.078939166667	5.54565041470137	9.10881232708347	9.86741884569902
BLM	0.195367028695295	0.475840847660148	203.403058333333	217.062208333333	204.500825	12.2627158919783	8.47258111804052	15.104240390521
BLMH	0.23039077459137	0.515065531081324	423.013383333333	387.4908625	425.483291666667	69.2310280795555	50.8551030692683	62.5167611243224
BLNK	0.955092604609495	0.980382018677732	382.836529166667	372.746716666667	378.831133333333	52.8702942359686	33.313336824047	36.9970488301316
BLOC1S1	0.154432418576642	0.419700350848922	1059.92928333333	1243.61960833333	1180.23962083333	104.765308814815	185.942745800175	139.008245706359
BLOC1S2	0.313758909031986	0.598744834179707	202.1872875	215.962025	207.249002083333	7.21003467755377	10.1583630706072	6.83498285465603
BLOC1S3	0.00530746900351624	0.0553009133000162	126.104945	139.164395833333	131.564935416667	2.08791880090495	5.48522983750939	3.86670627283094
BLR1	0.389971215361261	0.663832034730025	141.874867083333	137.784447083333	138.076546666667	7.23291252703016	1.2962828342035	2.5742973514744
BLVRA	0.0456362417941283	0.213199820049822	4038.680125	3829.13475	4397.990125	382.085170951915	305.515279636419	217.609141321642
BLVRB	0.00789689816744491	0.071686479807852	1630.08793333333	1510.80915	2104.08466666667	148.700621368036	289.888638704456	223.232679393904
BLZF1	0.000307844686619639	0.00896487093879731	3605.22591666667	2586.45316666667	2578.94545833333	238.773706845602	370.096342939606	65.7617150544508
BMF	0.941425799631394	0.974391625197028	420.6129	428.571233333333	419.867825	12.0761489001303	23.0599867470724	28.0082360366449
BMI1	0.1990456913063	0.479890563356599	7088.68933333333	6413.14620833333	7465.975625	580.041809104095	826.433964476479	343.811670361468
BMP1	0.00127133734629269	0.0224932219004556	524.690995833333	496.954154166667	451.995641666667	5.39188864777024	14.9151290453508	34.3286190942675
BMP10	0.24452343592321	0.529830873005143	151.52528	137.528235833333	146.665134166667	9.68795957791837	5.56689134317164	9.59832557180672
BMP15	0.556841178246903	0.777370868263471	156.910495833333	154.94795875	147.247052083333	10.4985902861019	10.914660237284	12.0818180536274
BMP2	0.00945771915764849	0.080016276621333	1161.57857916667	1233.49988333333	1059.1104875	77.1454065630146	32.8574123646932	97.5888546763067
BMP2K	0.267420412300748	0.553403859016999	860.80985	785.851429166667	805.503741666667	45.3316085615569	56.7568245820463	26.8414380094631
BMP2KL	0.00105879567392049	0.0199576950605456	180.089308333333	217.4632125	215.119620833333	8.7568471086995	11.5632776806746	10.2670049352786
BMP3	0.383028548710676	0.657786689489362	477.140125	456.172516666667	421.6746875	72.1406476700535	9.03816966922631	29.8522197133015
BMP4	0.0042241370848347	0.0478692904055334	429.1469625	531.941820833333	415.788104166667	12.0162023019789	51.776324371632	25.9058282602981
BMP5	0.755046577951658	0.886382789494366	175.536008333333	162.581429166667	168.29665	15.8023684002341	15.6605944921821	15.2008970873636
BMP6	0.00047652174865084	0.0118459385966034	389.7803875	427.267004166667	285.502720833333	54.3080426879199	24.5968921245976	17.3430803519324
BMP7	0.485826457212122	0.731428246778751	207.608820833333	202.545066666667	217.781866666667	28.5759201272999	14.0830651652926	12.5488342170144
BMP8A	0.0796363681019372	0.293727140376097	140.987349166667	135.6920925	130.323736666667	3.56942019535065	2.67603833170489	6.91894154532568
BMP8B	0.0279796239378458	0.157671403044295	409.67705	357.875125	337.251629166667	38.5587189295709	34.6812027330074	10.3476842454459
BMPER	0.0035308746428809	0.0428780556092049	149.100395833333	141.650455	132.652875416667	2.68104844289828	7.53437919357594	2.50056173401665
BMPR1A	0.499401436775839	0.740786124644341	1574.27030833333	1652.2205	1605.2110375	104.015708470914	28.9955121295536	61.342937229334
BMPR1B	0.000489048431353734	0.0120410719153615	212.163995833333	254.230620833333	284.915995833333	8.84419301673525	11.3973519253466	27.7337532624529
BMPR2	0.00387124298652339	0.0454227771181994	4206.49925	4047.7445	3442.4365	186.715633587195	329.661609405664	190.047920123269
BMS1	0.234335347435405	0.518646422840938	1700.92783333333	1786.97041666667	1791.62341666667	28.0474257398316	100.144286308957	99.5608957819046
BMS1P5	0.00192630328601594	0.0290861613902898	3539.86370833333	2312.36075	2119.69933333333	388.110707808235	546.18817739273	50.6901179420008
BMX	0.40190632324019	0.672813025511627	157.185554166667	156.869716666667	164.933670833333	7.14632245134109	6.87401406078629	5.17844303716706
BNC1	0.131029819507144	0.384663138822457	1230.65425833333	1328.4195375	1331.24577083333	108.693904335156	41.2774740390628	40.9487647294924
BNC2	0.138819140151861	0.396651361448739	176.164533333333	180.872795833333	195.2060875	8.89924359524449	13.4631614939396	15.8471058110816
BNIP1	0.00885112204942538	0.0765327344625879	311.974229166667	379.737154166667	389.037966666667	24.7359495440316	29.8482376413126	31.4932078232563
BNIP2	0.0524503172471954	0.229635483982357	4158.83170833333	3752.40875	3695.19025	90.8189010192531	297.627846787188	204.851960759103
BNIP3	0.862046875540295	0.937412881093712	8378.16583333333	8577.30108333333	8339.86791666667	388.693886162782	526.589179748527	736.177641347765
BNIP3L	0.0315757418153256	0.169399514994222	5299.08579166667	5299.08925	4965.02195833333	34.2031170935984	219.782204648151	180.837038092266
BNIPL	0.0425834364482655	0.204543927807075	1344.37846666667	1253.25112916667	1187.47780416667	86.1093941591894	54.7777288750656	40.1306420528808
BOAT	0.46479055364937	0.716305493188049	183.096820833333	185.308479166667	194.972966666667	15.0899138014228	10.2909928307634	5.31042034378714
BOC	0.206635790646208	0.488298850393708	153.789349166667	136.2025425	140.932228333333	14.3340885646606	10.6627078038821	6.52842283788591
BOK	0.717212212683591	0.866009515812869	2213.931625	2055.24316666667	2075.36845833333	144.66614915517	274.511219228204	241.690971665538
BOLA1	0.0215079999295452	0.13353573874455	299.014783333333	322.77755	352.176695833333	28.9302320122512	19.4909727891071	24.8018094714144
BOLA2	0.00162726678008549	0.0263753007474014	2296.24708333333	2568.25708333333	2945.25829166667	89.4608883889765	196.159639408116	271.186560480844
BOLA2B	0.168265049109169	0.440088594398893	166.418466666667	158.511929166667	177.0674125	15.3834195874122	15.9293748096754	12.5532217352728
BOLA3	0.0532909109151557	0.231801565320547	3023.5155	3348.58795833333	3350.03725	84.1237237219378	211.076842336641	351.646693495745
BOLL	0.676480281093154	0.844938221435896	159.062579166667	158.809479166667	155.297633333333	7.0376516976525	6.29009338063118	5.69437770762385
BOP1	0.113918021042326	0.357031540078909	2633.6845	2609.63154166667	2899.96175	149.82158828028	182.222138997233	222.726310197081
BP75	0.382265588416774	0.657266720614604	912.130595833333	937.627820833333	1037.9503875	89.1021790008016	127.136790476626	66.6879236961934
BPESC1	0.281219494696634	0.567836123305946	212.795808333333	225.374129166667	198.970675	14.2697639472034	37.1758469908113	16.1886584354666
BPGM	0.050003463137517	0.22406305813746	1540.5404875	1556.35614166667	1379.54998333333	177.960144587863	92.1856757541002	53.9403493987155
BPHL	0.00125247720205535	0.0223229374038475	1264.93994166667	1573.3964375	1330.6867625	76.4309903095525	92.1867917318682	34.1312887928841
BPI	0.15160005911131	0.415923955068155	152.66096375	171.068504166667	174.5089125	8.42343041643156	13.7708053127407	14.7137280425512
BPIL1	0.424771713920449	0.68915857301725	151.810195833333	146.292493333333	143.5373675	3.34804362676023	13.0565793609077	12.5000587707513
BPIL2	0.396324473135967	0.668346889651606	149.03932625	142.5898725	154.691625	19.4755426545175	7.67458287570775	10.6975549058435
BPIL3	0.267460396920979	0.553450154234508	145.299099583333	139.812690416667	149.4250375	11.2667278090233	3.44917764923304	4.31835615593245
BPNT1	0.00574055612813512	0.0580649848275341	522.041795833333	555.374733333333	673.341658333333	61.3131736605621	31.2662791376789	49.8134899067848
BPTF	0.208559662114936	0.490531814666908	247.634154166667	267.026641666667	247.8301	13.0596107328132	24.0092669996178	13.5513221550764
BPY2	0.0500445043295818	0.224130332817007	146.74764875	156.019566666667	144.0973975	2.40319299461064	9.89145744612439	5.55808916587644
BPY2B	0.706663717936394	0.860517258758231	158.690229166667	160.9484875	164.338679166667	5.162804369363	10.9794172947029	12.0441724532667
BPY2C	0.318822216882524	0.603350499812254	145.3468625	142.31391	137.697504583333	6.89473754437332	4.51885957719067	7.81692174114159
BRAF	0.0832792988231589	0.301024057013839	372.440970833333	416.768608333333	433.7846	20.2809098309229	43.2659121805929	44.1515924434325
BRAP	0.121266979434694	0.369158208467055	156.862279166667	158.4803375	167.1322625	10.5968688472933	8.70390536805309	15.5500591899061
BRCA1	0.0632731225654023	0.256317211757595	298.866775	260.715670833333	262.550841666667	39.8284270545569	13.2038977444414	4.36009986074998
BRCA2	0.385679447920739	0.660318182998173	155.346645833333	151.648383333333	156.366004166667	4.18761091010874	8.28814774418167	5.88003129505315
BRCC3	0.00749925516519176	0.0691408929986391	1258.47045416667	1409.10255	1560.85347916667	105.78347381303	122.925672891777	65.5257728519336
BRD1	0.214231230706475	0.497382424357828	1194.30540416667	1090.25289166667	999.753204166667	119.921037172236	125.743447474699	106.072792375292
BRD2	0.121356656348684	0.369285894179895	9066.21020833333	7944.94654166667	8848.632875	621.504523834014	759.691381860901	1037.65966484046
BRD3	0.15918926402741	0.427412834985196	1065.67855	1136.86992083333	986.672029166667	83.911128859445	89.9828520086391	85.977928949482
BRD4	0.107090299115883	0.345659104141683	191.6498	183.8528375	196.5746125	9.44414757547404	3.73164015881468	8.20957067778042
BRD7	0.00350437586010508	0.042725486141709	3322.39133333333	3526.12675	3739.81308333333	105.84521553609	109.454636524321	120.581434883377
BRD7P2	0.131661695608361	0.385705183610472	1269.47402083333	1509.94923333333	1331.2187625	72.9525435308153	182.723959586711	84.8273466148775
BRD7P3	0.733127187703632	0.873845781504571	226.386329166667	241.444654166667	242.310970833333	46.3592591128887	19.0213498642644	22.8042303285939
BRD8	0.714580423243632	0.865006020970956	1201.268275	1187.51941666667	1150.91388333333	58.4876640590752	143.801334401044	86.7649309371799
BRD9	0.406062626603035	0.675703005513984	1873.73620833333	1916.01729166667	2046.80679166667	60.4980587073185	188.061736941284	138.74146746813
BRDG1	0.244419185167101	0.529800016303005	171.570254166667	182.969554166667	178.171358333333	15.8593225360752	4.85529445542285	13.3635230294619
BRDT	0.382122528513499	0.657128617061689	137.935795833333	134.395959583333	134.118714583333	2.44153819375963	6.02665879268274	5.13760720157395
BRE	0.039365379904196	0.19500850817431	1013.6640625	1129.57087083333	1206.03079583333	50.0994130118762	114.819079563335	91.0616796358852
BREA2	0.968501735325269	0.986692329172167	168.461791666667	162.755508333333	161.292404166667	15.5025510190506	14.3178187428314	13.896970649578
BRF1	0.210503099425174	0.493135643788699	196.559716666667	209.629125	202.678791666667	9.41740509634461	8.21424763060032	2.07611980663419
BRF2	0.805618654834068	0.911925839266404	769.192991666667	745.1261	787.7617875	41.4075851730817	34.9789889748411	42.9767468241905
BRI3	0.900732591704907	0.954821520024006	6163.07216666667	6425.05645833333	6477.21204166667	483.373394109509	564.380867358979	512.938862515068
BRI3BP	0.182542231725098	0.459536759915712	861.166845833333	822.813808333333	898.013304166667	85.7868050280028	58.6968671592056	63.4454375648635
BRI3P1	0.336501577345058	0.618444906319028	4222531	3774.5145	4308.34283333333	347.707221560649	596.608999281561	422.211127297665
BRIP1	0.312720334707727	0.597898086561217	175.979683333333	179.389145833333	171.650404166667	13.2291451421599	25.0428014765613	8.27156785614235
BRIX1	0.000101151829332067	0.00449926776702893	2989.32116666667	3084.71533333333	3705.60504166667	187.719543970969	115.49759086343	80.5551324939479
BRMS1	0.236011921476715	0.520272667085824	2745.67033333333	2843.60366666667	2935.11625	44.8579793676046	175.526620033992	140.346354424136
BRMS1L	0.389679477314767	0.663479194591418	1000.99632916667	1054.218675	1084.02725416667	69.7714338562083	80.2141082580469	65.5704545940325
BRP44	0.758743552445907	0.888239629855642	3636.35266666667	3483.47491666667	3514.99366666667	298.643971370318	405.31903865756	469.712613600347
BRP44L	0.00875387130129488	0.07600649790093	4584.64908333333	4749.55529166667	5362.813125	286.049756683948	177.498970638726	284.252050175132
BRPF1	0.778253388354597	0.898316983483982	2672.32654166667	2607.45279166667	2589.77620833333	50.974175963785	115.179258635352	121.956478925364
BRPF3	0.201001568875961	0.482017194323473	2939.66875	2649.84029166667	2833.25125	214.616721258486	125.335757230458	262.465666254611
BRS3	0.203855844328188	0.485308606857472	146.983765	149.286604166667	136.688564166667	10.4711413055434	5.56907125439963	5.60111803934056
BRSK1	0.329478046770796	0.612305369389162	225.903145833333	207.034041666667	227.465645833333	5.79384113735105	10.9226066877498	25.4102522995554
BRSK2	0.494805523570854	0.737735666032901	172.9818125	192.391495833333	180.725058333333	17.9203482278776	14.5437603474607	15.5774150172025
BRUNOL4	0.260014580369206	0.546127792183773	157.498525	158.967483333333	165.009225	5.09562148017138	5.03769011294832	4.36818976504492
BRUNOL5	0.42023165368566	0.686211983382008	153.370320833333	152.842195833333	144.697422916667	19.9942511176064	11.8249941812363	10.2751197508007
BRUNOL6	0.929823133568954	0.969234401784786	229.713866666667	230.145904166667	223.081129166667	14.8960537784533	8.63933494591467	22.1492872917453
BRWD1	0.801075419627295	0.909864154546498	887.257395833333	841.724041666667	886.353670833333	47.8435893137447	35.1086055247914	46.1575540629338
BRWD2	0.895700347377414	0.952668866238808	1616.28803333333	1559.9149375	1555.31558333333	142.128086033841	72.1828387274015	59.738718669143
BRWD3	0.00894125053321169	0.0770998831653616	726.0954875	732.902375	812.268475	18.2561334347812	50.7979843230942	26.19574796933
BSCL2	0.139490086866223	0.397798162013664	5596.77325	6016.21791666667	5698.21345833333	233.338851998295	414.723045055224	162.821170782734
BSDC1	0.0501644854041595	0.22431598980639	3406.993875	3856.126625	4041.958375	303.008943714729	117.981296638696	266.239281920335
BSG	0.170311759755427	0.443485217123978	940.5367125	1024.13347916667	884.68555	94.379611973774	80.6021101790741	86.6780593332735
BSN	0.897301795557739	0.953415043068074	156.808108333333	157.819795833333	151.798704166667	19.2359182098499	17.5655396873994	4.99870802746205
BSND	0.146726675828792	0.408626798835673	176.8425375	206.698608333333	196.3373	19.5835969159015	13.6182548822554	11.4811030066285
BSPH1	0.844885505464319	0.930561616344767	241.5742375	245.8809375	251.794133333333	34.0659916908361	12.4690359068474	13.0867364227389
BSPRY	0.530153774901988	0.760969713036154	1436.1352125	1356.4129	1436.02995	124.762679464788	42.4549001591029	116.124464771033
BST1	0.364329991588791	0.641445810563689	164.096120833333	155.103120833333	152.353879166667	24.1390079675504	8.55309199829593	12.1879258331939
BST2	0.182303960554976	0.459407735067644	510.199025	513.745233333333	571.515766666667	57.2650365562397	74.6028902697099	37.721083330516
BSX	0.0175217500593786	0.117092392676689	148.473962083333	162.228670833333	147.863745833333	4.75490913892968	8.0433184759642	5.56639200349427
BTAF1	0.00382774143737901	0.0450563446002161	4595.20120833333	4029.72241666667	3754.08795833333	180.510393258863	251.161286096477	219.300596799308
BTBD1	0.378735644009743	0.653988646813987	3531.25991666667	3634.2395	3626.25091666667	128.518098315171	122.051676559695	243.103491045276
BTBD10	0.533266613164321	0.763077606661137	4903.49275	5057.30995833333	5157.62829166667	471.309427958252	80.1974233358245	245.795495364535
BTBD11	5.53943484939414e-05	0.00314187945555348	431.258204166667	442.685679166667	560.3905	30.3828410726526	27.134170233258	13.8431337156969
BTBD12	0.11607107061705	0.360750265175958	600.790054166667	600.648575	704.056079166667	67.2508160143537	41.2035257298608	64.3152201805364
BTBD15	0.749090179979872	0.882826180906441	825.463241666667	798.187170833333	806.475454166667	57.1323779671933	57.8909660971195	23.6096868429702
BTBD16	0.450341304929721	0.70690808177613	176.434554166667	166.471395833333	162.4466375	15.6820862655147	11.4359923990907	11.2355028450006
BTBD17	0.271731696901745	0.558427388673178	158.258266666667	143.32464	157.553658333333	22.5687131050919	8.37370753352193	13.8632441663959
BTBD2	0.00835132704634703	0.0741614419577261	3331.28916666667	3631568	4150.31620833333	107.898271713249	363.683369775911	290.734746143327
BTBD3	0.0067824860824973	0.0649357945412036	1404.5905	1430.85348333333	1201.56551666667	53.8322613425915	53.4830496718169	97.5567692546369
BTBD6	0.228130228116263	0.512131744507338	2777127	2958.337375	3013.83295833333	164.044811780443	207.228162114802	152.295371038562
BTBD7	0.100116207407794	0.333885974402854	621.592504166667	574.260879166667	640.2500625	50.6803498446696	32.0211351752454	29.5654457560778
BTBD8	0.102240464882271	0.337298757842944	162.726995833333	159.268029166667	168.340595833333	6.49910345761814	7.9386838828883	5.62706811301727
BTBD9	0.984874505051889	0.993619240390014	198.806670833333	195.398504166667	197.078904166667	33.1457748720446	16.3161298783469	12.8267650415193
BTC	0.710110464022093	0.862141764247989	466.438741666667	456.524658333333	472.6349125	79.3314542254833	39.387901669817	44.4578905265416
BTD	0.200552901326933	0.481498779879493	343.5796875	409.0121875	368.444283333333	46.7261802069378	35.511455353371	40.7313070178912
BTF3	0.319665459805675	0.604206975438724	8000.07833333333	8037.25595833333	6984822	456.001403274753	759.047098944674	984.368680279279
BTF3L1	0.0743101395402304	0.282419592766399	154.7275875	165.62045	164.943283333333	2.37869760498729	10.2635589378518	7.73589640255023
BTF3L4	0.0179465891933056	0.118694532862986	2390.75441666667	2508.94370833333	2586.48316666667	81.4755806275656	54.8136848251943	44.8368499575681
BTG1	0.859801512697968	0.936254839184113	12564.5692916667	12763.01325	12747.6974583333	738.750996239193	660.843741114944	376.442385941791
BTG2	0.00155281959889941	0.0255726925768434	3052.52258333333	3571.77445833333	3159.15270833333	188.862455753536	133.374497462225	43.1932587278664
BTG3	0.571733756096629	0.785510656905151	6292.21979166667	6203.92433333333	6098.36508333333	382.913031639302	58.2971014765047	294.913991231384
BTG4	0.273156782312414	0.559696062243583	219.827379166667	247.027316666667	215.4186875	52.0426200725217	9.76303150819932	17.6560179535422
BTK	0.979884305994609	0.9915465990343	219.076475	234.8089875	231.713745833333	31.7559522352798	12.8741020213033	6.57418388243861
BTLA	0.0777491846835168	0.290053569153915	170.39345	160.648595833333	160.86805	5.527751234078	5.29675184184529	5.65770392172452
BTN1A1	0.147504349058923	0.409938075947968	172.223275	164.252016666667	154.083176666667	24.5977316722775	4.34824391567275	13.019896954665
BTN2A1	0.0371601911436659	0.188047944828797	1749.62325	1506.6702875	1490.41548333333	66.3738360247865	123.814274310264	155.562487172787
BTN2A2	0.46338897625293	0.715544174741735	242.246179166667	244.07035	236.022829166667	27.2210699526566	10.7072941278656	4.28254609054664
BTN2A3	0.510801265322358	0.748584364486691	148.809558333333	152.890220833333	154.024704166667	5.65911835041264	12.4917508516562	3.47615836594304
BTN3A1	0.00533942280182094	0.0554812643117783	357.861345833333	367.5441625	437.4801625	32.1498183094899	23.6885454221387	17.7973775874483
BTN3A2	0.256291229693698	0.54208283904031	510.435370833333	520.146445833333	587.87565	42.7695298001167	45.9064791870269	46.4896477159484
BTN3A3	0.365738797026597	0.642886802426144	494.933266666667	527.742320833333	512.9799625	27.3134867750665	35.9120660864205	38.0891922333005
BTNL2	0.44720098179759	0.704782287593734	148.798309166667	148.295569583333	141.28804625	11.7728072127795	5.91408464335025	8.52304925240748
BTNL3	0.20421841557721	0.485559710840092	156.182025	153.440929166667	151.402095833333	6.78641049558605	2.91144785519781	5.51180044902189
BTNL8	0.770576460250899	0.894295606057387	140.902172916667	136.569301666667	136.787020833333	7.69756756940438	3.25127881381852	5.42159385725817
BTNL9	0.185940924281049	0.464015429369138	150.4670625	155.972858333333	138.315892916667	4.91297236427975	7.46629630535601	12.7354291141424
BTRC	0.486886749239371	0.732239961813462	452.4275	483.8657125	512.821158333333	59.6810111435814	54.6367835150665	30.7756709992442
BUB1	0.179145350169211	0.455097840813077	765.400766666667	808.337379166667	621.7144375	125.038178361822	75.4727602255924	70.1631393484068
BUB1B	0.0417766359749244	0.202110154827417	307.8086875	301.725133333333	336.434108333333	6.41291256721464	23.8509163586247	15.9332428873528
BUB3	0.683673357918022	0.848844846007668	4275.0305	4343.34745833333	4341.67208333333	266.017228171082	154.428255191124	79.023920569977
BUD13	0.830237367325454	0.923574139301719	1191.11152083333	1200.35	1199.2945	110.694826260746	92.7359866492465	125.794990018275
BUD31	0.0502421506512786	0.22440497834423	4297.87220833333	4985.87383333333	4092.34670833333	304.13913975445	618.389882775958	368.131226580073
BVES	0.951311379213217	0.978544504113837	310.401479166667	301.430429166667	300.72345	29.4269264151293	15.1515604130894	14.7211173128714
BYSL	0.0578781476137179	0.243225084693695	1268.57782916667	1433.32664583333	1482.94985	74.9116784577373	128.223222481287	165.395721510969
BZRAP1	0.0843812711904689	0.303193631028807	269.3502375	299.864695833333	241.058741666667	59.1464763795557	25.5682561668662	22.7519233542437
BZRPL1	0.640376207492387	0.824896030700784	155.073583333333	155.253220833333	149.189773333333	9.46177079280474	7.56120828302746	13.3870037399785
BZW1	0.000269186500222641	0.00826013497069906	655.551975	677.13535	837.253654166667	67.8202512905666	28.0353875189501	14.348764992175
BZW2	0.589273735159006	0.796101777449842	6012.05266666667	6609.58204166667	6376.354625	572.430684152449	256.275534764546	391.522508028103
C10orf10	0.024702254215322	0.145366958331846	781.069258333333	812.502516666667	552.147229166667	158.03195007495	111.514084232665	65.3044354113317
C10orf104	0.321192010858125	0.605314113242698	3575.61416666667	3362.52275	3635.08545833333	229.895623261335	253.202717729695	151.744509324068
C10orf105	0.0210780098694538	0.131777402729403	199.395916666667	203.455704166667	237.6572125	6.56307605844509	8.54755236027471	23.6154883108121
C10orf107	0.00123176917839584	0.0220916958467774	3057.22054166667	3117.92795833333	2447.52658333333	268.152542829093	202.602460412615	112.024288736977
C10orf108	0.273826771702175	0.560241230656708	482.881391666667	432.392545833333	477.327920833333	33.7913610299929	46.4671254611339	24.9731343334038
C10orf11	0.110169549966574	0.350343851740683	456.311175	518.552833333333	474.344241666667	24.6108605609676	44.8305673144033	35.0085653246948
C10orf110	0.590407137906446	0.796734594370056	150.521065833333	154.1208375	148.115358333333	7.83672867885492	8.15746773326698	5.13014262579734
C10orf111	0.2166607044583	0.500172276744283	246.281941666667	243.879604166667	225.940920833333	28.2439113558998	15.8344634557096	13.2330732902003
C10orf112	0.000223241712553243	0.00739947372557807	168.971504166667	211.956033333333	206.182183333333	7.40839011740635	10.1716718572057	9.76874457012567
C10orf113	0.309665197729561	0.594528702637727	144.758524583333	134.583002083333	139.841319166667	15.8574749810344	7.02943498787713	4.92416177418824
C10orf114	0.156653678294666	0.423187664972746	303.378991666667	277.182208333333	276.021679166667	16.8500288937525	16.5384711353312	26.3085999651105
C10orf115	0.0540887730333753	0.233811724618891	338.978320833333	273.385204166667	229.761154166667	102.861064053557	24.7458513399079	30.7547294216415
C10orf116	6.16009094974941e-05	0.00331442427779154	5619.932875	5986.36579166667	7739.57275	431.584166878422	178.557171066661	491.242846817082
C10orf118	0.526555091196586	0.758254357488606	907.785666666667	902.128804166667	790.890554166667	125.844383448972	93.3098137930342	117.250753251455
C10orf119	0.0795124641809611	0.293561211389554	712.408158333333	648.382345833333	703.218004166667	27.9575629247832	51.7047893516416	42.2682015870675
C10orf12	0.133120053616854	0.38808183840532	309.034679166667	358.334579166667	354.326641666667	27.477276089182	40.1658706992309	13.4918613915148
C10orf120	0.346885897317992	0.627378217495408	159.712695833333	148.396977916667	158.104720833333	11.410056693574	8.86701368829706	11.5844981429758
C10orf122	0.194347935780853	0.474830949234582	155.665475	142.827435416667	150.9449125	5.98556909966975	11.2516675670831	7.95268410214653
C10orf125	0.245653405701486	0.53106427751092	205.710004166667	217.57255	230.3367875	21.3693514652941	11.9818063509829	17.9370643504336
C10orf128	0.407268275130187	0.67670581889592	232.342683333333	231.212120833333	265.527033333333	30.2666589436835	26.1896677526551	25.8182223518973
C10orf129	0.371458942558126	0.647903574413624	184.2124875	178.9511625	180.949475	15.4443433347165	8.10361307771909	14.2572936612275
C10orf131	0.94380245538715	0.975336148184237	153.665991666667	156.0324375	160.515308333333	12.881037165405	14.8516698107801	16.9725306643646
C10orf136	0.273688457030566	0.560078114171996	130.215080416667	144.520715416667	132.6225675	17.3972034845806	11.2544662307268	5.24614091483133
C10orf137	0.0986157254097795	0.33134124506267	1980.29745833333	1766.19020833333	1718.13295833333	180.897097970454	121.837062418895	89.072266189178
C10orf140	0.474188672590148	0.722912836355715	280.014770833333	276.615866666667	270.443695833333	33.2230549826894	5.71394021176936	11.7398447002501
C10orf141	0.209755345228578	0.492313164237897	155.101629166667	146.489113333333	146.224905	11.1007695556016	10.4160421890892	4.09138651164866
C10orf18	0.999380366750499	0.99977264840829	146.42023	149.77386	147.51663125	11.7549798290519	8.92069116728584	12.1227013949975
C10orf2	0.891565522606257	0.95074906167562	436.552591666667	462.738916666667	472.958970833333	70.0322371172487	21.7099739023157	26.1139663489612
C10orf21	0.924295879303033	0.966293040348924	158.803325	161.540833333333	157.508525	17.0175578613125	8.53562318970716	8.45748048902129
C10orf25	0.397044673546212	0.668951084834803	170.7394125	168.456479166667	159.803929166667	7.33483367080374	23.4117899034936	8.44821933504217
C10orf26	0.176537963098981	0.451834803005309	771.3915875	848.6152	773.7602625	86.3501820202362	128.367075591368	69.6026594941749
C10orf27	0.600832779285379	0.802645433540029	187.453504166667	197.266933333333	186.595495833333	18.7581730236281	22.3659861922013	3.09463578575129
C10orf28	0.545381572570215	0.769647020875815	426.6575125	430.188429166667	486.768891666667	76.7544550851443	41.1317946231225	57.8518324904575
C10orf30	0.0392332979146272	0.194626765886546	180.266658333333	160.5896	169.623195833333	15.4063716170218	10.6880160988196	9.00008631865082
C10orf31	0.545680957231122	0.769936945079135	152.246695833333	155.428275	149.645744166667	10.2310234704017	3.01761345818718	10.7407227092326
C10orf32	0.200620649231848	0.481544728451847	2299.53204166667	2383.91704166667	2438.787875	79.0324400837677	27.3839694545544	111.135503838686
C10orf33	7.09576024738364e-05	0.00362541428444372	775.0775125	677.0567875	465.160658333333	61.4677668792647	45.4642065420193	40.5467885871126
C10orf35	0.021462459623217	0.133374168006981	1191.02730833333	1229.64217083333	1401.41904166667	84.3264251306339	119.019372525094	115.27034114183
C10orf37	0.704740194691904	0.859338794969866	191.2817875	186.605033333333	185.7821125	17.4459897476155	6.95169917288871	8.04333043389451
C10orf39	0.742281734082832	0.878707156078706	192.210795833333	205.4605375	194.868495833333	68.0633985944594	13.0615608686104	9.01777817761639
C10orf4	0.773720920803813	0.89625668264755	178.678366666667	179.943483333333	188.743933333333	8.43499619550118	1.53966123064661	10.7792841424543
C10orf40	0.204589245246103	0.48594778623653	144.774842083333	130.01427375	136.627423333333	14.8782620264466	5.74131502882232	10.0201001558363
C10orf41	0.389233108647146	0.663208946341101	172.976829166667	190.984525	195.160254166667	16.1557589118248	9.64934010265626	23.6022155090682
C10orf46	0.0893094722265897	0.312747379505617	462.332870833333	499.826429166667	428.858045833333	54.373204149758	78.070377423054	19.1368264431545
C10orf47	0.000593069083233323	0.0136523199511776	2496.32908333333	2386.90995833333	2981.62595833333	149.728191908927	162.373709007019	95.7193469127832
C10orf50	0.439607653085916	0.69948133764732	172.791829166667	171.3509875	163.8698375	12.6002753416277	7.59349926669242	7.90010001900615
C10orf51	0.388977047298806	0.663149595779433	247.911283333333	241.75245	234.3628	39.9502265047631	9.03532293514104	21.0903247346098
C10orf53	0.0182059554902605	0.119916515278761	152.4758375	143.469562083333	149.585716666667	5.30476164698685	3.66430990070603	2.46643358363384
C10orf54	0.0228939354685582	0.138219922649396	3140.32216666667	2878.28608333333	3356.32229166667	54.2542618172533	190.479971614489	285.936267763939
C10orf55	0.690466024118843	0.852071628795462	239.992145833333	249.001616666667	275.932929166667	48.2262691668114	11.554771512315	18.9417158160762
C10orf57	0.661550083179567	0.837013356700961	5102.57116666667	4836.67945833333	4806.36358333333	219.335666463469	253.140258689293	417.696443641101
C10orf58	0.826141089951257	0.921872414803381	8217.98225	8062.19583333333	7871.15241666667	581.840788294469	256.407311973448	253.98978619557
C10orf59	2.43970068281865e-06	0.000464607726397137	789.975408333333	880.214220833333	1127.46225	47.7179916113343	35.9628032822318	36.7283078228718
C10orf6	0.000101165104399334	0.00449926776702893	1813.85033333333	1726.10491666667	1208.09754583333	133.99286536599	94.3378005827643	98.2856874651516
C10orf61	0.368163850308203	0.645020602418977	760.872408333333	786.247066666667	816.319479166667	36.5122058556134	49.7066399452664	56.9712485539801
C10orf62	0.630011629185082	0.819505415487916	131.243974583333	129.586388333333	134.234987083333	12.4040314822504	5.72716583925492	11.0880265299279
C10orf64	0.831193353658799	0.924080839140388	161.286375	165.744570833333	172.779245833333	27.9896506164807	9.15240085485157	25.2824083863694
C10orf65	0.431335249084259	0.693908263195044	234.996466666667	242.2625375	269.142620833333	27.9160167958222	11.9374829463656	28.9823644039789
C10orf67	0.0228149932686601	0.13792053552125	344.724116666667	430.0320875	319.300304166667	35.301184824529	52.6305263427496	20.9877415838533
C10orf68	0.0911113384910908	0.316215238346069	169.276008333333	157.775708333333	165.178058333333	6.0920217730719	7.62502756244677	5.54937489302891
C10orf71	0.865972723801845	0.939105950899105	160.953658333333	166.0588375	177.408608333333	23.8100338489135	8.49667530684354	15.2690180203116
C10orf72	0.506402075610361	0.745071996971716	195.656279166667	195.654233333333	203.412295833333	17.0479913504785	7.68897785852508	2.89412503231223
C10orf73	0.0543540262763779	0.234357828117804	278.645595833333	291.818170833333	226.6446	31.1823917413192	9.43855238631595	30.9901154631632
C10orf75	0.020437089293491	0.129184111804481	273.424845833333	307.662091666667	370.774604166667	50.0920150308097	33.2981553855566	17.313021717381
C10orf76	0.0721649349459366	0.277412109844779	682.0138625	776.8596875	750.858883333333	55.8038181568485	46.5991519153417	10.6736411387998
C10orf78	0.0500950787934246	0.224218465362103	374.387358333333	397.697341666667	431.969029166667	32.8925395316567	23.6642947060301	43.1292354576092
C10orf79	5.96681373832825e-05	0.00326073804602151	3390.758125	3402.60820833333	2504.52654166667	132.703643929959	277.432306072601	75.0919459495347
C10orf81	6.86382556954669e-05	0.00354589468203247	6907.4875	7149.69066666667	5047.66654166667	638.493324793867	189.807466634545	163.135228256663
C10orf82	0.532653388581635	0.762783419905624	179.511083333333	163.223158333333	167.409991666667	11.8722903715077	23.0785493859021	19.38804497858
C10orf84	0.0495145257368637	0.222856038206719	445.642470833333	384.060420833333	438.047333333333	39.7859786214625	20.8328435288894	28.4178446170071
C10orf85	0.293438348448699	0.579399493577723	219.741016666667	211.5022375	221.5302625	13.788301898116	4.12446291889856	12.1673501082614
C10orf88	0.160575654932366	0.429742630890452	1248.8404	1128.22251666667	1363.49900833333	147.378819170171	115.582339537354	85.7884927150796
C10orf90	0.440418118032572	0.700143854928564	154.0336625	143.61583	144.8951675	12.9264095691846	7.05708897222732	6.4553133422638
C10orf91	0.387580451429483	0.661769980156345	146.058546666667	140.070965	144.853330833333	6.26600115522112	4.73294587413743	9.19452924787357
C10orf92	1.26263895667314e-05	0.00117412600387045	540.015029166667	491.598141666667	320.151266666667	41.4620362556445	35.8448838259581	21.2787460866606
C10orf93	0.0132026348985488	0.0982951788394981	218.801141666667	237.996125	237.881404166667	7.10699261449595	10.7592248121743	8.45622426714865
C10orf95	0.868038016358606	0.939748325508533	214.6914	216.793166666667	222.938704166667	15.0846580947906	9.00163376178052	19.9052548949594
C10orf96	0.494568708520988	0.737522564621826	138.907884166667	137.3786025	135.625095416667	8.61483548568192	6.8124474407058	1.77232431160673
C10orf99	0.0899686696301528	0.314127196331913	1010.89513333333	1141.41814166667	901.9747125	118.761817173153	158.397116047044	123.09807514316
C11orf1	0.0687674223459759	0.269898819005153	1497.36143333333	1663.82183333333	1630.2310875	89.6904775023404	85.6499579553586	164.528640544448
C11orf10	0.482646177121083	0.729172504601654	9922.835625	10302.2129166667	10160.5136666667	619.327170302762	361.263601425642	749.871652689785
C11orf16	0.18273126379707	0.459782115444995	227.062954166667	207.1995375	189.613770833333	31.2970906058363	13.7881351786371	7.27792280675165
C11orf17	0.00128731679149474	0.0226865217175254	812.084275	832.9711875	672.260608333333	36.1786711289739	52.900330650045	60.2937281568669
C11orf2	0.551469998333824	0.773549854365672	3128.18066666667	3506.35133333333	3163.86204166667	391.890735692881	316.490855149774	267.396811421501
C11orf20	0.843086339912444	0.929524876236099	196.56395	192.376425	189.260008333333	40.4853304564686	9.84694135521444	15.0506975375297
C11orf21	0.55795345261706	0.778032817491458	139.717826666667	146.72799375	146.079285416667	7.12372563269601	15.2623396942917	5.75477284090326
C11orf24	0.0241468384608891	0.143158860022275	331.243654166667	375.1048625	417.301883333333	25.5017367193439	19.6119547848861	37.1263015927223
C11orf30	0.049594832376123	0.223006414270541	232.52035	196.729420833333	208.954858333333	22.2668023281837	6.53110658995972	17.4168758080749
C11orf31	0.00141892443666852	0.024044834976746	381.139820833333	405.280754166667	295.867991666667	34.782269286919	30.5719714198248	11.3070167804959
C11orf34	0.519046374848686	0.754161192326282	151.11955	146.412875	155.500654166667	24.3697283159805	7.89776986111614	3.62577428402194
C11orf35	0.316592174528468	0.601448567595738	173.2677125	174.994408333333	166.061520833333	6.8160325598791	10.9704814797459	5.60773325431918
C11orf36	0.33783236760106	0.61994866196305	162.982870833333	176.026675	169.686575	9.76326050169473	18.016072964357	5.6394820348186
C11orf37	0.613844894809342	0.810464065074126	141.73288625	165.4037	149.692794583333	16.375886801108	14.5580847689212	14.8041911657414
C11orf39	0.267738664783542	0.553716226225871	145.555109583333	158.977929166667	152.679991666667	4.6896104064087	12.8082748403839	5.59698060993916
C11orf40	0.851072622039626	0.932798630218324	140.42722125	145.1360875	145.318515833333	21.9926339444431	10.948797084743	7.90810142994013
C11orf41	0.00703678564722284	0.066479217861406	723.905179166667	623.715995833333	536.599383333333	32.1483337408807	60.3523264711435	86.2116545149599
C11orf42	0.961636245599625	0.983776455573711	138.68971125	140.808159583333	140.232676875	8.22361997524414	6.31397284532329	3.93692298659689
C11orf44	0.763556516099571	0.890803138598175	165.810570833333	169.6279125	168.2048	6.15602005055973	6.31117161515036	6.81145037505397
C11orf45	0.0131138897119292	0.0978719072779778	277.616583333333	319.0235375	262.504829166667	16.8919235526942	27.9404174424879	19.8394137885956
C11orf46	0.207754160866765	0.489616083608752	1943.58725	1901.60733333333	2106.884875	197.153107109795	188.397074707184	110.846122644048
C11orf47	0.470976601425016	0.720708423589016	205.799529166667	199.551825	200.335070833333	17.7811515118805	8.96458111907168	14.9013402056496
C11orf48	0.104122681927109	0.340629142271069	1424.64373333333	1583.97744166667	1830.17295833333	101.103230464019	204.878721721086	255.125557748607
C11orf49	0.0690046533247757	0.270430775537501	242.973983333333	277.899395833333	244.818566666667	12.9968788580039	22.8531887218609	3.84403016452315
C11orf51	0.814800853544253	0.916101961149704	501.8043875	554.043733333333	549.244275	68.492475303342	58.8713954032799	57.2326657571195
C11orf52	0.133572969067723	0.388914954425959	677.289245833333	682.323408333333	580.657391666667	107.905729212078	52.2891228067176	38.2115774484199
C11orf53	0.786705968931431	0.90285884495367	192.3083125	198.975995833333	214.891558333333	33.0791673298351	10.5891196180092	22.5022006717671
C11orf54	0.0903848349485127	0.314794090418108	2335.00783333333	2338.37758333333	2506.34875	82.8160066324658	105.476139223523	154.56464463145
C11orf55	0.041023308748617	0.199848725100689	166.91175	157.561108333333	153.509754166667	8.79176787152912	4.50831752005018	3.4871706199387
C11orf57	0.00129524432071589	0.022787887483502	1677.12716666667	1870.72008333333	1990.42825	76.5461075140769	100.488686258389	43.0738369272645
C11orf58	0.00317845133556179	0.0398855023426608	1250.7644125	1284.25989583333	1402645	39.8345664790879	64.4214653162998	29.2261114985934
C11orf59	0.0674312227082139	0.266963745292699	4115.04941666667	4383.00216666667	4796.40441666667	423.931449072484	379.53475634436	186.394636862571
C11orf60	0.0258215259724634	0.149623330580885	1562.61486666667	1762.77179166667	1787.95358333333	135.337648450077	73.9157826192084	67.6315547613801
C11orf61	0.0728384138938899	0.279249468200806	657.367595833333	576.8304875	585.899408333333	78.8299048146261	62.3995958589849	30.5962689733713
C11orf63	0.039017399268777	0.194049496648229	582.947070833333	589.920475	649.330475	32.2266769588964	35.203614868675	26.7265249899414
C11orf64	0.177143101860683	0.452499028263261	150.6461875	142.525172083333	138.42982625	10.9614963036412	6.91239531979192	7.58721953997507
C11orf65	0.0659281436417846	0.263628675173346	215.5729125	236.0944875	218.6612	11.9943770289638	18.5148919298893	13.1601087623876
C11orf66	0.000272595918788538	0.00833220715970178	227.0016625	236.593533333333	175.213458333333	5.15027836194126	20.1930844880929	11.8727831520858
C11orf67	0.27704357284719	0.563739356689834	1500.08832083333	1528.63687916667	1372.88811666667	32.4573104808202	93.1736808718127	137.789191482388
C11orf68	0.182764711796277	0.459786148031896	532.082791666667	542.326241666667	570.7269	38.9462478868861	36.9781799899976	29.9958940929309
C11orf70	0.0161694634082374	0.111788092236223	6150.83554166667	6145.96625	5231.816875	192.869078459765	583.435782196334	376.577552521749
C11orf71	0.196421606263149	0.476909030087785	368.015616666667	369.609695833333	351.472095833333	41.0215767585658	30.5307725718344	17.439881144209
C11orf72	0.127804127432811	0.37929926660319	154.73985	145.43298125	153.8963625	14.0449687535153	7.13455092676862	6.02405635229445
C11orf73	0.000645133280427486	0.0143463396585934	1347.969325	1440.44732083333	1731.25875	131.63504021253	68.6507999805284	43.5181128238045
C11orf74	0.0170092122597729	0.114938380134749	2499.11333333333	2859.691875	2201.660375	75.4644421601858	225.15816101312	279.975649922836
C11orf75	0.0244687231133305	0.144331934985371	1275.56440833333	1472.95790833333	1230.4222	95.0426020267931	67.7769580392215	102.940777871913
C11orf76	0.854018771452609	0.933926380966197	146.336848333333	147.9576175	148.804594583333	9.89661740564239	4.91253113863321	7.95386691570908
C11orf80	0.0899900781656333	0.314127196331913	1134.99592916667	1101021	971.8521125	50.9949419695596	143.229465964449	66.7036921079857
C11orf82	0.434341541512917	0.696065848909732	653.043841666667	640.81915	590.3790375	92.946118832428	68.7524943377755	26.2874123792471
C11orf83	0.0131987089100803	0.0982951788394981	341.340925	427.656695833333	520.597920833333	31.1927074800501	30.9862458844925	97.4366392358408
C11orf84	0.0507290134839506	0.225187807134281	386.262504166667	354.191929166667	397.022520833333	14.4324230110588	18.1503815917659	44.4588696142665
C11orf85	0.827697170705836	0.922476894397824	152.618691666667	158.702791666667	159.1882375	14.6247429285748	8.56175146904918	3.97336072468756
C11orf86	0.298798387202422	0.584646797601004	169.603129166667	163.887825	166.40715	8.84939869835897	11.0753311821989	9.4854161876281
C11orf87	0.302950816951391	0.588375089328549	214.523270833333	209.0448375	205.915441666667	21.7580278566734	13.4489167810817	12.1596431816107
C11orf88	0.0873215466027567	0.309134205666565	6774.937625	7206.08429166667	6229.53333333333	167.898966527306	760.903217735759	380.320738626461
C11orf9	0.857083053086567	0.935336699960043	175.930391666667	177.0601125	178.349579166667	10.6763345669947	15.2980523380648	12.3203408580474
C11orf91	0.150558485448265	0.414405109474017	189.099391666667	214.300029166667	197.937083333333	13.3446622302795	16.0852839263573	11.4318672124695
C11orf92	0.556810957221666	0.777363215791496	679.1016625	690.4122625	711577	59.6249245442415	88.1025395736743	47.0730298949547
C12orf10	0.286671952208475	0.573416900012394	3371.79529166667	3809.525875	3589.53195833333	214.554449894734	280.475599561398	106.10462341201
C12orf11	0.120515224943748	0.367796173094644	1535.46111666667	1606.5362	1762.41441666667	114.698453753191	124.077150699781	76.9343726712656
C12orf12	0.193791616551355	0.474283057502663	144.820249583333	140.521468333333	144.660804583333	6.73221170047	3.82413189877879	4.59385078008769
C12orf23	0.0528811860423273	0.230526169231688	1332.45547916667	1378.31112083333	1500.577925	79.0726378737486	92.3895778361963	54.8876408382289
C12orf24	0.216407889965224	0.499950941210529	562.963254166667	618.449529166667	566.095070833333	85.3904436905962	37.6365614082892	46.0076355329524
C12orf26	0.0502739499020542	0.224422226711514	2418.31333333333	2298.54308333333	2670.64945833333	147.471725606294	219.363780408622	118.730038303665
C12orf27	0.224558453904986	0.508949490666652	156.181191666667	149.19351375	158.476920833333	11.7164243850146	9.38516195577287	7.53615063123943
C12orf28	0.000134993695482792	0.00543120601723469	350.9078625	369.7818125	526.412354166667	26.428373796435	17.0073564723956	45.9070925023652
C12orf29	0.0316115637318299	0.169562744209894	4533.29679166667	5007.25325	5141.67604166667	217.199766655185	407.357825941339	173.339869068453
C12orf30	0.00662320463839301	0.0639368160207635	1264.667375	1114.3339875	1309.73741666667	79.0983950254161	49.6937724381743	68.6247623714143
C12orf31	0.0171034626438495	0.115326656747997	1428.73707916667	1650.14575	1722.96579166667	125.443790110864	110.469255385022	153.532949554192
C12orf32	0.0261059956234431	0.150514237519235	1480.28969583333	1696.79895833333	1760.051125	89.2695792902522	119.697508865965	96.8714665929898
C12orf33	0.977285065086166	0.990365121267376	149.643327916667	145.958818333333	149.4603975	7.58020596868613	7.22613362362637	4.3405280466148
C12orf34	0.075563447292131	0.285139262737281	253.849754166667	236.502154166667	205.612995833333	26.76556477156	38.0115780462679	8.8937959287442
C12orf35	0.505469522646788	0.744625566835788	2324.68116666667	2325.87504166667	2272.68133333333	82.4444286680455	121.056002623296	113.237383700749
C12orf36	0.00204091675298483	0.0300757425149212	1883.37808333333	1900.820125	2414.51691666667	164.677501582435	147.889815658395	151.418560539039
C12orf37	0.0047736521110299	0.0515836485947803	201.1374625	201.336033333333	246.566354166667	15.8917869870429	9.90694378514102	13.8219929506527
C12orf39	0.653180445542752	0.832659984577238	146.250712916667	143.272491666667	146.259613333333	13.9413221357388	9.11739233262599	9.7332764631819
C12orf4	0.944359860915203	0.975511384310756	1912.63458333333	1919.69983333333	1921.39425	83.8643267462055	64.228876355432	96.3265700740653
C12orf40	0.622521463629333	0.815002267828878	164.52265	159.723958333333	159.741429166667	8.04285051222888	1.56795666292883	3.9479138018342
C12orf41	0.0163207494447561	0.112413544290471	3019.1235	2850.98266666667	2398.26366666667	294.820403091767	240.538800264159	237.672398627889
C12orf42	0.453678113377248	0.70972322825267	139.778175416667	134.030449583333	140.78337	6.76999118509859	4.43130721184722	11.461850047303
C12orf43	0.000282697113784749	0.00852856632823731	871.248066666667	941.854041666667	1092.1119875	18.9721126858473	62.0219835232449	49.3304490432338
C12orf44	0.177483793795396	0.452855364334346	2204.82266666667	2424887	2510.3845	90.0333180711187	203.701268735371	231.022624416941
C12orf45	0.354510898769863	0.63353711911028	947.8428375	913.666445833333	999.579154166667	76.6475337603908	41.3525061918154	150.896516012428
C12orf47	0.31413730091735	0.599017242686054	2474.203125	2449.08041666667	2569183	155.356746098077	155.269862132365	273.590773406051
C12orf48	0.0807995095575737	0.296037965934313	529.760516666667	562.979183333333	584.7982375	56.644575198042	35.4225706278589	44.7778067944662
C12orf49	0.0303443710273829	0.165076320363993	1273.09590416667	1429.70564583333	1415.14885833333	21.550482852209	83.5572272591129	105.708742043819
C12orf5	0.310158579801782	0.594981861693016	2634514	2729.176125	2709.15608333333	80.4944971041952	301.150725530056	184.279230906403
C12orf50	0.220785510055004	0.504489737494791	164.685625	164.225120833333	172.504325	12.3813558918269	6.11694908874321	6.38630776117648
C12orf51	0.303769265564304	0.589418171085684	2209.56454166667	2224.23404166667	1953.27191666667	145.349044277657	248.319281286499	253.773511037971
C12orf52	0.073253723044973	0.280055783613474	766.490708333333	738.044420833333	899.757991666667	125.538759408557	58.8592747086773	18.4898657032014
C12orf53	0.814118293986773	0.915927887721816	140.547157916667	145.1612425	143.017644166667	8.90368198498684	5.09064697019107	4.66979331407572
C12orf54	0.177422173226298	0.452843759817785	262.374670833333	289.3118	247.608395833333	38.3516225914662	15.9175137306108	14.3358020885624
C12orf55	0.326703601014901	0.610157292544948	210.266408333333	185.456041666667	194.874875	22.9084855089984	16.1600621979861	16.5406791753056
C12orf56	0.012929986341405	0.0970961159128387	389.901175	436.202520833333	494.119733333333	43.3158992513318	34.9424491075345	24.4624981008766
C12orf57	0.0102910484496405	0.0846543767308815	1900.000375	2373.52129166667	2542.70254166667	121.020176629793	191.867294380187	296.449735229641
C12orf59	0.028679185972705	0.15969238349316	159.563633333333	153.154979166667	166.038683333333	7.36464797945477	3.83348468660366	5.80318907748784
C12orf60	0.0559541713301558	0.238011638220679	338.753008333333	357.870554166667	357.800166666667	29.3150898411216	9.29433054248308	12.8526787275901
C12orf61	0.00997432212497231	0.0830013638270339	165.701641666667	169.686495833333	192.6043375	14.12284684063	5.10567757704677	8.6368403099919
C12orf62	0.381983712684043	0.657035668627355	2098.00808333333	2238.312125	2283.43666666667	247.283637129296	190.139397454021	316.987713132712
C12orf63	0.525226851665998	0.757344125522374	275.111895833333	271.471929166667	260.051941666667	2.64381737448846	28.747011306636	20.5366099267164
C12orf64	0.341932072440118	0.623433556286233	154.7326375	163.637916666667	158.5756875	4.93829963142574	4.44444508961997	3.8099820047899
C12orf65	0.116848317708856	0.362125120092101	508.817583333333	475.168941666667	532.4102	37.045410492933	55.3235326846586	24.6013380666675
C12orf66	0.0604473199708184	0.249720705774791	420.396591666667	422.526625	500.09705	64.1208474835276	39.1966294371878	27.9168745374636
C12orf67	0.739787156314981	0.877380526049207	223.683108333333	215.498179166667	214.455995833333	30.7868046637712	18.5554358570404	8.82798570275911
C12orf68	0.790434550703077	0.904317110560302	265.356708333333	284.968166666667	256.390620833333	47.5039656744598	19.9745454086831	62.1296470775819
C12orf69	0.639282896863331	0.82438697824299	156.688029166667	164.7113625	151.5772	19.45751857891	12.0272275680042	7.75758283578365
C12orf71	0.339742713875018	0.621445739938114	160.635033333333	148.31903125	151.475279166667	14.4638219782642	3.78150406438268	8.27157727812129
C12orf72	0.745153169245315	0.880288670254367	160.158791666667	158.31264375	150.00995	8.56316921904528	17.0860183841365	16.5961727939296
C12orf73	0.019175043154339	0.123872986430025	244.330558333333	257.472104166667	278.779245833333	15.0745102554767	15.9457949861548	11.5910901833585
C12orf74	0.796683621776191	0.907220109537728	169.733058333333	174.0518625	172.9491	8.44764278717026	7.99575617801168	2.61543562467241
C12orf76	0.0074579064555253	0.0689039507925657	1032.9741	1018.49573333333	930.169395833333	33.8669354712521	51.2408412991217	25.3517006927574
C12orf77	0.29909267440578	0.584858423995172	231.450816666667	205.196233333333	229.2331625	20.2669315110956	19.2674648017029	17.9345264127686
C12orf8	0.720784410600411	0.867957681838204	178.951033333333	185.229729166667	196.030316666667	53.6724112706531	4.5314173897077	20.1372221636614
C13orf1	0.168230150467924	0.440070578421837	736.6954125	822.101758333333	833.772520833333	110.708113465612	65.3270902894106	43.954540086036
C13orf15	0.000712148753356812	0.0153260714113447	4514.46125	4949.978625	3957.272625	309.770329359702	112.522298678047	285.659927281487
C13orf16	0.727721590095196	0.872091548336256	144.880611666667	146.709670833333	146.378619583333	1.77398276884626	7.37730998712072	6.55819906764378
C13orf18	0.189199624198357	0.467965254373488	166.629895833333	162.432054166667	159.651516666667	14.089656280974	4.97935853068976	6.82892310297264
C13orf23	0.0833889964305915	0.30124730349989	1957.443625	1882.277375	1758.32866666667	117.309812463473	89.4378985984985	142.594358853811
C13orf25	4.1107492658854e-05	0.00253768101046466	266.46215	249.9943	221.922270833333	4.46141410954748	10.9485410401848	5.68240076557248
C13orf26	0.000125064105366053	0.00517074252475277	548.815616666667	606.88395	420.145829166667	35.158005622465	48.3045419175948	11.5768453487356
C13orf27	0.0305415875054462	0.165747454679815	1739575	1933.313125	1947.24725	116.286442285503	174.09810153892	105.436058311981
C13orf28	0.00793910801420003	0.0718705422132508	148.984941666667	134.967515	147.07696125	6.83856534138167	6.21097509592378	2.77707076602294
C13orf29	0.26603871484347	0.552034971258687	160.6812375	172.3461	162.126054166667	11.2609411573696	7.75400329103778	13.1811729071609
C13orf3	0.315046116612328	0.599889654356597	292.2098625	339.4943625	317.133116666667	45.3528969948256	20.1327451493719	22.8206637726584
C13orf30	4.92388201885263e-06	0.000688195080897743	4878.925125	5346.677625	3047.63333333333	112.705572114202	370.978609896708	301.012361863951
C13orf31	0.66617104679832	0.839737012968489	1365.2430875	1393.6046375	1471.24494583333	86.6234021080733	195.807060476949	161.648121315389
C13orf33	0.0190643660858106	0.123386305076898	289.831445833333	306.300770833333	252.618620833333	26.387217642575	12.1621864019701	28.2422638828476
C13orf34	0.334685327646742	0.617062443022481	1235.7739875	1219.217625	1310.81735416667	44.7730270581897	157.959689110527	120.100408813845
C13orf35	0.139511671611946	0.397798162013664	164.428361666667	148.075364166667	145.149683333333	24.2313128661199	8.69719900556267	5.44002903865389
C13orf36	0.7884881063596	0.903470564053216	154.533704166667	159.4372875	162.421858333333	10.0345197755569	8.60424794550359	8.46864970749552
C13orf37	0.316753589549672	0.60168246226755	1746.172625	1704.360625	1823.75195833333	173.359748413029	171.666655273356	142.001085687464
C13orf39	0.327403568013178	0.610706285272131	137.476994583333	128.760141666667	132.02712625	33.3994435619719	10.0530695584981	4.71011623975398
C13orf7	0.0202932045966914	0.128630475875862	1115.33594166667	1077.3675875	1313.60297916667	77.73599398233	157.800790173071	36.9489645113755
C14orf1	0.495604880636494	0.738261901932298	179.547529166667	196.844020833333	199.876545833333	26.3370821563622	15.6307781784603	6.38998315106927
C14orf100	0.0474045525970996	0.217833555382577	4648.483125	4588.067375	5637.92791666667	395.156429778088	87.6200596206611	605.894505576193
C14orf101	0.099380694019713	0.332701914285896	308.412920833333	359.2158	348.150108333333	16.293010257386	54.7011955689951	30.2227255779613
C14orf102	0.186536098999338	0.464853462031661	1204.67307083333	1126.10035	1149.907925	22.8136130979252	96.2154236136445	57.135813859207
C14orf104	0.980094685337566	0.991549476888405	2572.39195833333	2502.627125	2597.48525	125.009278553208	319.310518467239	109.265757343205
C14orf105	0.0974003911399134	0.328722777945119	172.6295	168.7839375	159.319441666667	9.15501943652235	4.50294150146344	10.0365058928562
C14orf106	0.330141929711981	0.612959973661102	2885.6615	3021.16258333333	2917.30229166667	100.442060805351	81.8134994669306	83.1309825992771
C14orf109	0.0125291927373744	0.0952954088534482	2017.45733333333	2121078	2244.776125	49.9186594436379	74.2312375352875	157.532429039766
C14orf11	0.0103151411719882	0.0847262658694795	601.963054166667	709.245108333333	829.560241666667	84.184490942624	73.0655897736107	57.8548536371733
C14orf112	0.223637903318485	0.507804287224764	6353.15783333333	6092.782875	6449.80779166667	349.832590592364	316.989802204344	273.681093883232
C14orf115	0.640094764053383	0.82474885108546	177.22255	183.130004166667	180.848495833333	21.6043907868183	9.14017040831852	8.58668315957588
C14orf118	0.0543073669721908	0.234298403838365	275.826454166667	274.255258333333	300.489891666667	23.7113559772122	13.9728870393261	14.6057074286672
C14orf119	0.98208878616509	0.992544268080134	175.56805	179.61695	181.816208333333	22.5718843578394	7.34512596950635	11.2949073579266
C14orf121	0.942914771645576	0.975063119681672	188.59295	185.4622625	186.072045833333	5.82582583730386	13.2891626044582	13.3838924017454
C14orf124	0.534448248668057	0.7637896560046	184.510541666667	204.29755	190.5609875	21.5700438418123	19.7277190078046	1.19507664052575
C14orf125	0.128590690927969	0.380525777996536	1008.7743375	854.905504166667	1029.872425	145.034873152047	105.942434386236	70.4771448841607
C14orf126	0.0282703298917256	0.15862684033175	279.0523	350.480166666667	335.575458333333	56.6363237551733	16.6114764865252	28.348553433576
C14orf128	0.219299051475201	0.503317533622836	346.100425	321.959841666667	304.8613875	34.0940524873273	33.6514527855922	14.1403977584374
C14orf129	0.000148772927334499	0.00568012505796431	4744.921875	4865.43229166667	5370961	180.928901573505	107.708528187861	122.998202172524
C14orf131	0.238399728577951	0.523223878701989	1562.99138333333	1476.92270833333	1565.83772083333	67.5077940383269	110.61713363057	92.501708287893
C14orf132	2.48337670160516e-05	0.00183175264595862	1517.12817083333	1560.89217916667	858.644266666667	203.344399894154	36.8646161307546	21.9203425512665
C14orf133	0.0113777992981565	0.089658325442484	947.657220833333	1105.17879166667	1079.5088625	66.3986759355884	52.799202462331	71.8329774188389
C14orf135	0.000212159469895419	0.00709139035211281	3972.26495833333	3939.62670833333	3335.20820833333	116.668773186151	75.7027096205626	177.678529637994
C14orf138	0.153407665635712	0.418872731977266	958.784883333333	901.7305	990.455733333333	72.1372765990031	52.3228926271214	28.4107669761871
C14orf139	0.507673377442459	0.746192949106415	172.547116666667	163.034241666667	167.018491666667	9.27217730635508	9.64894984357916	8.94260077723064
C14orf142	0.00136795337211164	0.02348615119117	4378.31608333333	4901.95345833333	4155.95041666667	204.472160824343	159.538095541081	241.045439992044
C14orf143	0.406616624744493	0.676294093336595	907.659429166667	921.3077	948.849879166667	36.7289240908208	111.747907508278	106.704274926072
C14orf144	0.00463248596053818	0.0506831385278658	150.1627	157.619745833333	163.340716666667	5.34361718319008	4.74951833742787	4.11856353541554
C14orf145	0.0100155781865628	0.0832344611949689	877.03925	812.409329166667	716.655141666667	69.3502031765683	38.9826345686869	47.7226314321935
C14orf147	0.000904584804752693	0.0179427193602679	2399.75779166667	2434.84233333333	1878.2945	267.48474834625	63.6996647749542	97.5521780444193
C14orf148	0.256824161378882	0.542625658878915	147.587802916667	146.923637916667	138.12191	10.4613767708562	8.46238571359304	7.52634089827669
C14orf149	3.23664578517758e-05	0.00214560936417405	379.047445833333	414.446254166667	571.023758333333	39.6709393614913	17.2708545886252	33.0302641638649
C14orf153	0.0713663602990849	0.275770199027687	918.638083333333	667.937183333333	625.005066666667	111.783198449822	257.009949678222	34.1042416516121
C14orf156	0.325558873265189	0.609128910071381	8941.07320833334	8893.55120833333	9197.42233333333	345.133864718879	438.559155016598	627.718122586858
C14orf159	5.53236799228636e-06	0.000736601979040771	2665.054875	2873.09725	1858.17041666667	207.288449082371	96.2019395641748	45.17838764543
C14orf162	0.539497684559107	0.766502236782651	223.130164583333	249.0697375	244.671341666667	9.32672354903168	33.9305271339266	28.6236565321983
C14orf165	0.165928724194132	0.437559791942169	157.873933333333	160.716204166667	167.834516666667	9.4151767371875	6.76671688522348	12.3544869958003
C14orf166	0.190096826295271	0.46933468027422	8296.64925	7454.868625	8545.0765	912.591074630265	697.235045895015	312.932613951207
C14orf166B	0.119038991942371	0.365456102082383	161.3646375	148.127079166667	156.292770833333	6.0733357287941	5.43912740854418	8.92143669099908
C14orf167	0.344744663593292	0.625657721947838	2094.64508333333	2159.901375	2020.31895833333	174.893562353628	91.4417539088048	49.588418292317
C14orf169	0.923074436904323	0.965862302910678	2047.93816666667	1931.27416666667	2051.24333333333	176.111222642711	197.379484337454	109.448162972976
C14orf173	0.058916404872032	0.2456896182998	2371.656625	2423.62833333333	2699.42229166667	47.441292822097	191.480726795854	187.059591270211
C14orf174	0.685430519030787	0.849634183115476	938.0627375	984.8482375	933.0901875	107.30751990821	112.098338861281	49.8262496359703
C14orf176	0.18658334277334	0.46486059281826	256.063841666667	243.60145	218.626241666667	68.6702887196194	17.2419695568959	16.5033702443342
C14orf177	0.632553664306099	0.820810182440342	140.718177083333	137.067992916667	134.90646	6.09185677804922	3.19091514962321	4.02321257967224
C14orf178	0.778646011457691	0.898417911064648	154.420295833333	149.684020416667	162.682545833333	21.7370505679402	23.0809593517623	5.43999986862788
C14orf179	0.573819682552269	0.786788194046661	2397.29979166667	2305.64625	2270.46854166667	133.215466504828	242.517381192177	210.186706390441
C14orf180	0.223548444400236	0.507804287224764	164.220220833333	166.636679166667	147.414695	15.2117783004804	11.1949533804742	7.41686216865399
C14orf181	0.445126543009058	0.703272729643986	210.399829166667	201.715945833333	218.702729166667	11.5479168202277	13.1367967139563	11.8017890022774
C14orf182	0.627430730145034	0.818190919763333	145.023265833333	151.422191666667	141.261997083333	20.7578731138509	8.10423359546155	7.40724414058395
C14orf183	0.798489167327335	0.908272756145364	140.392547083333	136.14899625	136.820361666667	14.5134907228688	3.42121555845473	6.06500463910561
C14orf184	0.106969776830751	0.345412015987654	410.466991666667	348.28335	295.728145833333	49.8969352890005	60.9725342843282	43.8708411335307
C14orf19	0.450291513776706	0.70690808177613	383.811870833333	361.4315875	423.746679166667	63.5026481041548	21.2452273536802	43.7991577018676
C14orf2	3.80884661916422e-05	0.00238885386162431	1471.2658125	1714.02025	2053.33191666667	78.0922044931933	44.3308960483178	123.652992921556
C14orf21	0.659511305669132	0.835611461561914	238.750625	256.7576625	259.253233333333	23.4506595918957	36.0730472324037	32.0577492180022
C14orf23	0.760602556647878	0.888925594546962	155.6694125	156.987904166667	168.8751625	9.77732896240094	2.16693749831351	21.6154628352533
C14orf28	0.0805573215010051	0.295605763891695	757.654520833333	704.887579166667	650.400216666667	67.5345272583027	47.6215297118906	71.1673996824535
C14orf32	0.235159343318994	0.519486563960168	4063.60979166667	3962545	4343.43575	296.955037697679	244.864696966644	303.62321910596
C14orf37	0.000131458312292634	0.00534219361298006	258.755429166667	288.982833333333	210.050670833333	17.317937218581	18.4864792924757	4.8581513367778
C14orf38	0.250970139242939	0.536352017635287	177.898770833333	171.554641666667	168.679170833333	14.8555470910373	7.38483705154608	4.88484073645048
C14orf39	0.304123556026372	0.589777842218148	159.907875	152.4499125	158.514608333333	9.80511241745614	1.78078743503186	12.4775183170617
C14orf4	0.032183393980917	0.171314010785765	4048.86854166667	4327.39116666667	4463.271875	226.626836064761	247.735135386454	265.657572925946
C14orf43	0.972500717772244	0.988232920053317	871.754433333333	861.2572	855.889420833333	36.3690141480095	42.6758894928124	27.16737671301
C14orf45	0.00452487806693702	0.0498355130106187	4814.90120833333	5074.23770833333	4149.15720833333	445.969378821098	203.050771484399	158.249017107605
C14orf48	0.223710200193931	0.507804287224764	165.782104166667	155.579029166667	163.805316666667	4.76368628481545	9.93286344724232	12.0956654030952
C14orf49	0.499664808371243	0.7408955497923	194.246191666667	191.208158333333	209.165358333333	3.36686459827526	16.8003386221847	12.6754954863292
C14orf50	0.388146852284058	0.662396929327348	189.396139583333	211.1134375	201.405333333333	6.56722236671235	24.7063885138976	16.675684888634
C14orf53	0.296068666697137	0.582169564765797	146.02821	142.719197083333	149.823870833333	3.46684128467539	3.93083040538212	7.46226159155576
C14orf56	0.0640383607594789	0.258300002959055	137.400869583333	144.434238333333	133.44718875	6.66732952946467	8.2268805745348	4.80881139348543
C14orf64	0.828511259014291	0.922976699310326	144.530565	148.01909625	141.843795416667	10.0501425536648	14.5395528358464	2.24074609856407
C14orf65	0.311234956593728	0.596173177644973	164.976622916667	164.974808333333	176.192420833333	7.68926647068894	4.60781422820886	15.3857530809761
C14orf68	0.606998792158458	0.805775162786475	182.458675	167.958766666667	170.20365	14.7398537743409	16.8111865220688	13.9537509127441
C14orf70	0.571648338570515	0.785510656905151	149.326825	143.908119166667	141.83505125	2.72407228664738	7.85502818745082	14.2816928057313
C14orf72	0.717048546538011	0.865981221820178	191.881879166667	194.893591666667	198.297766666667	14.7398845945772	11.4262754789721	5.3889458630522
C14orf73	0.910501286289836	0.960059443550309	161.650977083333	164.494758333333	167.635504166667	16.026527849807	7.88539424173349	1.80720011291478
C14orf78	2.5136337246338e-05	0.00183836908330665	3039.37391666667	2850.90383333333	1978.86304166667	224.251319509531	96.0787461483628	182.641372999926
C14orf79	0.107380582741186	0.346133839853667	773.580008333333	744.7924375	664.8533625	52.8658353396935	69.8532753355138	37.3068968316284
C14orf80	0.99447133777432	0.998388948919341	438.74455	436.819127083333	442.6966875	25.4986527484963	19.0625214464601	33.6661557088268
C14orf82	0.0107771980680278	0.0868980400195327	499.138716666667	377.452304166667	379.115316666667	70.1912487410522	40.3974524751478	9.12239782558767
C14orf85	0.00138289491600631	0.0236545041103704	4397.82416666667	2442.10158333333	2657.4345	218.135042199505	786.485786479304	210.072073191266
C14orf93	0.0688408179305638	0.26998454580806	840.006683333333	864.618379166667	952.043229166667	83.3715867538478	43.8485397046232	82.0000474108635
C15orf17	0.531670275031093	0.761933019339004	1992.27354166667	1964.20754166667	2025.764875	136.209943960794	38.6974578579575	104.611859796072
C15orf2	0.95727751166428	0.981466062936199	170.7342	171.468458333333	166.593145833333	27.0240861537347	21.6395199703556	17.1531160991264
C15orf20	0.893013941110197	0.951128042047866	176.371708333333	179.631575	178.0352	13.5414857868578	21.1337388190885	20.071119481658
C15orf21	0.0178937871074131	0.118420088140087	225.953866666667	203.4139	205.859429166667	13.3753220947449	1.02189464257652	3.18541398498816
C15orf23	0.0135212087554363	0.0999678638854867	589.884904166667	605.366995833333	688.743570833333	38.3044419640078	33.1729886246663	45.0249280294922
C15orf24	0.46080395335982	0.713988527070792	7989.32579166667	7756.87158333333	8285.690375	621.128296807941	348.936231575261	1156.81101824658
C15orf26	1.5966903831418e-05	0.00137974419607291	5999.76520833333	6301.95616666667	4174.921875	170.496796861874	255.469348540402	432.331674633075
C15orf27	0.571365859352096	0.785434335137001	163.779516666667	162.922154166667	160.822716666667	12.5328541701335	17.6610794360432	3.3926637049149
C15orf28	0.117010649204345	0.362308693269506	207.1614375	202.555270833333	188.724266666667	16.1255766543593	17.4531665215062	9.66509120679737
C15orf29	0.0488590904167992	0.221600799520304	1727.865125	1626.97809166667	1972.07720833333	154.536212431927	218.536227816559	70.5370469831576
C15orf32	0.530103876904944	0.760969713036154	142.723362083333	151.2663	149.042705416667	12.4591937972033	7.56325898371927	4.54813006459861
C15orf33	0.688629652710339	0.851138578215133	179.640870833333	187.3707	185.500375	21.1839384310695	9.26976291793621	16.3942952882577
C15orf34	0.683760164766727	0.848844846007668	180.7599125	186.6885875	183.509316666667	6.82158690354494	28.0441538548577	2.89056106636004
C15orf37	0.409027638006041	0.67780652457352	144.390207916667	140.938234166667	140.76782375	10.381820464564	10.3907949311575	3.70583780568719
C15orf38	0.287012858925799	0.573697077173439	723.637804166667	766.727229166667	690.040783333333	52.7954869186482	69.8162993884748	23.9923626430557
C15orf39	0.0183680803011934	0.120618979984138	1569.35120833333	1348.24348333333	1557.25729583333	127.708506675138	45.054916598476	96.9435211737796
C15orf40	0.648212324943967	0.830126423798802	524.024908333333	528.663379166667	532.6704125	93.2770711378736	23.1067892972904	39.1804483464592
C15orf41	0.0902073340015123	0.314419839045537	1043.6733875	1054.17455	962.5905	8.93274572911598	138.670611948172	71.5569383384538
C15orf42	0.306136149496439	0.591563254995209	163.795216666667	158.5554875	166.915245833333	3.81737614595936	8.75933785186293	12.4071405968338
C15orf43	0.98702720540009	0.99468790404367	166.6999625	164.169358333333	165.118629166667	11.6043635741811	5.17194753056839	5.85265433780618
C15orf44	0.0162406063910322	0.112082656274767	442.2855	464.625970833333	512.892933333333	25.782292794841	27.5503744912329	31.5970708927432
C15orf48	0.459882593597077	0.713425369341267	4314.76416666667	4297.91558333333	4019.79695833333	235.882308073651	303.361940096162	444.745415397421
C15orf49	0.469816964657971	0.719775166430169	175.409508333333	186.086983333333	182.442541666667	7.82838345602132	10.5419884995427	15.7673657816187
[truncated: 29,423 more rows]
