# Supplementary material for: Cigarette smoke and electronic cigarettes differentially activate bronchial epithelial cells
Source: Respir Res. 2020 Mar 12;21:67. doi: 10.1186/s12931-020-1317-2 (PMC7068890; doi:10.1186/s12931-020-1317-2)
Supplement: Supplementary file 4 — Additional file 4: Deregulated gened - pairwise comparison raw data. [file 12931_2020_1317_MOESM4_ESM.xls]

## Sheet: dg_cigar_vs_controls
	median g1	median g2	qmedian	logqmedian	mean g1	mean g2	qmean	logqmean	ttest rawp	ttest adjp	wmw rawp	wmw adjp	AUC	limma rawp	limma adjp
7A5	998.844	1037.9	0.96237	-0.0553363	1015.6	1095.64	0.926945	-0.109444	0.537323	0.789743	0.885714	0.962774	0.5625	0.446212	0.725772
A1BG	176.626	194.173	0.90963	-0.136649	178.17	187.998	0.947723	-0.0774626	0.340552	0.656171	0.342857	0.650677	0.75	0.327748	0.629791
A1CF	162.093	165.073	0.981945	-0.0262853	160.227	166.137	0.964426	-0.0522582	0.314491	0.633206	0.663117	0.873921	0.625	0.411292	0.699747
A26C3	162.652	159.6	1.01912	0.027321	161.778	156.138	1.03612	0.0511917	0.372162	0.680363	0.885714	0.962774	0.4375	0.425362	0.710452
A2BP1	159.904	169.231	0.944889	-0.0817832	160.295	168.731	0.950007	-0.0739906	0.125921	0.417018	0.2	0.50648	0.8125	0.238511	0.540105
A2LD1	601.447	594.383	1.01188	0.0170441	597.813	564.204	1.05957	0.0834759	0.510611	0.77483	0.685714	0.873921	0.375	0.398521	0.69043
A2M	128.872	142.057	0.907181	-0.140538	132.892	141.719	0.937714	-0.0927805	0.248336	0.571082	0.342857	0.650677	0.75	0.211878	0.506553
A2ML1	2708.25	2696.36	1.00441	0.00634771	2609.82	2737.89	0.953225	-0.0691117	0.648647	0.852116	0.885714	0.962774	0.5625	0.451459	0.729156
A3GALT2	147.525	149.916	0.984052	-0.0231937	146.923	151.312	0.970993	-0.0424679	0.187094	0.502601	0.485714	0.761963	0.6875	0.459508	0.734465
A4GALT	2451.31	2643.66	0.927242	-0.108983	2453.88	2538.56	0.966642	-0.0489468	0.545851	0.795726	0.309424	0.650677	0.75	0.549304	0.794264
A4GNT	172.972	162.385	1.0652	0.0911224	175.031	160.189	1.09266	0.127839	0.0890994	0.353158	0.0571429	0.25625	0.0625	0.0747931	0.276212
AAA1	151.71	152.076	0.997594	-0.00347508	150.687	152.401	0.988753	-0.0163178	0.451596	0.736677	0.885714	0.962774	0.5625	0.768663	0.910054
AAAS	372.607	413.833	0.90038	-0.151394	379.458	413.373	0.917956	-0.123504	0.447933	0.734497	0.685714	0.873921	0.625	0.340937	0.641607
AACS	1184.29	1075.29	1.10137	0.139302	1190.66	1081.16	1.10128	0.139179	0.0638462	0.298582	0.114286	0.376424	0.125	0.0548318	0.226076
AACSL	255.185	225.227	1.13301	0.180164	254.171	226.76	1.12088	0.164638	0.0978242	0.370095	0.114286	0.376424	0.125	0.0430448	0.193153
AADAC	295.251	350.496	0.842381	-0.247455	301.346	343.815	0.876476	-0.190213	0.290349	0.611235	0.485714	0.761963	0.6875	0.160514	0.434426
AADACL1	2108.31	1967.8	1.0714	0.0995017	2023.5	1966.58	1.02894	0.0411592	0.606569	0.829364	0.342857	0.650677	0.25	0.63278	0.842934
AADACL2	164.113	162.474	1.01009	0.0144855	161.891	157.523	1.02773	0.0394626	0.556177	0.801849	0.342857	0.650677	0.25	0.560893	0.800631
AADACL3	142.449	137.51	1.03591	0.0509047	142.956	137.924	1.03649	0.0517	0.156288	0.461846	0.2	0.50648	0.1875	0.373046	0.670379
AADACL4	249.772	231.736	1.07783	0.108129	249.376	233.316	1.06884	0.0960405	0.146202	0.448236	0.2	0.50648	0.1875	0.167522	0.444547
AADAT	189.319	208.845	0.906503	-0.141617	189.605	209.242	0.90615	-0.142179	0.091567	0.358633	0.114286	0.376424	0.875	0.0612174	0.242561
AAGAB	2684.3	2333.45	1.15036	0.202081	2687.97	2335.91	1.15072	0.202535	0.0099933	0.118287	0.0285714	0.17463	0	0.00543326	0.0463671
AAK1	726.04	677.978	1.07089	0.0988119	718.788	670.432	1.07213	0.100476	0.53009	0.786091	1	1	0.5	0.310102	0.614533
AAMP	1768.41	1403.26	1.26022	0.333672	1696.5	1383.78	1.22599	0.293945	0.0598419	0.288442	0.2	0.50648	0.1875	0.0101497	0.0722407
AANAT	140.039	134.648	1.04003	0.0566289	138.553	134.245	1.03209	0.0455753	0.331341	0.647471	0.685714	0.873921	0.375	0.452263	0.72966
AARS	7883.01	7621.09	1.03437	0.04875	7888.34	7604.59	1.03731	0.0528505	0.281685	0.603405	0.342857	0.650677	0.25	0.398113	0.690053
AARS2	1047.04	1112.3	0.941328	-0.0872307	1048.77	1086.79	0.965014	-0.0513788	0.520335	0.780433	0.485714	0.761963	0.6875	0.522185	0.775945
AARSD1	735.342	708.583	1.03776	0.0534778	730.094	703.281	1.03813	0.0539805	0.661318	0.858427	0.885714	0.962774	0.4375	0.553698	0.796626
AASDH	1726.38	1431.84	1.20571	0.269882	1738.4	1448.94	1.19978	0.26277	0.00550844	0.0874173	0.0285714	0.17463	0	0.0014987	0.0186209
AASDHPPT	4024.61	3696.4	1.08879	0.122729	3930.22	3628.28	1.08322	0.115324	0.170215	0.480923	0.114286	0.376424	0.125	0.136842	0.395695
AASS	255.215	257.878	0.989673	-0.0149768	256.288	254.283	1.00788	0.0113281	0.695859	0.874305	0.885714	0.962774	0.5625	0.837051	0.941528
AATF	632.378	564.054	1.12113	0.164954	655.46	569.785	1.15036	0.20209	0.156604	0.462223	0.2	0.50648	0.1875	0.0544631	0.225118
AATK	297.833	251.351	1.18493	0.244802	296.64	248.155	1.19538	0.257474	0.0129013	0.133175	0.0285714	0.17463	0	0.00165983	0.0200212
ABAT	565.4	485.655	1.1642	0.219341	554.956	484.137	1.14628	0.196958	0.119674	0.406113	0.342857	0.650677	0.25	0.0364435	0.173472
ABCA1	8851.74	9969.9	0.887847	-0.171618	8888.19	9957.96	0.892571	-0.163961	0.0920746	0.359343	0.114286	0.376424	0.875	0.0393724	0.18231
ABCA10	295.471	324.3	0.911103	-0.134314	298.335	347.241	0.859159	-0.219003	0.251056	0.573473	0.342857	0.650677	0.75	0.0981366	0.326727
ABCA11	331.485	390.637	0.848576	-0.236884	327.816	380.597	0.86132	-0.215379	0.0989671	0.372024	0.2	0.50648	0.8125	0.0264641	0.141421
ABCA12	680.989	456.036	1.49328	0.578484	651.168	457.684	1.42275	0.508679	0.0227687	0.174544	0.0285714	0.17463	0	0.000102494	0.00267266
ABCA13	1487.05	2711.42	0.54844	-0.866594	1432.6	2685.56	0.533447	-0.906582	0.00017538	0.0199666	0.0285714	0.17463	1	3.99907e-08	9.37752e-06
ABCA2	184.189	199.239	0.924466	-0.113307	185.253	200.355	0.924624	-0.113062	0.149544	0.452913	0.114286	0.376424	0.875	0.121879	0.370267
ABCA3	224.391	238.684	0.940116	-0.0890894	224.008	236.648	0.946589	-0.0791899	0.0946984	0.363529	0.114286	0.376424	0.875	0.1995	0.489513
ABCA4	509.93	487.607	1.04578	0.0645808	505.847	473.771	1.0677	0.0945122	0.306943	0.626477	0.485714	0.761963	0.3125	0.217688	0.513839
ABCA5	330.75	390.201	0.847641	-0.238476	323.26	395.107	0.818158	-0.289549	0.00270052	0.0636577	0.0285714	0.17463	1	0.000772759	0.0115024
ABCA6	176.419	193.398	0.912207	-0.132567	171.191	194.159	0.881702	-0.181637	0.0248144	0.182092	0.0285714	0.17463	1	0.016573	0.102473
ABCA7	215.561	274.254	0.78599	-0.347418	230.21	267.743	0.859818	-0.217896	0.10844	0.388449	0.245383	0.620459	0.78125	0.0283791	0.147876
ABCA8	168.929	165.92	1.01813	0.0259247	169.847	169.993	0.999143	-0.00123645	0.985328	0.995594	0.685714	0.873921	0.375	0.983164	0.995199
ABCA9	219.463	214.523	1.02303	0.0328419	219.807	210.086	1.04627	0.065257	0.372116	0.680318	0.685714	0.873921	0.375	0.375553	0.671983
ABCB1	146.864	159.993	0.917946	-0.123519	149.037	158.982	0.937445	-0.0931939	0.019236	0.161096	0.0571429	0.25625	0.9375	0.119141	0.365591
ABCB10	3445.89	3404.29	1.01222	0.0175234	3392.62	3407.28	0.995698	-0.00621914	0.93194	0.978625	0.771503	0.962774	0.40625	0.891757	0.964535
ABCB11	172.012	151.03	1.13892	0.187673	174.815	157.195	1.11209	0.153279	0.106214	0.384943	0.2	0.50648	0.1875	0.0546193	0.22543
ABCB4	146.189	147.661	0.990037	-0.0144461	146.963	149.025	0.986161	-0.0201048	0.798006	0.922857	0.885714	0.962774	0.5625	0.817844	0.932083
ABCB5	133.938	131.276	1.02027	0.028955	133.999	133.154	1.00635	0.00912776	0.918385	0.974191	0.885714	0.962774	0.4375	0.859504	0.950126
ABCB6	2401.87	1645.44	1.45971	0.545686	2357.82	1653.71	1.42577	0.511744	0.00340768	0.0709561	0.0285714	0.17463	0	0.000116825	0.00292275
ABCB7	2115.54	2132.84	0.991889	-0.0117491	2127.49	2126.73	1.00036	0.000514998	0.995307	0.99874	1	1	0.5	0.954619	0.987551
ABCB8	160.085	157.144	1.01872	0.0267506	158.838	156.83	1.0128	0.0183537	0.742978	0.898782	0.885714	0.962774	0.4375	0.765305	0.907801
ABCB9	590.908	646.567	0.913916	-0.129866	595.883	652.306	0.913502	-0.13052	0.0898778	0.354968	0.114286	0.376424	0.875	0.0731711	0.272803
ABCC1	225.905	211.593	1.06764	0.094427	227.688	215.507	1.05652	0.0793254	0.504067	0.771641	0.685714	0.873921	0.375	0.422886	0.708614
ABCC10	718.029	647.841	1.10834	0.148403	705.236	693.066	1.01756	0.0251132	0.867838	0.95427	0.885714	0.962774	0.4375	0.778841	0.914618
ABCC11	202.681	206.731	0.980409	-0.0285442	201.154	206.278	0.975161	-0.0362878	0.663274	0.859439	0.885714	0.962774	0.5625	0.665192	0.860225
ABCC12	133.429	138.732	0.961772	-0.0562338	134.311	140.838	0.953654	-0.068462	0.458146	0.740906	0.885714	0.962774	0.5625	0.42144	0.707625
ABCC13	173.798	165.353	1.05107	0.0718579	172.608	166.13	1.03899	0.0551842	0.103375	0.380179	0.114286	0.376424	0.125	0.338148	0.639377
ABCC2	177.67	187.167	0.949262	-0.0751222	179.373	180.662	0.992868	-0.0103261	0.928355	0.977638	0.885714	0.962774	0.5625	0.980002	0.994296
ABCC3	1590.28	682.671	2.32949	1.22001	1575.35	677.192	2.32631	1.21804	0.00101787	0.0425028	0.0285714	0.17463	0	8.67267e-10	6.9875e-07
ABCC4	566.397	475.391	1.19144	0.252701	554.735	470.173	1.17985	0.238606	0.0787971	0.332162	0.2	0.50648	0.1875	0.0170717	0.104587
ABCC5	1612.86	1982.98	0.813354	-0.298045	1595.83	2037.3	0.783306	-0.352353	0.0146839	0.141359	0.0285714	0.17463	1	0.000406564	0.00716091
ABCC6	199.504	205.485	0.970892	-0.0426169	199.39	210.725	0.946212	-0.0797652	0.145919	0.447672	0.0285714	0.17463	1	0.213705	0.509101
ABCC6P1	236	267.078	0.883636	-0.178475	237.797	270.647	0.878624	-0.186683	0.0583083	0.285117	0.0571429	0.25625	0.9375	0.0184543	0.110832
ABCC6P2	280.761	266.884	1.052	0.073129	285.34	279.873	1.01953	0.027906	0.8523	0.947746	0.685714	0.873921	0.375	0.723009	0.888166
ABCC8	133.993	148.42	0.902795	-0.14753	134.313	146.46	0.917065	-0.124904	0.174921	0.486735	0.2	0.50648	0.8125	0.126125	0.377294
ABCC9	263.402	258.682	1.01824	0.0260829	257.566	254.604	1.01163	0.0166885	0.823019	0.934702	1	1	0.5	0.807103	0.927051
ABCD1	181.85	168.001	1.08243	0.114279	184.055	166.109	1.10804	0.148007	0.124129	0.414142	0.114286	0.376424	0.125	0.0771741	0.281482
ABCD2	146.463	152.339	0.961424	-0.0567554	146.035	151.404	0.964538	-0.0520901	0.141412	0.441475	0.114286	0.376424	0.875	0.374409	0.671484
ABCD3	3928.36	3907.41	1.00536	0.0077162	3923.54	3909.15	1.00368	0.00529966	0.884368	0.960756	0.885714	0.962774	0.4375	0.937028	0.981934
ABCD4	190.552	193.738	0.983552	-0.0239262	189.905	194.047	0.978654	-0.0311285	0.357039	0.669584	0.685714	0.873921	0.625	0.597016	0.822867
ABCE1	3228.68	2824.73	1.14301	0.192833	3259.43	2794.24	1.16648	0.222162	0.00344384	0.0710742	0.0285714	0.17463	0	0.00329732	0.0328926
ABCF1	3590.01	3065.4	1.17114	0.227915	3587.18	3085.02	1.16278	0.217572	0.00276649	0.0646187	0.0285714	0.17463	0	0.00187809	0.0220035
ABCF2	325.516	305.324	1.06613	0.0923835	327.133	306.452	1.06749	0.0942165	0.123022	0.412055	0.114286	0.376424	0.125	0.153877	0.423688
ABCF3	375.59	354.13	1.0606	0.0848791	392.143	349.323	1.12258	0.166817	0.147479	0.450043	0.114286	0.376424	0.125	0.0694779	0.263727
ABCG1	952.741	852.365	1.11776	0.160613	951.86	839.666	1.13362	0.180934	0.00254821	0.0621661	0.0285714	0.17463	0	0.0083474	0.0626743
ABCG2	144.985	132.985	1.09024	0.12464	144.307	137.117	1.05243	0.0737271	0.413434	0.709308	0.342857	0.650677	0.25	0.349721	0.650233
ABCG4	211.559	220.982	0.95736	-0.0628672	211.38	228.999	0.923061	-0.115503	0.372734	0.68088	0.685714	0.873921	0.625	0.25857	0.56226
ABCG5	171.561	158.585	1.08182	0.113461	177.441	159.689	1.11116	0.152069	0.112469	0.39508	0.114286	0.376424	0.125	0.0624055	0.245502
ABCG8	155.958	154.783	1.00759	0.0109089	158.477	171.192	0.925723	-0.111348	0.622001	0.837778	1	1	0.5	0.56297	0.801958
ABHD1	199.988	172.125	1.16188	0.216455	193.633	177.689	1.08973	0.123969	0.321536	0.639344	0.485714	0.761963	0.3125	0.192417	0.480465
ABHD10	1251.88	1185.35	1.05613	0.0787815	1269.63	1186.01	1.07051	0.0982962	0.358581	0.670767	0.685714	0.873921	0.375	0.245643	0.548469
ABHD11	222.6	202.164	1.10109	0.13893	219.981	201.666	1.09082	0.125408	0.0491653	0.261063	0.114286	0.376424	0.125	0.0689428	0.262393
ABHD12	827.171	850.562	0.972499	-0.0402319	810.344	849.213	0.954229	-0.0675929	0.151464	0.455317	0.0571429	0.25625	0.9375	0.262351	0.565871
ABHD12B	375.971	352.546	1.06644	0.0928093	381.281	363.037	1.05025	0.0707357	0.392846	0.696064	0.342857	0.650677	0.25	0.328452	0.630344
ABHD13	285.323	261.475	1.09121	0.125924	286.585	258.827	1.10724	0.146974	0.00366464	0.0732185	0.0285714	0.17463	0	0.0225376	0.126665
ABHD14A	301.657	267.528	1.12757	0.173217	288.342	274.687	1.04971	0.0699923	0.577983	0.815	0.885714	0.962774	0.4375	0.471828	0.742938
ABHD14B	573.939	458.525	1.25171	0.323896	564.521	448.852	1.2577	0.330787	0.0146218	0.141151	0.0285714	0.17463	0	0.00170407	0.0204308
ABHD15	1696.5	1554.92	1.09105	0.125719	1683.12	1571.78	1.07084	0.0987451	0.163083	0.470819	0.2	0.50648	0.1875	0.167947	0.445282
ABHD2	518.204	453.982	1.14146	0.190886	521.003	458.313	1.13678	0.184959	0.00283145	0.0653709	0.0285714	0.17463	0	0.00750419	0.0581776
ABHD3	2685.16	2288.4	1.17338	0.230671	2654.01	2312.04	1.14791	0.199008	0.0233056	0.176545	0.0571429	0.25625	0.0625	0.0126218	0.0841507
ABHD4	454.982	330.601	1.37623	0.460717	447.733	356.057	1.25747	0.330529	0.0851008	0.346109	0.114286	0.376424	0.125	0.0124861	0.0835294
ABHD5	4290.95	4620.57	0.928663	-0.106772	4296.53	4701.66	0.913832	-0.129999	0.0544481	0.274574	0.029401	0.177355	1	0.0499476	0.212555
ABHD6	1012.15	1315.31	0.769515	-0.377978	1025.77	1330.61	0.7709	-0.375384	0.000820847	0.039167	0.0285714	0.17463	1	8.54498e-05	0.00237822
ABHD7	513.887	545.51	0.94203	-0.0861548	514.957	539.36	0.954756	-0.0667957	0.372723	0.68088	0.342857	0.650677	0.75	0.362284	0.661024
ABHD8	1984.46	1631.97	1.216	0.282138	1976.61	1602.36	1.23356	0.302827	0.0066943	0.0961952	0.0285714	0.17463	0	0.00112189	0.0150329
ABHD9	2146.38	1288.03	1.6664	0.736739	2117.65	1234.73	1.71508	0.778272	0.000494631	0.0322454	0.0285714	0.17463	0	2.32671e-06	0.000180965
ABI1	1785.66	1929.41	0.925494	-0.111704	1784.93	1924.36	0.927544	-0.108512	0.36268	0.673808	0.342857	0.650677	0.75	0.20731	0.500623
ABI2	567.996	483.208	1.17547	0.233236	570.456	482.511	1.18227	0.241554	0.00891794	0.112258	0.0285714	0.17463	0	0.00366226	0.0353006
ABI3	189.439	192.242	0.985416	-0.0211948	189.798	194.242	0.977121	-0.0333902	0.764603	0.907941	1	1	0.5	0.794127	0.921193
ABI3BP	389.394	754.569	0.516049	-0.95442	392.079	749.197	0.523333	-0.9342	7.29011e-06	0.00633019	0.0285714	0.17463	1	7.42796e-09	2.98138e-06
ABL1	1107.65	1115.88	0.992624	-0.0106804	1099.66	1118.13	0.983481	-0.0240313	0.680812	0.867465	1	1	0.5	0.689408	0.871629
ABL2	193.048	199.118	0.96952	-0.0446581	193.856	197.684	0.980633	-0.0282148	0.47225	0.750625	0.685714	0.873921	0.625	0.643065	0.847941
ABLIM1	3400.04	3232.32	1.05189	0.0729822	3396.73	3261.73	1.04139	0.0585096	0.105371	0.383115	0.2	0.50648	0.1875	0.311715	0.616111
ABLIM2	421.753	445.039	0.947678	-0.0775317	419.438	454.908	0.922029	-0.117116	0.159282	0.466055	0.2	0.50648	0.8125	0.120987	0.368841
ABLIM3	1150.42	1100.5	1.04536	0.0639966	1157.65	1085.35	1.06661	0.093035	0.384246	0.689994	0.485714	0.761963	0.3125	0.275278	0.579395
ABO	151.177	152.72	0.989898	-0.014648	150.257	156.49	0.96017	-0.0586375	0.377452	0.684538	0.485714	0.761963	0.6875	0.394982	0.687597
ABP1	339.291	332.073	1.02174	0.0310217	351.785	333.442	1.05501	0.0772576	0.45389	0.738078	0.685714	0.873921	0.375	0.388403	0.682617
ABR	1997.51	2190.44	0.911924	-0.133015	2035.24	2186.78	0.930702	-0.103609	0.216445	0.538703	0.342857	0.650677	0.75	0.151173	0.419219
ABRA	154.554	162.067	0.953642	-0.0684797	154.771	158.747	0.974958	-0.0365882	0.667195	0.861252	0.685714	0.873921	0.625	0.662034	0.859173
ABT1	723.971	620.818	1.16616	0.221761	716.374	619.496	1.15638	0.209619	0.0640374	0.29912	0.114286	0.376424	0.125	0.0210035	0.120859
ABTB1	374.307	303.434	1.23357	0.302843	374.758	300.507	1.24709	0.318562	0.0186831	0.159052	0.0285714	0.17463	0	0.00269158	0.0282764
ABTB2	367.647	338.302	1.08674	0.120011	373.954	342.018	1.09338	0.128789	0.264806	0.587622	0.342857	0.650677	0.25	0.140732	0.402483
ACAA1	1489.08	1606.95	0.926654	-0.109897	1461.3	1618.03	0.903136	-0.146986	0.117771	0.403775	0.114286	0.376424	0.875	0.0594272	0.237966
ACAA2	1498.88	1802.95	0.831347	-0.266477	1503.79	1743.17	0.862679	-0.213105	0.157418	0.46359	0.342857	0.650677	0.75	0.0530199	0.221277
ACACA	3557.48	3353.58	1.0608	0.0851526	3565.65	3392.44	1.05106	0.0718402	0.0590383	0.287362	0.2	0.50648	0.1875	0.213841	0.509268
ACACB	363.119	419.868	0.86484	-0.209495	364.259	455.722	0.799299	-0.323192	0.23354	0.55509	0.2	0.50648	0.8125	0.055456	0.227783
ACAD10	602.669	865.991	0.69593	-0.522986	619.999	846.818	0.732151	-0.449788	0.00509006	0.08462	0.0285714	0.17463	1	0.000138635	0.00330766
ACAD11	2098.05	2589.72	0.810147	-0.303744	2057.92	2696.28	0.763244	-0.389784	0.00684592	0.0972988	0.0285714	0.17463	1	9.27519e-05	0.00251029
ACAD8	2362.61	2030.17	1.16375	0.218781	2331.72	2068.48	1.12726	0.172819	0.0187007	0.159146	0.0571429	0.25625	0.0625	0.0174817	0.106461
ACAD9	1352.6	1420.54	0.952179	-0.0706956	1366.61	1432.47	0.95402	-0.0679081	0.230312	0.551798	0.2	0.50648	0.8125	0.297797	0.602574
ACADL	215.2	216.103	0.995822	-0.00603965	209.848	216.722	0.968283	-0.0464996	0.624964	0.839502	0.685714	0.873921	0.625	0.602756	0.826281
ACADM	4394.43	4212.86	1.0431	0.0608754	4347.2	4181.6	1.0396	0.0560295	0.322404	0.639596	0.342857	0.650677	0.25	0.397966	0.689925
ACADS	227.018	204.314	1.11112	0.152016	230.487	207.811	1.10912	0.14941	0.12777	0.41982	0.114286	0.376424	0.125	0.0754371	0.277725
ACADSB	289.889	269.121	1.07717	0.107246	291.525	257.45	1.13235	0.179326	0.0840323	0.343883	0.0571429	0.25625	0.0625	0.0435399	0.194643
ACADVL	3567.2	3881.65	0.918991	-0.121877	3520.39	3868	0.91013	-0.135855	0.0572381	0.282744	0.114286	0.376424	0.875	0.0602886	0.240405
ACAN	131.118	130.96	1.00121	0.0017385	129.338	132.592	0.975457	-0.0358494	0.393741	0.696807	0.685714	0.873921	0.625	0.547592	0.793176
ACAP1	211.68	249.536	0.848294	-0.237363	208.936	250.875	0.83283	-0.263906	0.0231869	0.176113	0.0285714	0.17463	1	0.005149	0.0446446
ACAP2	1494.82	1260.3	1.18608	0.246204	1505.54	1289.33	1.16769	0.223654	0.0129776	0.133611	0.0285714	0.17463	0	0.00593106	0.049199
ACAP3	139.817	139.778	1.00028	0.000403633	140.886	138.597	1.01652	0.0236321	0.796675	0.922301	1	1	0.5	0.826173	0.936193
ACAT1	3347.78	2897.79	1.15528	0.208248	3346.05	2938.71	1.13861	0.187273	0.0478265	0.256802	0.114286	0.376424	0.125	0.0241998	0.133125
ACAT2	2686.38	1540.64	1.74369	0.80214	2559.83	1535.87	1.66669	0.736988	0.00553068	0.0875677	0.0285714	0.17463	0	5.40263e-07	6.03048e-05
ACBD3	7206.21	6181.7	1.16573	0.221237	7193.18	6314.36	1.13918	0.187993	0.0562295	0.279543	0.0571429	0.25625	0.0625	0.0240287	0.132531
ACBD4	206.238	239.571	0.860864	-0.216143	204.708	240.387	0.85158	-0.231786	0.108337	0.388334	0.2	0.50648	0.8125	0.0209477	0.120663
ACBD5	375.763	298.611	1.25837	0.331556	379.242	290.924	1.30358	0.382477	0.00242531	0.0609819	0.0285714	0.17463	0	0.000172909	0.00388783
ACBD6	804.055	713.742	1.12653	0.171891	794.837	727.832	1.09206	0.127052	0.278072	0.599858	0.485714	0.761963	0.3125	0.180385	0.464024
ACBD7	342.087	424.471	0.805915	-0.3113	346.888	428.299	0.80992	-0.304149	0.0123006	0.130357	0.0285714	0.17463	1	0.00196416	0.0226571
ACCN1	147.06	150.643	0.976212	-0.0347342	146.31	149.817	0.976596	-0.0341657	0.26131	0.583506	0.342857	0.650677	0.75	0.552674	0.796027
ACCN2	224.349	267.338	0.839197	-0.252919	226.265	261.738	0.864471	-0.21011	0.0869839	0.349604	0.114286	0.376424	0.875	0.0208546	0.120203
ACCN3	164.625	156.488	1.05199	0.0731277	162.55	159.365	1.01999	0.0285495	0.632228	0.843243	0.685714	0.873921	0.375	0.654425	0.854857
ACCN4	166.046	157.205	1.05624	0.0789394	163.774	159.351	1.02775	0.0394942	0.454456	0.738361	0.685714	0.873921	0.375	0.528487	0.780002
ACCN5	150.618	163.632	0.920466	-0.119564	152.781	161.621	0.945306	-0.0811461	0.379631	0.68639	0.685714	0.873921	0.625	0.331685	0.633069
ACCS	605.628	834.23	0.725972	-0.462014	594.817	824.116	0.721763	-0.470402	0.000893386	0.0398337	0.0285714	0.17463	1	3.27391e-05	0.0011962
ACCSL	153.551	156.313	0.982326	-0.0257261	154.343	157.031	0.982885	-0.0249058	0.622732	0.838142	0.485714	0.761963	0.6875	0.687174	0.870921
ACD	720.98	723.299	0.996795	-0.00463149	736.84	752.747	0.978868	-0.0308142	0.817976	0.932296	0.885714	0.962774	0.5625	0.785801	0.917554
ACE	141.138	143.285	0.985012	-0.0217875	140.949	143.626	0.981361	-0.0271448	0.535467	0.788829	0.685714	0.873921	0.625	0.656407	0.855791
ACE2	1073.88	1218.12	0.881589	-0.181821	1065.06	1214.5	0.876953	-0.189429	0.232252	0.554	0.342857	0.650677	0.75	0.105518	0.34069
ACER1	153.459	165.794	0.925602	-0.111536	156.199	162.535	0.961016	-0.0573678	0.392327	0.695802	0.685714	0.873921	0.625	0.412264	0.700565
ACER2	278.541	282.362	0.986469	-0.0196543	278.457	281.275	0.989979	-0.01453	0.89308	0.964549	1	1	0.5	0.955055	0.987762
ACER3	390.605	284.665	1.37216	0.456446	382.685	293.341	1.30457	0.383576	0.00954042	0.115344	0.0285714	0.17463	0	0.000734768	0.0111374
ACHE	155.268	150.365	1.0326	0.0462852	157.996	150.046	1.05298	0.0744849	0.154743	0.459745	0.485714	0.761963	0.3125	0.24292	0.545099
ACIN1	1742.74	1838.3	0.948018	-0.0770144	1719.71	1844.98	0.932102	-0.10144	0.135535	0.431969	0.114286	0.376424	0.875	0.140566	0.402375
ACLY	4328.8	4389.55	0.98616	-0.0201064	4349.34	4423.76	0.983176	-0.0244785	0.753093	0.902881	0.685714	0.873921	0.625	0.73293	0.892017
ACMSD	148.422	138.26	1.0735	0.102318	146.121	139.351	1.04858	0.0684385	0.33961	0.655388	0.685714	0.873921	0.375	0.350145	0.650737
ACN9	2988.51	2226.63	1.34216	0.424562	3012.94	2257.69	1.33452	0.416326	0.00110437	0.0443188	0.0285714	0.17463	0	4.76687e-05	0.00156842
ACO1	6536.75	5362.37	1.219	0.285702	6426.18	5462.31	1.17646	0.234451	0.0111142	0.124401	0.0571429	0.25625	0.0625	0.00451003	0.0408398
ACO2	1491.7	1477.01	1.00995	0.0142825	1469.42	1527.83	0.961769	-0.0562373	0.672968	0.864063	1	1	0.5	0.591333	0.819542
ACOT1	271.503	275.784	0.984478	-0.022569	272.01	280.109	0.971088	-0.0423253	0.423537	0.715196	0.685714	0.873921	0.625	0.507287	0.765854
ACOT11	681.408	567.874	1.19993	0.262948	682.059	569.817	1.19698	0.259398	0.00199436	0.0561604	0.0285714	0.17463	0	0.000951215	0.0133732
ACOT12	146.432	150.381	0.973746	-0.0383833	147.508	149.771	0.984888	-0.0219681	0.598003	0.825629	0.685714	0.873921	0.625	0.720777	0.887262
ACOT2	209.849	228.984	0.916435	-0.125895	212.291	223.531	0.949715	-0.0744335	0.584572	0.81888	0.485714	0.761963	0.6875	0.558267	0.799502
ACOT4	1092.2	934.064	1.1693	0.225648	1119.71	924.714	1.21087	0.276047	0.0115203	0.126439	0.0285714	0.17463	0	0.00252606	0.0270944
ACOT6	142.31	147.316	0.96602	-0.0498747	144.945	149.225	0.971315	-0.041989	0.629316	0.842072	0.685714	0.873921	0.625	0.623798	0.837496
ACOT7	1325.26	1078.42	1.22889	0.29736	1349.74	1110.44	1.2155	0.281547	0.00968169	0.116247	0.0285714	0.17463	0	0.00191889	0.0223648
ACOT8	368.993	339.174	1.08792	0.121567	382.482	336.01	1.13831	0.186888	0.15811	0.464274	0.114286	0.376424	0.125	0.0627134	0.246123
ACOT9	1674.41	1282.02	1.30606	0.385227	1675.99	1308.99	1.28037	0.356557	0.000447413	0.0315215	0.0285714	0.17463	0	8.00746e-05	0.00227908
ACOX1	870.304	913.049	0.953185	-0.0691724	874.952	905.195	0.966589	-0.0490262	0.350937	0.664056	0.485714	0.761963	0.6875	0.437818	0.719577
ACOX2	230.942	215.594	1.07119	0.099216	228.66	215.302	1.06204	0.0868408	0.193808	0.511565	0.342857	0.650677	0.25	0.203244	0.495044
ACOX3	1283.48	1068.44	1.20127	0.264561	1249.97	1062.35	1.1766	0.234627	0.0562799	0.279637	0.114286	0.376424	0.125	0.00903817	0.0665717
ACOXL	146.165	144.094	1.01438	0.0205937	149.265	148.488	1.00524	0.00753719	0.943284	0.981568	0.885714	0.962774	0.4375	0.876198	0.957398
ACP1	3387.26	3156.52	1.0731	0.101783	3443.31	3154.15	1.09168	0.126544	0.165637	0.474746	0.2	0.50648	0.1875	0.117481	0.362445
ACP2	1358.45	1218.35	1.11499	0.157034	1375.28	1209.2	1.13735	0.185677	0.121174	0.408996	0.114286	0.376424	0.125	0.048695	0.209372
ACP5	445.165	299.179	1.48796	0.573333	448.056	340.695	1.31512	0.395198	0.0983589	0.371203	0.114286	0.376424	0.125	0.0108674	0.0755477
ACP6	863.497	753.615	1.14581	0.196364	877.156	770.77	1.13803	0.186534	0.0171712	0.151475	0.0285714	0.17463	0	0.0129887	0.0860488
ACPL2	836.958	721.798	1.15955	0.21356	839.473	728.896	1.1517	0.20377	0.00410393	0.0767125	0.0285714	0.17463	0	0.00385858	0.0366186
ACPP	580.243	739.158	0.785006	-0.349224	605.742	737.214	0.821663	-0.283381	0.0537952	0.272902	0.114286	0.376424	0.875	0.00872782	0.0649563
ACPT	220.907	227.034	0.973013	-0.0394684	218.466	225.194	0.970123	-0.0437605	0.644775	0.850314	0.485714	0.761963	0.6875	0.599523	0.824234
ACR	168.786	159.613	1.05747	0.0806157	168.11	165.843	1.01367	0.0195931	0.809843	0.92838	0.485714	0.761963	0.3125	0.739961	0.896167
ACRBP	143.627	152.418	0.942319	-0.0857119	147.536	152.842	0.965288	-0.0509688	0.553156	0.800019	0.485714	0.761963	0.6875	0.48649	0.753386
ACRC	273.128	263.139	1.03796	0.0537522	276.191	268.46	1.0288	0.0409579	0.745348	0.899853	0.685714	0.873921	0.375	0.605365	0.827501
ACRV1	164.937	187.863	0.877965	-0.187764	161.962	186.637	0.86779	-0.204583	0.0520221	0.268021	0.0571429	0.25625	0.9375	0.0222231	0.125547
ACSBG1	260.427	302.96	0.859607	-0.218252	256.929	301.639	0.851778	-0.23145	0.00376909	0.0741593	0.0285714	0.17463	1	0.00235675	0.0257313
ACSBG2	140.858	147.723	0.953526	-0.0686559	145.001	155.448	0.932796	-0.100366	0.349729	0.663003	0.2	0.50648	0.8125	0.258515	0.56226
ACSF2	1218.36	1435.48	0.848745	-0.236597	1235.32	1509.45	0.81839	-0.289139	0.113946	0.398045	0.0571429	0.25625	0.9375	0.0158504	0.099352
ACSF3	168.717	176.002	0.958605	-0.060992	168.227	174.2	0.965713	-0.0503329	0.424915	0.716251	0.485714	0.761963	0.6875	0.458155	0.733493
ACSL1	6873.54	6990.16	0.983316	-0.0242725	6798.94	7038.17	0.966009	-0.0498909	0.669551	0.862381	0.885714	0.962774	0.5625	0.659313	0.857753
ACSL3	3619.81	3249.19	1.11407	0.155834	3620.08	3251.87	1.11323	0.154751	0.0166894	0.149363	0.0285714	0.17463	0	0.0215464	0.123052
ACSL4	1239.51	1195.56	1.03676	0.0520771	1244.89	1169.3	1.06465	0.0903736	0.256639	0.578228	0.342857	0.650677	0.25	0.211975	0.506708
ACSL5	303.231	268.046	1.13126	0.177933	303.769	267.843	1.13413	0.181587	0.00595097	0.0908442	0.0285714	0.17463	0	0.00776175	0.0595279
ACSL6	140.819	143.743	0.979663	-0.029643	140.863	142.908	0.985687	-0.0207991	0.499453	0.76904	0.685714	0.873921	0.625	0.722313	0.887967
ACSM1	142.564	154.15	0.92484	-0.112724	142.615	154.675	0.922032	-0.117111	0.0559474	0.278789	0.0571429	0.25625	0.9375	0.0738156	0.274203
ACSM2A	138.625	135.289	1.02465	0.0351354	136.354	137.054	0.994889	-0.00739261	0.90426	0.968864	1	1	0.5	0.907412	0.970727
ACSM2B	149.562	156.568	0.955252	-0.0660462	150.75	155.412	0.969997	-0.0439477	0.0756329	0.325464	0.0571429	0.25625	0.9375	0.4335	0.716604
ACSM3	195.662	205.436	0.952422	-0.0703272	195.777	207.921	0.941591	-0.0868271	0.0826561	0.340837	0.0571429	0.25625	0.9375	0.166693	0.443171
ACSM4	145.519	138.208	1.05289	0.074357	142.133	145.628	0.975999	-0.0350483	0.759831	0.905759	0.885714	0.962774	0.4375	0.716533	0.884742
ACSM5	158.298	163.008	0.971102	-0.0423046	157.765	162.648	0.969976	-0.0439788	0.296045	0.616353	0.485714	0.761963	0.6875	0.465895	0.738839
ACSS1	283.866	443.332	0.640303	-0.643174	278.006	442.492	0.628274	-0.670534	0.00473499	0.0818878	0.0285714	0.17463	1	1.42293e-05	0.000667332
ACSS2	1861.3	1634.05	1.13907	0.187861	1871.62	1606.69	1.16489	0.220197	0.0155483	0.145183	0.0285714	0.17463	0	0.00697111	0.0553846
ACSS3	297.72	262.716	1.13324	0.180453	302.822	256.309	1.18147	0.240589	0.0971498	0.369122	0.114286	0.376424	0.125	0.0216371	0.123385
ACTA1	145.571	152.051	0.957385	-0.0628294	144.721	157.999	0.915959	-0.126646	0.210687	0.532478	0.2	0.50648	0.8125	0.134742	0.392552
ACTA2	2440.38	2543.19	0.959572	-0.0595371	2456.78	2565.69	0.95755	-0.0625798	0.215316	0.537427	0.342857	0.650677	0.75	0.321204	0.624173
ACTB	10671.7	10776.5	0.990277	-0.014096	10650.9	10763.1	0.989575	-0.0151188	0.669116	0.862171	1	1	0.5	0.792355	0.920326
ACTBL2	286.684	329.221	0.870793	-0.199598	288.366	323.237	0.892119	-0.164691	0.262759	0.584898	0.342857	0.650677	0.75	0.146012	0.410963
ACTC1	140.187	142.265	0.985394	-0.0212273	142.778	142.832	0.999615	-0.000554969	0.99037	0.997375	0.685714	0.873921	0.625	0.976933	0.993051
ACTG1	7396.04	8218.18	0.899961	-0.152066	7397.9	8309.88	0.890254	-0.167712	0.197268	0.51496	0.114286	0.376424	0.875	0.098487	0.3272
ACTG2	145.046	173.622	0.835413	-0.259439	144.846	172.629	0.83906	-0.253155	0.0193294	0.161204	0.0285714	0.17463	1	0.00377123	0.0359866
ACTL6A	4903.36	4468.71	1.09727	0.133913	4848.32	4459.26	1.08725	0.12068	0.0435405	0.243656	0.114286	0.376424	0.125	0.0677477	0.259353
ACTL6B	179.739	176.682	1.0173	0.0247456	177.772	179.095	0.992615	-0.0106935	0.949611	0.984391	0.885714	0.962774	0.5625	0.963306	0.990167
ACTL7A	129.361	134.895	0.95898	-0.0604274	131.9	140.415	0.93936	-0.0902497	0.262213	0.584594	0.2	0.50648	0.8125	0.229993	0.529487
ACTL7B	143.684	145.266	0.98911	-0.0157965	143.717	143.558	1.0011	0.00159289	0.969913	0.991238	1	1	0.5	0.984351	0.995513
ACTL8	199.628	194.656	1.02554	0.0363879	198.138	196.254	1.0096	0.0137836	0.840468	0.942479	1	1	0.5	0.82635	0.936236
ACTN1	5352.77	6042.65	0.885831	-0.174896	5374.8	6158.58	0.872734	-0.196386	0.0483298	0.258507	0.0285714	0.17463	1	0.0158909	0.0995063
ACTN2	135.29	134.657	1.0047	0.00676441	134.58	137.253	0.980526	-0.0283718	0.698006	0.875769	0.885714	0.962774	0.5625	0.690177	0.871864
ACTN3	197.052	182.438	1.0801	0.111169	204.814	189.758	1.07934	0.110154	0.384894	0.690422	0.342857	0.650677	0.25	0.273697	0.57777
ACTN4	5136.08	5482.53	0.936808	-0.0941747	5091.62	5504.97	0.924914	-0.112608	0.20136	0.520594	0.342857	0.650677	0.75	0.154195	0.424156
ACTR10	4199.84	3991.9	1.05209	0.0732592	4194.13	3917.6	1.07059	0.0984003	0.12644	0.417896	0.0571429	0.25625	0.0625	0.133227	0.390033
ACTR1A	4742.1	5043.53	0.940234	-0.0889081	4735.1	4964.56	0.953781	-0.0682707	0.378808	0.685842	0.342857	0.650677	0.75	0.375575	0.671983
ACTR1B	1851.48	1989.02	0.930853	-0.103375	1845.05	2007.02	0.919298	-0.121395	0.0829941	0.341668	0.0285714	0.17463	1	0.0744489	0.275443
ACTR2	9920.41	10079.3	0.98424	-0.0229183	10080.1	10152.8	0.992839	-0.0103688	0.906203	0.96955	1	1	0.46875	0.936972	0.981934
ACTR3	7937.66	8387.81	0.946334	-0.0795791	7882.67	8058.93	0.978128	-0.0319052	0.76801	0.909451	0.485714	0.761963	0.6875	0.796126	0.921853
ACTR3B	168.993	172.818	0.977871	-0.0322833	171.814	179.537	0.956981	-0.0634376	0.476356	0.753488	0.485714	0.761963	0.6875	0.43751	0.719535
ACTR5	791.923	713.803	1.10944	0.149833	791.438	716.377	1.10478	0.143757	0.00553671	0.0875677	0.0285714	0.17463	0	0.0238368	0.131917
ACTR6	5564.46	5281.33	1.05361	0.07534	5600.05	5288.83	1.05885	0.082492	0.0512468	0.266382	0.0814291	0.363912	0.09375	0.165954	0.441991
ACTR8	739.157	690.312	1.07076	0.0986329	764.18	693.386	1.1021	0.140253	0.44784	0.734411	0.485714	0.761963	0.3125	0.252338	0.556301
ACTRT1	295.06	271.741	1.08581	0.118775	295.681	274.795	1.07601	0.105689	0.399919	0.700688	0.342857	0.650677	0.25	0.271919	0.576107
ACTRT2	135.75	149.622	0.907283	-0.140375	135.973	160.276	0.848366	-0.237241	0.263548	0.586016	0.342857	0.650677	0.75	0.0964192	0.323201
ACVR1	7294.26	8694.46	0.838955	-0.253334	7461.01	8503.17	0.877439	-0.18863	0.026973	0.190921	0.0590719	0.264523	0.9375	0.016623	0.102679
ACVR1B	739.703	805.733	0.91805	-0.123356	730.907	806.506	0.906263	-0.141998	0.100276	0.37479	0.0571429	0.25625	0.9375	0.057717	0.233408
ACVR1C	253.266	266.315	0.951	-0.0724821	253.892	273.044	0.929858	-0.104918	0.423717	0.715347	0.885714	0.962774	0.5625	0.253345	0.557309
ACVR2A	1129.07	1113.04	1.0144	0.0206334	1130.19	1127.32	1.00255	0.00367793	0.956695	0.986661	0.885714	0.962774	0.4375	0.965614	0.990727
ACVR2B	152.555	153.762	0.992147	-0.0113746	153.387	158.292	0.969009	-0.0454181	0.574115	0.812422	1	1	0.5	0.576722	0.810382
ACVRL1	147.107	159.135	0.924415	-0.113387	152.267	158.845	0.958592	-0.0610115	0.359665	0.671982	0.342857	0.650677	0.75	0.352839	0.653247
ACY1	946.779	932.576	1.01523	0.0218063	946.761	944.747	1.00213	0.00307156	0.981226	0.993995	0.885714	0.962774	0.4375	0.865989	0.953037
ACY3	151.511	160.628	0.943238	-0.0843058	151.506	158.854	0.953741	-0.0683307	0.37103	0.679638	0.342857	0.650677	0.75	0.369872	0.667569
ACYP1	1066.36	1150.8	0.926629	-0.109936	1087.07	1148.47	0.946541	-0.0792636	0.213437	0.535925	0.342857	0.650677	0.75	0.218128	0.514137
ACYP2	1523.23	1298.6	1.17298	0.23018	1512.68	1303.77	1.16023	0.21441	0.00829164	0.107617	0.0285714	0.17463	0	0.00451966	0.0409035
ADA	1658.73	1676.38	0.989469	-0.0152735	1661.03	1656.7	1.00261	0.00376649	0.956224	0.986473	0.885714	0.962774	0.5625	0.928014	0.97869
ADAD1	146.681	132.446	1.10748	0.147278	143.885	134.987	1.06592	0.0920938	0.328383	0.64458	0.485714	0.761963	0.3125	0.275855	0.580026
ADAD2	152.129	146.965	1.03513	0.0498173	154.744	148.2	1.04415	0.0623332	0.526375	0.783689	0.342857	0.650677	0.25	0.41903	0.705756
ADAL	349.131	317.313	1.10027	0.137859	339.148	344.895	0.983336	-0.0242438	0.893359	0.964622	0.885714	0.962774	0.4375	0.934033	0.980717
ADAM10	2721.2	2738.78	0.993583	-0.00928732	2625.02	2745.06	0.956268	-0.0645133	0.500152	0.769438	0.885714	0.962774	0.5625	0.415986	0.703757
ADAM11	157.866	149.702	1.05454	0.0766076	157.453	153.029	1.02891	0.0411199	0.71433	0.883261	0.685714	0.873921	0.375	0.604351	0.826959
ADAM12	182.679	175.44	1.04126	0.0583341	181.834	175.719	1.0348	0.0493464	0.303802	0.623281	0.342857	0.650677	0.25	0.430348	0.71467
ADAM15	3060.12	3473.4	0.881017	-0.182758	3009.44	3478.28	0.865209	-0.208879	0.0209747	0.167339	0.0285714	0.17463	1	0.0107918	0.0752052
ADAM17	1095.82	1102.24	0.99418	-0.00842156	1111.65	1101.21	1.00948	0.0136122	0.811535	0.929133	1	1	0.5	0.831974	0.938817
ADAM18	139.21	133.542	1.04245	0.0599757	139.48	134.438	1.03751	0.0531217	0.238909	0.560994	0.2	0.50648	0.1875	0.377924	0.673689
ADAM19	314.6	433.552	0.725632	-0.46269	316.078	428.591	0.737483	-0.439319	0.0307833	0.203508	0.0285714	0.17463	1	0.000971397	0.0135657
ADAM2	262.108	246.057	1.06523	0.0911698	257.695	244.406	1.05437	0.076387	0.529857	0.785899	0.885714	0.962774	0.4375	0.454107	0.731104
ADAM20	143.018	138.779	1.03055	0.0434108	143.384	136.91	1.04729	0.0666579	0.295063	0.615186	0.342857	0.650677	0.25	0.327441	0.629791
ADAM21	178.06	161.305	1.10387	0.14257	178.546	166.027	1.0754	0.104878	0.428424	0.719313	0.485714	0.761963	0.3125	0.238045	0.539634
ADAM21P	162.914	157.637	1.03348	0.0475058	161.99	161.296	1.0043	0.00618857	0.944953	0.982473	0.685714	0.873921	0.375	0.898231	0.96698
ADAM22	151.352	154.408	0.980205	-0.0288445	149.803	154.081	0.97223	-0.0406299	0.272778	0.59534	0.2	0.50648	0.8125	0.494927	0.75806
ADAM23	247.813	204.24	1.21334	0.278987	247.218	207.019	1.19418	0.256021	0.0296867	0.200021	0.0571429	0.25625	0.0625	0.00750595	0.0581776
ADAM28	275.962	274.598	1.00497	0.0071473	281.319	274.687	1.02414	0.0344176	0.50605	0.772379	0.885714	0.962774	0.4375	0.599775	0.824346
ADAM29	187.939	167.971	1.11888	0.162055	187.788	170.263	1.10293	0.141342	0.0951122	0.364465	0.114286	0.376424	0.125	0.0603958	0.240649
ADAM30	143.762	150.157	0.957412	-0.0627882	144.16	146.66	0.982951	-0.0248079	0.625634	0.839863	0.485714	0.761963	0.6875	0.710083	0.881753
ADAM32	195.81	199.746	0.980295	-0.0287124	197.023	208.368	0.945557	-0.0807642	0.412332	0.708597	0.485714	0.761963	0.6875	0.346614	0.646774
ADAM33	176.467	175.346	1.00639	0.00919618	177.701	174.919	1.01591	0.0227657	0.7785	0.914032	0.885714	0.962774	0.4375	0.791981	0.92027
ADAM3A	146.927	147.985	0.99285	-0.0103529	146.159	148.112	0.986811	-0.0191544	0.718232	0.885472	0.885714	0.962774	0.5625	0.739176	0.895596
ADAM5	143.759	141.486	1.01606	0.0229882	146.634	141.868	1.03359	0.047666	0.542249	0.793043	0.885714	0.962774	0.4375	0.541133	0.78861
ADAM5P	137.858	137.037	1.00599	0.0086212	138.791	144.057	0.963443	-0.0537284	0.685089	0.869702	0.885714	0.962774	0.4375	0.669519	0.862127
ADAM6	190.329	203.306	0.936174	-0.0951518	190.027	203.883	0.932037	-0.101541	0.0394508	0.231532	0.0571429	0.25625	0.9375	0.105545	0.340705
ADAM7	197.65	193.263	1.0227	0.0323861	197.377	191.495	1.03072	0.0436466	0.602594	0.828075	0.885714	0.962774	0.4375	0.531588	0.782277
ADAM8	240.114	272.046	0.882623	-0.180131	241.258	268.891	0.897236	-0.15644	0.112849	0.395928	0.2	0.50648	0.8125	0.0639104	0.249254
ADAM9	2067.46	2225.17	0.929124	-0.106057	2077.34	2224.46	0.933861	-0.0987204	0.229659	0.551504	0.342857	0.650677	0.75	0.196957	0.486226
ADAMDEC1	147.064	156.75	0.938205	-0.0920249	148.029	158.066	0.936502	-0.0946464	0.197629	0.515382	0.342857	0.650677	0.75	0.193823	0.482325
ADAMTS1	652.484	602.544	1.08288	0.114877	661.494	585.29	1.1302	0.176577	0.200153	0.518868	0.2	0.50648	0.1875	0.0913089	0.312538
ADAMTS10	175.051	176.737	0.990462	-0.0138265	182.791	178.795	1.02235	0.0318835	0.810948	0.928896	0.885714	0.962774	0.5625	0.812454	0.929791
ADAMTS12	145.062	147.731	0.981938	-0.0262956	143.627	146.884	0.977823	-0.0323544	0.451233	0.736476	0.485714	0.761963	0.6875	0.585168	0.815431
ADAMTS13	174.135	166.015	1.04891	0.0688909	175.378	167.223	1.04877	0.0686945	0.205707	0.526404	0.2	0.50648	0.1875	0.286493	0.590927
ADAMTS14	147.529	151.432	0.974227	-0.0376694	148.829	149.825	0.993348	-0.0096283	0.764803	0.907985	0.885714	0.962774	0.5625	0.868194	0.953751
ADAMTS15	237.348	207.786	1.14227	0.191904	237.038	214.124	1.10701	0.146672	0.211567	0.533555	0.2	0.50648	0.1875	0.121677	0.369977
ADAMTS16	178.807	171.277	1.04396	0.0620729	179.558	168.32	1.06677	0.0932467	0.145106	0.44619	0.2	0.50648	0.1875	0.175107	0.456312
ADAMTS17	168.751	162.513	1.03839	0.0543477	171.75	162.662	1.05587	0.0784289	0.102067	0.37749	0.0285714	0.17463	0	0.198939	0.488762
ADAMTS18	167.703	165.706	1.01205	0.017283	166.989	164.179	1.01711	0.0244817	0.624582	0.83939	0.885714	0.962774	0.4375	0.686151	0.870477
ADAMTS19	157.434	159.114	0.989441	-0.0153146	162.96	156.587	1.0407	0.057558	0.537172	0.789699	0.685714	0.873921	0.375	0.480411	0.749258
ADAMTS2	150.127	147.964	1.01462	0.0209335	151.388	150.748	1.00424	0.00611019	0.874037	0.95671	0.885714	0.962774	0.4375	0.913139	0.972984
ADAMTS20	144.549	144.004	1.00379	0.00545583	144.466	144.036	1.00298	0.00429671	0.922495	0.975783	1	1	0.5	0.946679	0.984888
ADAMTS3	180.582	205.674	0.878002	-0.187704	183.408	196.63	0.932758	-0.100425	0.625967	0.8401	0.485714	0.761963	0.6875	0.606711	0.828585
ADAMTS4	165.107	152.618	1.08183	0.11348	164.118	152.293	1.07764	0.107881	0.257652	0.57911	0.342857	0.650677	0.25	0.198074	0.487898
ADAMTS5	146.137	142.375	1.02642	0.0376247	144.909	143.176	1.01211	0.0173624	0.810893	0.928896	0.685714	0.873921	0.375	0.841661	0.943345
ADAMTS6	223.606	304.804	0.733607	-0.44692	224.714	296.983	0.756658	-0.402287	0.0211922	0.168369	0.0285714	0.17463	1	0.000280075	0.00541904
ADAMTS7	166.475	162.92	1.02182	0.0311434	165.534	167.2	0.990038	-0.014444	0.860001	0.950701	1	1	0.5	0.901924	0.968409
ADAMTS8	178.508	191.559	0.931867	-0.101803	186.038	190.432	0.976928	-0.0336764	0.664385	0.859797	0.342857	0.650677	0.75	0.609967	0.830443
ADAMTS9	178.958	303.872	0.588923	-0.763848	183.366	322.272	0.568977	-0.813558	0.00954463	0.115351	0.0285714	0.17463	1	1.92265e-06	0.000157
ADAMTSL1	150.05	159.959	0.938053	-0.092259	153.025	158.544	0.965191	-0.0511137	0.278977	0.600288	0.342857	0.650677	0.75	0.405737	0.694962
ADAMTSL2	143.476	151.694	0.945825	-0.0803551	145.828	153.6	0.949404	-0.074906	0.151186	0.454905	0.2	0.50648	0.8125	0.235176	0.536176
ADAMTSL3	210.419	261.073	0.805978	-0.311188	201.844	260.709	0.774211	-0.3692	0.00522405	0.0853171	0.0285714	0.17463	1	0.000569342	0.00921926
ADAMTSL4	546.197	593.709	0.919975	-0.120333	527.439	599.632	0.879605	-0.185072	0.154195	0.459217	0.2	0.50648	0.8125	0.0696139	0.263957
ADAMTSL5	523.347	403.781	1.29612	0.374196	521.692	399.168	1.30695	0.386202	0.0122928	0.130319	0.0285714	0.17463	0	0.000154342	0.00357483
ADAP1	318.022	265.961	1.19575	0.257913	311.899	266.711	1.16942	0.225798	0.0476766	0.256347	0.114286	0.376424	0.125	0.0121597	0.0817988
ADAP2	771.156	514.021	1.50024	0.585195	772.569	506.518	1.52526	0.609051	3.00579e-05	0.0102027	0.0285714	0.17463	0	2.30969e-07	3.32913e-05
ADAR	3593.41	3564.28	1.00817	0.0117422	3564.7	3648.37	0.977067	-0.0334707	0.601429	0.827672	0.885714	0.962774	0.5625	0.640246	0.846733
ADARB1	601.344	684.949	0.87794	-0.187807	604.073	700.931	0.861816	-0.214547	0.0104431	0.120553	0.0285714	0.17463	1	0.00550813	0.0467017
ADARB2	242.155	282.424	0.857417	-0.221932	237.943	288.283	0.82538	-0.27687	0.00737619	0.101079	0.0285714	0.17463	1	0.00192077	0.0223652
ADAT1	1134.12	997.394	1.13708	0.185333	1132.08	981.711	1.15317	0.205606	0.00419664	0.0771702	0.0285714	0.17463	0	0.00452149	0.0409083
ADAT2	201.753	173.515	1.16274	0.217529	202.612	178.834	1.13296	0.180099	0.0484862	0.25884	0.114286	0.376424	0.125	0.0252989	0.1377
ADAT3	386.924	364.526	1.06144	0.0860282	390.866	367.956	1.06226	0.0871388	0.216825	0.538993	0.342857	0.650677	0.25	0.218861	0.514848
ADC	307.907	314.684	0.978462	-0.0314119	313.9	309.367	1.01465	0.0209841	0.841647	0.94306	0.885714	0.962774	0.4375	0.796302	0.921944
ADCK1	550.984	478.59	1.15127	0.203221	546.738	515.056	1.06151	0.0861186	0.602472	0.828075	0.342857	0.650677	0.25	0.349353	0.649818
ADCK2	1915.75	1672.92	1.14516	0.195544	1926.87	1677.37	1.14875	0.200062	0.0313046	0.205681	0.0814291	0.363912	0.09375	0.0131991	0.0871305
ADCK4	410.694	514.475	0.798277	-0.325038	392.9	518.751	0.757396	-0.400881	0.0041569	0.0770967	0.0285714	0.17463	1	9.28334e-05	0.00251034
ADCK5	254.752	273.493	0.931473	-0.102414	261.579	269.184	0.97175	-0.0413428	0.594713	0.823809	0.485714	0.761963	0.6875	0.563121	0.802031
ADCY1	155.427	158.245	0.982195	-0.025918	155.189	163.346	0.950059	-0.0739104	0.327009	0.643324	0.485714	0.761963	0.6875	0.31557	0.619817
ADCY10	152.646	144.529	1.05616	0.0788285	158.579	143.806	1.10273	0.141077	0.158126	0.464274	0.0285714	0.17463	0	0.0803498	0.288774
ADCY2	157.211	150.09	1.04744	0.0668739	158.005	147.309	1.07261	0.101123	0.209088	0.530047	0.342857	0.650677	0.25	0.184248	0.469426
ADCY3	2233.8	1925.88	1.15988	0.213978	2239.45	1982.55	1.12958	0.175788	0.159168	0.46602	0.2	0.50648	0.1875	0.0742667	0.275091
ADCY4	203.545	193.296	1.05302	0.0745342	202.043	191.229	1.05655	0.0793666	0.364427	0.675059	0.485714	0.761963	0.3125	0.328573	0.630449
ADCY5	159.35	157.677	1.01061	0.0152272	160.25	156.079	1.02673	0.0380532	0.425791	0.716686	0.685714	0.873921	0.375	0.532114	0.782649
ADCY6	941.906	1077	0.874561	-0.193369	942.172	1096.87	0.858963	-0.219332	0.0919892	0.35926	0.114286	0.376424	0.875	0.0283795	0.147876
ADCY7	769.991	754.723	1.02023	0.0288959	770.642	746.128	1.03285	0.0466377	0.746908	0.90029	0.685714	0.873921	0.375	0.645359	0.849357
ADCY8	191.411	177.933	1.07575	0.105339	186.835	176.6	1.05796	0.0812831	0.3346	0.650807	0.342857	0.650677	0.25	0.308823	0.613256
ADCY9	704.098	734.875	0.958119	-0.0617235	698.771	744.251	0.938893	-0.090968	0.396938	0.698645	0.685714	0.873921	0.625	0.325298	0.628127
ADCYAP1	147.726	153.013	0.965453	-0.0507226	147.11	150.147	0.979773	-0.0294802	0.652131	0.853606	0.885714	0.962774	0.5625	0.668138	0.861675
ADCYAP1R1	142.761	141.623	1.00804	0.0115487	141.441	141.268	1.00123	0.00176665	0.967383	0.990295	0.771503	0.962774	0.40625	0.986674	0.996199
ADD1	6444.91	6962.36	0.925679	-0.111416	6409.76	6965.65	0.920196	-0.119987	0.070234	0.313822	0.0285714	0.17463	1	0.076703	0.280251
ADD2	153.687	153.095	1.00386	0.00556049	153.862	152.935	1.00606	0.00872337	0.699843	0.876436	0.885714	0.962774	0.4375	0.87319	0.956273
ADD3	4584.32	4851.13	0.945001	-0.0816119	4556.07	5008.96	0.909584	-0.136721	0.181305	0.495086	0.342857	0.650677	0.75	0.108013	0.345197
ADH1A	829.198	955.576	0.867747	-0.204654	825.325	932.214	0.885339	-0.175698	0.132396	0.427537	0.114286	0.376424	0.875	0.0573842	0.232662
ADH1B	137.531	143.915	0.955643	-0.0654564	136.681	142.194	0.961235	-0.0570389	0.181482	0.495343	0.2	0.50648	0.8125	0.350724	0.651366
ADH1C	665.011	651.273	1.02109	0.0301154	652.843	672.154	0.971271	-0.0420549	0.637316	0.846253	1	1	0.5	0.580723	0.812668
ADH4	150.808	163.031	0.925024	-0.112438	149.769	161.936	0.924865	-0.112686	0.028848	0.1971	0.0571429	0.25625	0.9375	0.0788225	0.285539
ADH5	787.446	755.137	1.04279	0.0604426	780.264	745.64	1.04644	0.0654838	0.32493	0.641997	0.485714	0.761963	0.3125	0.326571	0.628885
ADH6	223.838	242.59	0.922699	-0.116068	224.653	249.288	0.901178	-0.150116	0.316684	0.635188	0.685714	0.873921	0.625	0.189626	0.476833
ADH7	10600.4	8273.38	1.28126	0.357564	10783.2	8184.89	1.31745	0.397754	0.00171103	0.0529631	0.0285714	0.17463	0	3.51488e-05	0.00126511
ADHFE1	503.567	521.246	0.966083	-0.0497814	497.454	525.185	0.947197	-0.0782637	0.285275	0.606567	0.485714	0.761963	0.6875	0.285121	0.589697
ADI1	3371.79	2492.75	1.35264	0.435776	3377.33	2542.75	1.32822	0.409494	0.0109863	0.1235	0.0285714	0.17463	0	0.000239432	0.00488649
ADIG	147.782	148.199	0.997188	-0.00406252	145.855	150.552	0.968802	-0.0457256	0.460376	0.742669	0.885714	0.962774	0.5625	0.496512	0.759006
ADIPOQ	162.686	162.438	1.00152	0.00219824	166.625	168.225	0.990491	-0.0137845	0.867114	0.953841	0.885714	0.962774	0.5625	0.868896	0.954231
ADIPOR1	6966.16	6781.68	1.0272	0.0387202	6843.48	6746.41	1.01439	0.0206105	0.674524	0.86477	0.342857	0.650677	0.25	0.759956	0.905272
ADIPOR2	3840.76	3662.73	1.04861	0.0684743	3836.64	3668.67	1.04578	0.0645832	0.363319	0.674358	0.685714	0.873921	0.375	0.376876	0.673028
ADK	1534.61	1291.37	1.18835	0.248961	1558.1	1261.8	1.23482	0.304306	0.0150389	0.14306	0.0285714	0.17463	0	0.00156928	0.0192241
ADM	5399.03	8096.93	0.666799	-0.584675	5383.64	8238.26	0.653492	-0.613758	0.000603398	0.0346145	0.0285714	0.17463	1	4.22674e-07	5.06918e-05
ADM2	424.849	318.252	1.33494	0.41678	415.567	318.836	1.30339	0.382268	0.0284087	0.195417	0.0285714	0.17463	0	0.00183812	0.0217052
ADNP	2511.01	2817.49	0.891223	-0.166141	2471.61	2856.8	0.865167	-0.20895	0.0249633	0.182578	0.0285714	0.17463	1	0.00812653	0.0614896
ADNP2	1987.56	1940.74	1.02412	0.0343904	1962.61	1977.44	0.992499	-0.0108626	0.885963	0.96158	1	1	0.5	0.900899	0.968071
ADO	4613.11	4636.84	0.994882	-0.00740232	4647.34	4546.88	1.02209	0.0315286	0.742312	0.89868	0.884549	0.962774	0.4375	0.678706	0.866807
ADORA1	201.736	185.538	1.0873	0.120752	198.135	190.289	1.04124	0.0582958	0.458171	0.740906	0.685714	0.873921	0.375	0.43462	0.717328
ADORA2A	163.004	160.737	1.01411	0.0202086	163.414	159.393	1.02523	0.0359476	0.369799	0.678786	0.485714	0.761963	0.3125	0.548645	0.793998
ADORA2B	1724.61	1359.84	1.26824	0.342831	1697.33	1397.07	1.21492	0.280864	0.0320811	0.208275	0.0571429	0.25625	0.0625	0.00581508	0.048493
ADORA3	153.303	149.738	1.02381	0.0339421	152.281	151.287	1.00657	0.00945089	0.846037	0.945316	0.485714	0.761963	0.3125	0.857308	0.94931
ADPGK	1642.94	1815.41	0.904993	-0.144022	1657.21	1767.04	0.937845	-0.0925779	0.194833	0.512606	0.342857	0.650677	0.75	0.19896	0.488762
ADPRH	281.942	233.686	1.2065	0.27083	279.533	235.142	1.18878	0.249487	0.0158222	0.146202	0.0285714	0.17463	0	0.00301477	0.0308065
ADPRHL1	207.303	201.571	1.02844	0.0404533	206.568	207.339	0.996281	-0.00537525	0.9435	0.981645	0.885714	0.962774	0.4375	0.966928	0.991154
ADPRHL2	1850.2	1739.86	1.06342	0.0887052	1861.66	1707.25	1.09045	0.124919	0.150505	0.453815	0.114286	0.376424	0.125	0.107352	0.344207
ADRA1A	159.086	170.89	0.930929	-0.103256	158.704	173.138	0.916633	-0.125585	0.124771	0.415137	0.114286	0.376424	0.875	0.0833399	0.295765
ADRA1B	184.957	202.192	0.914759	-0.128536	184.529	199.672	0.924158	-0.113789	0.319078	0.637198	0.342857	0.650677	0.75	0.230686	0.53018
ADRA1D	155.926	167.698	0.929804	-0.105002	158.217	159.179	0.993951	-0.00875356	0.940121	0.980793	0.485714	0.761963	0.6875	0.973094	0.992512
ADRA2A	244.21	251.759	0.970015	-0.0439211	255.639	253.883	1.00691	0.00994089	0.940359	0.980854	1	1	0.5	0.985176	0.995658
ADRA2B	333.779	393.698	0.847805	-0.238196	332.378	385.347	0.862544	-0.21333	0.353751	0.666441	0.342857	0.650677	0.75	0.240391	0.542233
ADRA2C	170.886	159.447	1.07174	0.0999599	171.05	162.029	1.05567	0.078162	0.247901	0.570709	0.342857	0.650677	0.25	0.254554	0.558588
ADRB1	189.856	217.785	0.871758	-0.198	188.113	220.35	0.853699	-0.228201	0.0220169	0.171614	0.0285714	0.17463	1	0.00821617	0.0619406
ADRB2	4949.36	5412.95	0.914355	-0.129173	4943.51	5414.48	0.913016	-0.131288	0.161047	0.468226	0.2	0.50648	0.8125	0.100422	0.330755
ADRB3	155.371	144.877	1.07243	0.10089	154.082	156.583	0.984031	-0.0232247	0.889388	0.963105	0.685714	0.873921	0.375	0.987621	0.996402
ADRBK1	2327.83	2259.65	1.03017	0.0428867	2332.24	2208.78	1.0559	0.078469	0.448036	0.73454	0.342857	0.650677	0.25	0.393833	0.686586
ADRBK2	169.51	174.674	0.970432	-0.0433012	170.687	176.329	0.968001	-0.0469192	0.605887	0.829274	0.685714	0.873921	0.625	0.579452	0.812185
ADRM1	4622.04	4005.47	1.15393	0.206559	4575.73	3998.88	1.14425	0.194405	0.0109841	0.1235	0.0285714	0.17463	0	0.00933875	0.0680657
ADSL	4292.72	4279.92	1.00299	0.00430547	4314.75	4321.1	0.998531	-0.00212156	0.982229	0.994253	1	1	0.5	0.998809	0.999795
ADSS	5693.39	5316.07	1.07098	0.0989296	5652.3	5259.77	1.07463	0.10384	0.134668	0.430619	0.114286	0.376424	0.125	0.143268	0.406036
ADSSL1	525.285	601.302	0.873578	-0.194991	531.023	590.456	0.899344	-0.153055	0.0148065	0.141758	0.0571429	0.25625	0.9375	0.0237855	0.131707
AEBP1	147.052	137.181	1.07196	0.10025	147.845	139.268	1.06158	0.0862164	0.268146	0.5906	0.342857	0.650677	0.25	0.249949	0.552963
AEBP2	1915.24	2013.82	0.951045	-0.0724142	1892.66	2028.06	0.933237	-0.0996847	0.0320451	0.208084	0.0285714	0.17463	1	0.107178	0.343895
AEN	629.991	674.278	0.93432	-0.098012	626.312	694.866	0.901341	-0.149854	0.294412	0.614359	0.485714	0.761963	0.6875	0.16845	0.446143
AES	2192.11	2151.74	1.01876	0.0268209	2184.72	2193.59	0.995957	-0.00584497	0.926993	0.976965	1	1	0.5	0.94103	0.983481
AFAP1	752.978	765.635	0.983469	-0.024049	747.694	730.406	1.02367	0.0337499	0.743094	0.898796	0.685714	0.873921	0.625	0.636699	0.844834
AFAP1L1	420.658	352.048	1.19489	0.256878	416.335	350.815	1.18676	0.247033	0.0476983	0.256373	0.0571429	0.25625	0.0625	0.0124145	0.0831745
AFAP1L2	2590.34	2778.8	0.932181	-0.101319	2614.2	2748.04	0.951293	-0.0720379	0.430966	0.721602	0.342857	0.650677	0.75	0.38768	0.681887
AFAR3	154.207	153.999	1.00135	0.00195339	153.398	159.065	0.964368	-0.0523446	0.602126	0.827893	0.885714	0.962774	0.5625	0.555269	0.797608
AFARP1	173.434	161.434	1.07433	0.103442	171.795	162.267	1.05871	0.0823117	0.172727	0.483945	0.342857	0.650677	0.25	0.215318	0.510929
AFF1	724.685	748.735	0.967879	-0.0471019	729.562	775.305	0.941	-0.0877335	0.341602	0.656983	0.485714	0.761963	0.6875	0.283065	0.587171
AFF2	142.611	148.426	0.960825	-0.0576537	140.715	149.005	0.944369	-0.082578	0.243019	0.565055	0.685714	0.873921	0.625	0.248358	0.551434
AFF3	137.575	140.812	0.97701	-0.0335544	137.181	142.155	0.965008	-0.0513874	0.220741	0.542086	0.685714	0.873921	0.625	0.394456	0.687024
AFF4	3569.76	3532.89	1.01044	0.0149777	3585.28	3579.48	1.00162	0.00233653	0.975263	0.992385	1	1	0.5	0.994444	0.998349
AFG3L1	315.585	364.364	0.866126	-0.20735	318.963	356.31	0.895183	-0.159745	0.16987	0.480395	0.342857	0.650677	0.75	0.0817768	0.291535
AFG3L2	2736.91	2873.81	0.952364	-0.0704153	2759.59	2895.17	0.95317	-0.0691952	0.400452	0.70112	0.485714	0.761963	0.6875	0.376939	0.673028
AFM	132.063	147.56	0.894982	-0.160069	132.538	145.383	0.911646	-0.133454	0.0171425	0.151306	0.0571429	0.25625	0.9375	0.0413727	0.187999
AFMID	300.102	291.724	1.02872	0.0408483	296.486	277.241	1.06942	0.096825	0.4375	0.726885	0.485714	0.761963	0.3125	0.291109	0.59582
AFP	185.67	155.805	1.19168	0.253003	187.154	161.787	1.15679	0.21013	0.0598713	0.288495	0.114286	0.376424	0.125	0.0194616	0.114603
AFTPH	2308.39	2052.51	1.12466	0.169494	2295.77	2046.71	1.12169	0.16567	0.00396301	0.0755159	0.0285714	0.17463	0	0.0125015	0.0835649
AGA	3186.25	3551.37	0.897189	-0.156516	3197.67	3565.44	0.896849	-0.157062	0.148957	0.452372	0.245383	0.620459	0.78125	0.07996	0.288065
AGAP1	153.328	162.25	0.945011	-0.081597	154.542	164.557	0.939139	-0.0905888	0.0652874	0.302352	0.0571429	0.25625	0.9375	0.145044	0.409006
AGAP11	137.925	144.94	0.951604	-0.0715673	139.863	143.409	0.975277	-0.0361168	0.595427	0.824062	1	1	0.5	0.56861	0.805551
AGAP2	148.439	162.171	0.915323	-0.127648	149.963	166.057	0.903082	-0.147071	0.138895	0.437706	0.114286	0.376424	0.875	0.0766491	0.280169
AGAP3	708.174	631.098	1.12213	0.16624	701.579	633.106	1.10815	0.148157	0.217229	0.539076	0.342857	0.650677	0.25	0.117701	0.362778
AGAP6	187.484	218.688	0.857313	-0.222106	189.262	220.081	0.859963	-0.217654	0.00173975	0.0532292	0.0285714	0.17463	1	0.00258006	0.0274815
AGAP7	212.317	200.861	1.05704	0.0800232	207.588	196.196	1.05807	0.0814286	0.514733	0.776996	0.685714	0.873921	0.375	0.397216	0.689298
AGAP8	1435.25	2375.37	0.604222	-0.72685	1427.64	2489.83	0.57339	-0.80241	0.00536196	0.0867131	0.0285714	0.17463	1	5.08937e-06	0.000317253
AGBL1	150.232	159.583	0.941405	-0.0871129	150.457	158.981	0.946384	-0.079503	0.0475378	0.255864	0.0571429	0.25625	0.9375	0.180306	0.464024
AGBL2	205.824	304.122	0.676781	-0.563239	209.466	312.714	0.669835	-0.578123	0.00192962	0.055696	0.0285714	0.17463	1	3.56282e-06	0.000245735
AGBL3	148.007	135.037	1.09605	0.132311	147.662	141.019	1.0471	0.0664045	0.574587	0.812647	0.342857	0.650677	0.25	0.420339	0.706606
AGBL4	140.375	150.601	0.932097	-0.101448	141.672	148.144	0.956315	-0.0644419	0.305851	0.625069	0.342857	0.650677	0.75	0.349857	0.650408
AGBL5	1001.91	961.313	1.04223	0.0596763	1024.43	969.259	1.05692	0.0798656	0.277718	0.599509	0.342857	0.650677	0.25	0.270889	0.575244
AGC1	150.756	151.173	0.997244	-0.00398204	150.243	152.366	0.986067	-0.0202417	0.725602	0.889022	0.885714	0.962774	0.5625	0.765712	0.907932
AGER	177.685	182.771	0.972172	-0.0407159	178.025	187.872	0.947587	-0.0776704	0.351046	0.664056	0.485714	0.761963	0.6875	0.316189	0.620232
AGFG1	1541.81	1460.57	1.05562	0.0780913	1532.2	1448.38	1.05788	0.0811709	0.400605	0.701192	1	1	0.5	0.292739	0.597107
AGFG2	341.578	248.743	1.37322	0.457562	340.7	258.968	1.31561	0.395729	0.0105759	0.121156	0.0285714	0.17463	0	0.000539854	0.00883044
AGGF1	1732.6	1642.65	1.05476	0.0769186	1706.27	1664.31	1.02521	0.0359179	0.566316	0.807349	0.685714	0.873921	0.375	0.611615	0.831309
AGK	2374.86	2064.04	1.15058	0.202365	2351.97	2048.71	1.14802	0.199153	0.0565575	0.280662	0.0285714	0.17463	0	0.0158562	0.0993686
AGL	1018.45	949.497	1.07263	0.101146	997.851	962.295	1.03695	0.0523448	0.487149	0.760269	0.685714	0.873921	0.375	0.475048	0.745565
AGMAT	153.953	141.007	1.09181	0.126726	155.351	140.498	1.10571	0.144979	0.102913	0.379183	0.114286	0.376424	0.125	0.0697128	0.26414
AGPAT1	316.166	268.694	1.17668	0.234721	316.209	273.718	1.15524	0.208191	0.0919096	0.35926	0.114286	0.376424	0.125	0.0317405	0.15894
AGPAT2	826.475	884.152	0.934765	-0.0973241	825.71	900.295	0.917155	-0.124763	0.115602	0.400584	0.0571429	0.25625	0.9375	0.0839758	0.296982
AGPAT3	183.716	180.18	1.01962	0.0280376	181.698	181.335	1.00201	0.00288972	0.9765	0.992871	1	1	0.5	0.946144	0.984559
AGPAT4	586.159	751.561	0.779922	-0.358598	595.511	737.078	0.807935	-0.307688	0.0171105	0.151151	0.0571429	0.25625	0.9375	0.00275034	0.0288167
AGPAT5	722.516	713.02	1.01332	0.0190885	717.51	710.37	1.01005	0.0144278	0.843769	0.944327	0.685714	0.873921	0.375	0.841261	0.943279
AGPAT6	258.462	229.388	1.12675	0.172166	266.079	227.746	1.16831	0.224428	0.165313	0.474466	0.2	0.50648	0.1875	0.0550408	0.22667
AGPAT9	502.267	342.183	1.46783	0.553686	493.463	367.394	1.34314	0.425613	0.0393135	0.231288	0.0571429	0.25625	0.0625	0.00136712	0.0173496
AGPS	2411.69	2224.73	1.08403	0.11641	2490.2	2177.66	1.14352	0.193484	0.0771063	0.328653	0.0285714	0.17463	0	0.0260538	0.140158
AGR2	4954.79	5141	0.963778	-0.0532266	5064.62	5254.45	0.963871	-0.0530878	0.499417	0.76904	0.342857	0.650677	0.75	0.477608	0.747381
AGR3	2859.22	2906.07	0.983878	-0.0234481	2992.34	2869.84	1.04268	0.0603026	0.565642	0.806974	0.885714	0.962774	0.4375	0.499553	0.760696
AGRN	728.51	842.347	0.864857	-0.209467	738.768	869.571	0.849578	-0.235183	0.0826901	0.340893	0.2	0.50648	0.8125	0.0224966	0.126546
AGRP	160.108	161.786	0.989629	-0.0150407	160.332	159.343	1.00621	0.00892981	0.853075	0.947953	1	1	0.5	0.879394	0.959156
AGT	174.863	187.856	0.930835	-0.103402	174.825	192.802	0.906761	-0.141207	0.275786	0.597844	0.485714	0.761963	0.6875	0.159628	0.43266
AGTPBP1	839.578	873.584	0.961073	-0.0572825	824.897	890.895	0.925919	-0.111042	0.260319	0.582395	0.485714	0.761963	0.6875	0.19241	0.480465
AGTR1	168.014	172.457	0.974233	-0.0376609	169.412	169.873	0.997287	-0.00391891	0.962886	0.989108	0.885714	0.962774	0.5625	0.929855	0.979256
AGTR2	236.155	205.968	1.14656	0.197312	228.77	206.468	1.10802	0.147984	0.240724	0.56322	0.342857	0.650677	0.25	0.147414	0.413355
AGTRAP	1280.83	1081.32	1.18451	0.244291	1317.69	1071.55	1.2297	0.298307	0.0112197	0.124772	0.0285714	0.17463	0	0.00202981	0.0232268
AGXT	178.652	160.262	1.11475	0.15672	180.097	161.321	1.11639	0.158837	0.0391094	0.230865	0.0571429	0.25625	0.0625	0.0303163	0.154136
AGXT2	139.672	147.349	0.947897	-0.0771984	139.284	148.722	0.936538	-0.0945903	0.358545	0.670766	0.342857	0.650677	0.75	0.285979	0.590371
AGXT2L1	150.287	143.812	1.04502	0.0635332	150.449	144.227	1.04314	0.0609346	0.0824336	0.340197	0.0571429	0.25625	0.0625	0.296711	0.601585
AGXT2L2	252.632	242.889	1.04011	0.0567424	252.258	242.416	1.0406	0.0574157	0.517672	0.778553	0.685714	0.873921	0.375	0.488354	0.754551
AHCTF1	1589.04	1567.04	1.01404	0.0201123	1582.09	1555.26	1.01725	0.0246767	0.578452	0.815305	0.685714	0.873921	0.375	0.693145	0.873715
AHCY	6440.9	4911.34	1.31143	0.391146	6457.33	4927.86	1.31037	0.389978	0.000859172	0.0395148	0.0285714	0.17463	0	1.31843e-05	0.000631804
AHCYL1	7442.38	7864.65	0.946308	-0.0796189	7368.23	7826.52	0.941445	-0.0870517	0.15841	0.464975	0.342857	0.650677	0.75	0.198808	0.488577
AHCYL2	1127.8	1138.86	0.990292	-0.0140734	1128.34	1144.74	0.985676	-0.0208145	0.681287	0.867626	0.685714	0.873921	0.625	0.731588	0.891853
AHDC1	281.61	274.186	1.02707	0.0385405	286.668	279.744	1.02475	0.0352712	0.781549	0.915482	0.885714	0.962774	0.4375	0.791117	0.920106
AHI1	711.739	881.984	0.806974	-0.309405	723.028	866.024	0.834882	-0.260356	0.0443477	0.246514	0.0571429	0.25625	0.9375	0.00604402	0.0498335
AHNAK	4263.85	4135.08	1.03114	0.044239	4251.91	4155.59	1.02318	0.0330578	0.559112	0.803471	0.685714	0.873921	0.375	0.630112	0.841309
AHNAK2	4490.59	8362.32	0.537003	-0.896998	4377.35	8079.74	0.541769	-0.88425	7.30084e-05	0.014074	0.0285714	0.17463	1	1.17775e-07	2.03337e-05
AHR	4549.41	4956.03	0.917956	-0.123504	4549.12	4945.56	0.919839	-0.120547	0.155665	0.461227	0.342857	0.650677	0.75	0.109093	0.347271
AHRR	140.376	144.046	0.97452	-0.0372363	139.659	145.53	0.959658	-0.0594083	0.404681	0.70319	0.685714	0.873921	0.625	0.414208	0.70219
AHSA1	4460.88	3931.15	1.13475	0.182376	4425.78	3956.95	1.11848	0.161543	0.334358	0.650498	0.342857	0.650677	0.25	0.212249	0.507171
AHSA2	1635.4	2792.42	0.585657	-0.771871	1678.93	2929.07	0.573196	-0.8029	0.0266209	0.189549	0.0285714	0.17463	1	4.91395e-05	0.00160505
AHSG	158.413	155.712	1.01734	0.0248046	158.238	160.898	0.983469	-0.0240481	0.707094	0.879924	0.685714	0.873921	0.625	0.737139	0.894612
AHSP	248.066	241.553	1.02696	0.0383851	245.83	232.828	1.05584	0.0783972	0.521088	0.780567	1	1	0.5	0.357801	0.657207
AICDA	213.587	210.08	1.0167	0.0238873	215.083	209.821	1.02508	0.0357312	0.610157	0.831417	0.885714	0.962774	0.4375	0.640261	0.846733
AIDA	7440.47	6971.15	1.06732	0.0939979	7326.62	6954.34	1.05353	0.0752332	0.142506	0.442865	0.2	0.50648	0.1875	0.239295	0.5411
AIF1	249.171	235.66	1.05733	0.0804278	248.209	235.917	1.0521	0.0732744	0.0230889	0.175796	0.0571429	0.25625	0.0625	0.20632	0.499575
AIF1L	2648.88	2679.99	0.98839	-0.0168472	2647.06	2683.78	0.986317	-0.0198763	0.76807	0.909451	1	1	0.5	0.793215	0.9209
AIFM1	1182.02	1115.64	1.05949	0.0833736	1174.45	1126.24	1.04281	0.0604725	0.526309	0.78364	0.485714	0.761963	0.3125	0.40864	0.697443
AIFM2	251.812	219.066	1.14948	0.200977	252.68	230.526	1.0961	0.132385	0.382787	0.689034	0.342857	0.650677	0.25	0.201063	0.491741
AIFM3	199.667	199.051	1.00309	0.00445342	203.159	195.616	1.03856	0.0545835	0.664343	0.859797	0.885714	0.962774	0.4375	0.533829	0.78372
AIG1	2696.65	2411.28	1.11835	0.161369	2653.23	2408.2	1.10175	0.139796	0.14021	0.439687	0.146489	0.481232	0.15625	0.0894807	0.308449
AIM1	1372.74	1397.17	0.98252	-0.025442	1368.68	1408.65	0.971628	-0.0415242	0.525272	0.78304	0.685714	0.873921	0.625	0.540944	0.788493
AIM1L	511.095	489.789	1.0435	0.0614329	516.634	493.973	1.04588	0.0647105	0.500632	0.769687	0.685714	0.873921	0.375	0.462624	0.736666
AIM2	308.189	309.112	0.997016	-0.00431089	303.729	307.022	0.989274	-0.0155576	0.856001	0.949025	0.685714	0.873921	0.625	0.850195	0.946087
AIMP2	5801.16	5204.4	1.11466	0.156609	5622.04	5150.63	1.09153	0.126347	0.188103	0.504013	0.2	0.50648	0.1875	0.137976	0.397717
AIP	1121.36	985.931	1.13736	0.185688	1125.6	1016.52	1.10731	0.147055	0.131339	0.425411	0.114286	0.376424	0.125	0.0794617	0.286935
AIPL1	183.4	191.375	0.958327	-0.0614101	187.742	194.619	0.964664	-0.0519013	0.505658	0.772273	0.685714	0.873921	0.625	0.501039	0.761962
AIRE	2816.33	3165.64	0.889655	-0.168682	2848.59	3239.87	0.879232	-0.185685	0.208359	0.529225	0.114286	0.376424	0.875	0.0928077	0.31588
AJAP1	240.844	225.897	1.06617	0.0924359	247.243	225.614	1.09586	0.132069	0.0860396	0.348169	0.0285714	0.17463	0	0.0608877	0.241781
AK1	1539.33	1559.09	0.987324	-0.0184044	1575.93	1581.64	0.996392	-0.00521532	0.907937	0.970051	0.342857	0.650677	0.75	0.923752	0.976537
AK2	4269.62	3806.84	1.12156	0.165512	4304.45	3837.58	1.12166	0.165631	0.00327185	0.0700232	0.0285714	0.17463	0	0.0125311	0.0837235
AK2P2	326.266	446.423	0.730845	-0.452362	327.155	446.445	0.732801	-0.448506	0.0811261	0.337501	0.114286	0.376424	0.875	0.00760184	0.0587036
AK3	5504.46	5377.28	1.02365	0.0337257	5675.91	5408.07	1.04953	0.0697377	0.526409	0.783689	0.685714	0.873921	0.375	0.432731	0.716083
AK3L1	1249.36	1187.84	1.05179	0.0728499	1295.96	1200.31	1.07969	0.110611	0.248355	0.571082	0.114286	0.376424	0.125	0.177946	0.460364
AK5	148.91	144.053	1.03372	0.0478404	147.945	145.837	1.01446	0.0207075	0.58552	0.819155	0.885714	0.962774	0.4375	0.727528	0.890145
AK7	192.296	182.88	1.05149	0.0724288	189.207	194.749	0.971541	-0.0416528	0.7437	0.899157	1	1	0.5	0.719488	0.8863
AKAP1	620.124	647.036	0.958408	-0.0612881	625.211	640.386	0.976304	-0.0345984	0.62526	0.839648	0.485714	0.761963	0.6875	0.591782	0.819812
AKAP10	425.965	393.746	1.08183	0.113471	437.189	388.218	1.12614	0.171392	0.0771272	0.328653	0.114286	0.376424	0.125	0.0410863	0.187103
AKAP11	2243.13	2232.76	1.00464	0.006685	2250.57	2210.26	1.01824	0.0260721	0.673667	0.864316	0.885714	0.962774	0.4375	0.69457	0.874285
AKAP12	558.549	456.335	1.22399	0.291591	543.395	460.683	1.17954	0.238227	0.0514603	0.267006	0.0571429	0.25625	0.0625	0.0132337	0.0872491
AKAP13	1409.82	1782.41	0.790963	-0.338318	1405.36	1788.41	0.785815	-0.347738	0.00107366	0.0438457	0.0285714	0.17463	1	6.31127e-05	0.00193099
AKAP14	1933.38	1999.34	0.967006	-0.048404	1942.82	2050.52	0.947476	-0.0778393	0.425052	0.716251	0.485714	0.761963	0.6875	0.365545	0.663991
AKAP2	193.258	208.791	0.925606	-0.11153	193.841	207.367	0.934772	-0.0973134	0.273859	0.596084	0.685714	0.873921	0.625	0.22426	0.522209
AKAP3	207.138	199.143	1.04015	0.0567856	206.647	203.926	1.01334	0.0191182	0.86564	0.953067	0.685714	0.873921	0.375	0.758218	0.904508
AKAP4	181.147	188.294	0.96204	-0.0558317	180.606	186.34	0.969224	-0.0450975	0.535085	0.788772	0.485714	0.761963	0.6875	0.558033	0.799276
AKAP5	142.605	148.115	0.962802	-0.0546887	147.268	148.767	0.989923	-0.0146114	0.827315	0.93662	0.485714	0.761963	0.6875	0.812221	0.929648
AKAP6	171.981	205.891	0.835303	-0.259628	171.274	199.512	0.858464	-0.22017	0.0582359	0.285108	0.114286	0.376424	0.875	0.0123475	0.0827965
AKAP7	211.645	189.51	1.1168	0.15937	213.14	192.704	1.10605	0.145414	0.0364067	0.22226	0.0571429	0.25625	0.0625	0.0359144	0.171844
AKAP8	1260.83	1285.07	0.981139	-0.0274712	1233.99	1264.86	0.975589	-0.0356542	0.783396	0.916417	0.885714	0.962774	0.5625	0.803126	0.924931
AKAP8L	238.562	219.402	1.08733	0.12079	233.178	218.879	1.06532	0.0912933	0.417779	0.71136	0.342857	0.650677	0.25	0.321848	0.624807
AKAP9	593.522	688.276	0.862332	-0.213685	614.319	695.53	0.883238	-0.179127	0.313096	0.631892	0.485714	0.761963	0.6875	0.174524	0.455473
AKIRIN1	892.055	821.781	1.08551	0.118379	917.619	836.802	1.09658	0.133009	0.165529	0.474654	0.114286	0.376424	0.125	0.103527	0.337137
AKIRIN2	5193.63	4566.7	1.13728	0.185591	5282.44	4428.78	1.19275	0.254296	0.0913538	0.358143	0.114286	0.376424	0.125	0.0274715	0.145102
AKNA	301.977	363.912	0.829807	-0.269152	315.602	361.491	0.873056	-0.195854	0.143199	0.443943	0.114286	0.376424	0.875	0.0581559	0.234619
AKNAD1	183.198	165.379	1.10775	0.147629	184.771	168.633	1.0957	0.131857	0.152176	0.456486	0.2	0.50648	0.1875	0.0995219	0.329107
AKR1A1	5259.17	4713.88	1.11568	0.157919	5267.22	4716.49	1.11677	0.159328	0.0807382	0.336549	0.114286	0.376424	0.125	0.0442539	0.196769
AKR1B1	9904.72	4819.03	2.05533	1.03937	9666.05	4595.7	2.10328	1.07264	0.000669661	0.036217	0.0285714	0.17463	0	1.46904e-07	2.36181e-05
AKR1B10	10675.2	4789.5	2.22887	1.15631	10738.6	4746.83	2.26226	1.17777	7.49644e-05	0.0141607	0.0285714	0.17463	0	1.28646e-10	1.50034e-07
AKR1B15	6576.08	2044.67	3.2162	1.68536	6676.58	1915.58	3.4854	1.80133	1.14419e-05	0.00732446	0.0285714	0.17463	0	1.20688e-09	8.43191e-07
AKR1C1	145.065	137.657	1.05382	0.0756237	145.601	138.061	1.05461	0.0767128	0.179616	0.492893	0.342857	0.650677	0.25	0.2404	0.542233
AKR1C2	2114.79	2016.95	1.04851	0.0683354	2091.91	2066.87	1.01212	0.0173733	0.905147	0.969095	0.685714	0.873921	0.375	0.93871	0.982732
AKR1C3	9146.83	10369	0.882135	-0.180929	9203.38	10436.7	0.881827	-0.181432	0.000771293	0.0384082	0.0285714	0.17463	1	0.00628036	0.0512473
AKR1C4	5614.62	6606.29	0.84989	-0.234652	5672.19	6622.11	0.856552	-0.223387	0.0415161	0.238006	0.0571429	0.25625	0.9375	0.010398	0.0733736
AKR1CL1	175.273	171.747	1.02053	0.0293186	174.257	175.187	0.994689	-0.00768224	0.931899	0.978625	0.885714	0.962774	0.4375	0.961852	0.989635
AKR1D1	5654.36	5897.26	0.958812	-0.0606799	5853.35	6196.88	0.944564	-0.0822803	0.603728	0.828363	0.685714	0.873921	0.625	0.529213	0.780554
AKR1E2	164.699	150.342	1.09549	0.13158	163.639	149.316	1.09592	0.132145	0.00413944	0.0768731	0.0285714	0.17463	0	0.0350993	0.169571
AKR7A2	4625.45	4912.75	0.941519	-0.0869381	4664.86	4991.35	0.934591	-0.0975937	0.319089	0.637198	0.342857	0.650677	0.75	0.214924	0.510342
AKR7A3	1072.57	1094.06	0.98036	-0.0286169	1038.02	1087.94	0.954115	-0.0677651	0.358194	0.67047	0.685714	0.873921	0.625	0.341305	0.641885
AKR7L	147.088	161.637	0.909989	-0.136079	147.966	161.602	0.915624	-0.127174	0.100124	0.374624	0.2	0.50648	0.8125	0.0869744	0.303893
AKT1	3030.42	2890.21	1.04851	0.0683452	3079.86	2926.09	1.05255	0.0738887	0.197531	0.515382	0.2	0.50648	0.1875	0.261332	0.565145
AKT1S1	250.099	202.195	1.23692	0.306754	247.354	212.325	1.16498	0.220305	0.220173	0.541719	0.342857	0.650677	0.25	0.0589686	0.236759
AKT2	165.171	155.396	1.06291	0.088015	165.458	156.519	1.05711	0.080127	0.071167	0.315468	0.114286	0.376424	0.125	0.182442	0.467288
AKT3	187.98	193.502	0.971463	-0.0417691	187.778	191.434	0.980901	-0.0278205	0.200589	0.519571	0.342857	0.650677	0.75	0.618071	0.834523
AKTIP	5314.41	5050.83	1.05218	0.0733873	5370.45	5050.41	1.06337	0.0886441	0.139327	0.438365	0.114286	0.376424	0.125	0.18371	0.468944
ALAD	736.283	699.224	1.053	0.0745053	738.648	694.249	1.06395	0.0894337	0.130533	0.423676	0.2	0.50648	0.1875	0.180593	0.464331
ALAS1	409.443	285.628	1.43348	0.519526	408.434	284.61	1.43506	0.521115	9.17077e-05	0.0153697	0.0285714	0.17463	0	2.39092e-06	0.000182968
ALAS2	160.299	175.962	0.910989	-0.134494	164.083	177.998	0.921826	-0.117434	0.111398	0.393253	0.114286	0.376424	0.875	0.105273	0.340247
ALB	203.873	193.487	1.05368	0.0754391	205.803	192.915	1.06681	0.0932979	0.0937308	0.361746	0.0571429	0.25625	0.0625	0.143158	0.405876
ALCAM	9129.66	10717.2	0.851868	-0.231298	9570.54	10731.9	0.891785	-0.165231	0.108274	0.388334	0.342857	0.650677	0.75	0.037305	0.176191
ALDH16A1	511.036	472.68	1.08115	0.112561	503.891	480.164	1.04941	0.069584	0.444308	0.731519	0.685714	0.873921	0.375	0.405297	0.694473
ALDH18A1	2212.65	2040.09	1.08459	0.117144	2161.14	2040.53	1.05911	0.0828484	0.329475	0.645313	0.342857	0.650677	0.25	0.302151	0.606579
ALDH1A1	8421.24	9613.93	0.875942	-0.191093	8452.85	9687.18	0.872581	-0.196639	0.00102605	0.0427281	0.0285714	0.17463	1	0.00441272	0.0403423
ALDH1A2	162.536	172.664	0.941344	-0.0872062	159.511	168.374	0.947361	-0.0780141	0.33257	0.648385	0.342857	0.650677	0.75	0.320589	0.623624
ALDH1A3	10858.9	10950.6	0.991623	-0.0121361	10596.9	10788.8	0.98221	-0.0258961	0.733107	0.893099	0.884549	0.962774	0.5625	0.728051	0.890264
ALDH1B1	393.29	351.934	1.11751	0.160289	389.465	353.826	1.10072	0.138454	0.0350933	0.218505	0.0420664	0.253415	0.03125	0.0386566	0.180031
ALDH1L1	730.001	770.976	0.946852	-0.0787887	719.317	793.555	0.90645	-0.141701	0.383682	0.68935	0.342857	0.650677	0.75	0.253036	0.557011
ALDH1L2	213.034	211.4	1.00773	0.0111057	216.363	216.71	0.998399	-0.00231188	0.978721	0.993294	0.885714	0.962774	0.5625	0.977925	0.993288
ALDH2	3515.59	4276.28	0.822115	-0.282587	3536.52	4346.97	0.813559	-0.297682	0.00708472	0.0987648	0.0285714	0.17463	1	0.000721264	0.0109645
ALDH3A1	11076.7	9997.73	1.10792	0.147852	11105.5	10138.7	1.09535	0.131398	0.00780616	0.104466	0.0285714	0.17463	0	0.0388781	0.180795
ALDH3A2	6134.18	3755.89	1.63322	0.707717	6062.69	3748.31	1.61745	0.693717	1.28579e-06	0.0050841	0.0285714	0.17463	0	2.96094e-08	7.49321e-06
ALDH3B1	971.547	955.623	1.01666	0.0238426	940.815	966.24	0.973687	-0.0384708	0.734688	0.894261	1	1	0.5	0.70141	0.87744
ALDH3B2	2698.63	2719.01	0.992504	-0.0108559	2697.75	2728.33	0.988792	-0.0162617	0.603135	0.828309	0.685714	0.873921	0.625	0.77436	0.91256
ALDH4A1	649.181	626.683	1.0359	0.0508846	648.78	638.34	1.01635	0.0234034	0.794549	0.921628	0.485714	0.761963	0.3125	0.699901	0.876641
ALDH5A1	1896.19	1817.01	1.04358	0.0615369	1864.75	1799.27	1.03639	0.0515728	0.436585	0.72634	0.685714	0.873921	0.375	0.475351	0.745854
ALDH6A1	1103.53	1004.78	1.09827	0.135237	1107.79	1006.7	1.10042	0.13806	0.0872677	0.350074	0.2	0.50648	0.1875	0.0695775	0.263882
ALDH7A1	3486.27	3591.99	0.970569	-0.043098	3474.57	3621.26	0.959491	-0.0596589	0.301869	0.621419	0.342857	0.650677	0.75	0.364139	0.662418
ALDH8A1	196.114	208.926	0.938678	-0.0912973	195.568	212.435	0.920599	-0.119354	0.0606353	0.290617	0.0285714	0.17463	1	0.071414	0.26845
ALDH9A1	10450.5	9852.45	1.0607	0.085015	10363.1	10039.4	1.03224	0.0457827	0.511266	0.775226	0.685714	0.873921	0.375	0.505878	0.764952
ALDOA	2576.2	2574.29	1.00074	0.00107251	2606.01	2539.72	1.0261	0.0371723	0.65985	0.85787	0.885714	0.962774	0.4375	0.64543	0.849382
ALDOB	205.091	198.782	1.03174	0.0450795	202.961	203.026	0.99968	-0.000461324	0.997118	0.999273	1	1	0.5	0.897347	0.966656
ALDOC	1393.16	1020.56	1.3651	0.449002	1428.82	1009.68	1.41512	0.500926	0.00169648	0.052936	0.0285714	0.17463	0	8.52606e-06	0.000456399
ALG1	226.655	228.024	0.993995	-0.00868994	232.928	223.604	1.0417	0.0589397	0.585706	0.819196	0.885714	0.962774	0.4375	0.517343	0.772879
ALG10	368.135	330.001	1.11556	0.157766	364.622	327.906	1.11197	0.15312	0.130061	0.42315	0.2	0.50648	0.1875	0.0714781	0.268562
ALG10B	467.41	535.475	0.872887	-0.196132	468.903	517.13	0.90674	-0.141239	0.235776	0.55762	0.342857	0.650677	0.75	0.141822	0.404189
ALG11	1366.82	1404.59	0.97311	-0.0393259	1374.57	1405.64	0.977896	-0.0322465	0.772185	0.911241	1	1	0.5	0.78141	0.915658
ALG12	328.33	303.041	1.08345	0.115634	323.938	301.579	1.07414	0.10318	0.255282	0.577208	0.2	0.50648	0.1875	0.208856	0.5024
ALG13	1490.31	1149.2	1.29683	0.374984	1477.71	1136.84	1.29984	0.378335	0.00114848	0.0452845	0.0285714	0.17463	0	6.85249e-05	0.00204287
ALG14	990.695	886.114	1.11802	0.160948	995.951	890.16	1.11884	0.16201	0.0057548	0.0890775	0.0285714	0.17463	0	0.0160603	0.100147
ALG1L	405.4	411.359	0.985516	-0.0210488	405.536	411.721	0.984977	-0.0218374	0.816501	0.931592	0.685714	0.873921	0.625	0.756551	0.903412
ALG2	342.367	327.315	1.04598	0.0648616	339.74	323.274	1.05093	0.0716727	0.150363	0.453578	0.114286	0.376424	0.125	0.254182	0.558208
ALG3	1050.26	882.006	1.19076	0.251882	1037.03	892.086	1.16248	0.21721	0.00875665	0.111038	0.0285714	0.17463	0	0.0036861	0.0354529
ALG5	5199.61	5405.02	0.961996	-0.055897	5138.76	5375.9	0.955887	-0.0650873	0.442738	0.730271	0.685714	0.873921	0.625	0.422143	0.7081
ALG6	2930.6	2631.54	1.11364	0.155287	2885.66	2630.88	1.09684	0.133354	0.153979	0.45887	0.2	0.50648	0.1875	0.0973244	0.325056
ALG8	1948.42	1760.14	1.10697	0.14661	1946.26	1717.31	1.13332	0.180553	0.0582986	0.285117	0.0571429	0.25625	0.0625	0.0282008	0.147288
ALG9	2580.24	2190.42	1.17796	0.236296	2526.54	2190.29	1.15352	0.206042	0.0382838	0.228394	0.0571429	0.25625	0.0625	0.0113859	0.0780814
ALK	219.666	211.797	1.03715	0.0526247	223.485	211.216	1.05809	0.0814626	0.34701	0.660909	0.342857	0.650677	0.25	0.305066	0.609551
ALKBH1	912.942	834.976	1.09338	0.128789	908.893	835.585	1.08773	0.121325	0.104	0.381073	0.114286	0.376424	0.125	0.0883402	0.306347
ALKBH2	517.378	439.429	1.17739	0.235589	520.595	449.825	1.15733	0.210798	0.0142027	0.139311	0.0571429	0.25625	0.0625	0.00776541	0.0595279
ALKBH3	1568	1342.86	1.16766	0.223615	1580.21	1349.69	1.17079	0.227483	0.00441228	0.0794626	0.0285714	0.17463	0	0.00315011	0.0317864
ALKBH4	310.178	306.26	1.01279	0.0183397	319.244	306.561	1.04137	0.0584857	0.438966	0.727996	0.685714	0.873921	0.375	0.417985	0.705292
ALKBH5	10152.1	10327.5	0.983013	-0.0247182	10297.5	10148	1.01473	0.021094	0.750914	0.901985	1	1	0.5	0.75545	0.902988
ALKBH6	1101.03	806.454	1.36527	0.44919	1161.62	804.103	1.44461	0.530681	0.061368	0.292072	0.0285714	0.17463	0	0.000845145	0.0123059
ALKBH7	774.377	604.02	1.28204	0.358438	753.438	615.204	1.2247	0.292424	0.0121859	0.12971	0.0571429	0.25625	0.0625	0.00233452	0.0255416
ALKBH8	727.327	691.178	1.0523	0.0735463	733.987	744.762	0.985533	-0.0210246	0.913182	0.971891	0.885714	0.962774	0.4375	0.952673	0.986821
ALLC	157.371	159.067	0.989341	-0.01546	156.716	158.838	0.986642	-0.0194019	0.655338	0.855683	0.685714	0.873921	0.625	0.755118	0.902893
ALMS1	316.044	316.878	0.99737	-0.00379974	316.54	334.911	0.945146	-0.0813902	0.723077	0.888098	1	1	0.5	0.695294	0.874705
ALMS1P	191.735	208.575	0.919259	-0.121456	187.407	209.673	0.893806	-0.161966	0.10825	0.388334	0.2	0.50648	0.8125	0.0571805	0.232045
ALOX12	181.807	163.834	1.1097	0.150173	183.313	169.072	1.08423	0.116669	0.314626	0.633206	0.2	0.50648	0.1875	0.189019	0.475921
ALOX12B	188.337	162.013	1.16248	0.217206	186.975	164.754	1.13488	0.182535	0.1164	0.401713	0.114286	0.376424	0.125	0.0501097	0.212892
ALOX12P2	162.944	150.748	1.08091	0.112243	163.225	152.369	1.07125	0.0992939	0.0216069	0.170031	0.0571429	0.25625	0.0625	0.104762	0.339154
ALOX15	223.327	245.698	0.908949	-0.137728	220.788	244.954	0.901344	-0.14985	0.00522928	0.0853347	0.0285714	0.17463	1	0.0217257	0.123693
ALOX15B	1773.99	876.304	2.0244	1.01749	1773.72	840.396	2.11058	1.07764	0.000232878	0.0224494	0.0285714	0.17463	0	3.04603e-07	4.0385e-05
ALOX5	426.583	723.647	0.58949	-0.762461	427.473	725.856	0.588922	-0.76385	0.000871945	0.0397076	0.0285714	0.17463	1	2.52622e-07	3.50764e-05
ALOX5AP	258.645	426.521	0.606408	-0.72164	261.061	429.843	0.607339	-0.719426	7.24125e-05	0.0140453	0.0285714	0.17463	1	3.59191e-07	4.5146e-05
ALOXE3	462.048	288.348	1.6024	0.680231	456.792	295.569	1.54547	0.628044	0.00161796	0.0518624	0.0285714	0.17463	0	5.53955e-06	0.00033668
ALPI	205.788	186.277	1.10474	0.143709	207.752	184.141	1.12822	0.174049	0.257101	0.578533	0.685714	0.873921	0.375	0.125025	0.375542
ALPK1	1063.43	1121.68	0.948072	-0.0769308	1065.23	1136.34	0.937425	-0.0932243	0.218413	0.539965	0.342857	0.650677	0.75	0.206341	0.499589
ALPK2	157.879	143.044	1.10371	0.142361	154.223	142.511	1.08218	0.11394	0.124737	0.415067	0.114286	0.376424	0.125	0.12155	0.369696
ALPK3	177.898	157.285	1.13105	0.177661	175.283	158.615	1.10508	0.144157	0.267285	0.589861	0.485714	0.761963	0.3125	0.16432	0.439753
ALPL	935.177	1791.72	0.521944	-0.938033	923.547	1771.95	0.521205	-0.940078	0.000606037	0.0346145	0.0285714	0.17463	1	3.78018e-09	1.83477e-06
ALPP	2554.51	3886.67	0.65725	-0.605486	2531.04	3747.94	0.675314	-0.566369	0.000748809	0.0378759	0.0285714	0.17463	1	6.05728e-06	0.000354404
ALPPL2	176.647	166.949	1.05809	0.0814581	177.076	188.772	0.93804	-0.0922793	0.699486	0.876419	0.685714	0.873921	0.375	0.692745	0.873679
ALS2	3872.27	4190.15	0.924137	-0.113821	3934.66	4200.96	0.936609	-0.0944811	0.194359	0.512002	0.342857	0.650677	0.75	0.189577	0.476817
ALS2CL	294.377	271.274	1.08517	0.117914	293.949	285.036	1.03127	0.044417	0.66626	0.860823	0.685714	0.873921	0.375	0.574331	0.809012
ALS2CR11	157.723	151.461	1.04134	0.0584452	158.48	151.571	1.04558	0.064302	0.10735	0.386927	0.2	0.50648	0.1875	0.282277	0.586305
ALS2CR12	256.343	279.511	0.91711	-0.124834	250.068	279.101	0.895976	-0.158468	0.0916119	0.358708	0.114286	0.376424	0.875	0.0539072	0.223436
ALS2CR14	679.694	874.274	0.777439	-0.363199	700.692	893.089	0.784571	-0.350024	0.0662542	0.304734	0.0571429	0.25625	0.9375	0.00737794	0.0574858
ALS2CR16	208.338	220.633	0.944273	-0.0827242	207.539	222.159	0.934191	-0.0982106	0.296596	0.616657	0.342857	0.650677	0.75	0.233293	0.533635
ALS2CR4	2897.42	3047.17	0.950854	-0.0727047	2895.89	3063.43	0.94531	-0.0811411	0.0842247	0.344194	0.029401	0.177355	1	0.181997	0.466541
ALS2CR8	386.609	411.777	0.938882	-0.0909847	392.873	403.024	0.974812	-0.0368046	0.6455	0.850395	0.485714	0.761963	0.6875	0.664803	0.860149
ALX1	401.376	370.956	1.08201	0.113707	403.135	373.05	1.08065	0.111895	0.367785	0.677326	0.685714	0.873921	0.375	0.218382	0.514238
ALX3	179.958	183.692	0.979672	-0.0296291	179.724	182.183	0.986503	-0.0196046	0.715876	0.884196	1	1	0.5	0.76191	0.906297
ALX4	147.754	136.587	1.08176	0.113375	147.004	139.384	1.05467	0.0767908	0.290746	0.611384	0.342857	0.650677	0.25	0.285124	0.589697
AMAC1	183.83	175.184	1.04935	0.0694959	183.745	179.051	1.02621	0.0373328	0.742697	0.898722	0.885714	0.962774	0.4375	0.675048	0.864941
AMAC1L1	161.712	155.891	1.03734	0.0528846	165.484	159.591	1.03693	0.0523131	0.486542	0.759885	0.342857	0.650677	0.25	0.475699	0.746065
AMAC1L2	193.167	191.944	1.00637	0.00916562	191.888	189.306	1.01364	0.0195462	0.731043	0.891851	0.885714	0.962774	0.4375	0.742984	0.897065
AMAC1L3	351.37	331.641	1.05949	0.0833708	352.228	332.023	1.06086	0.0852285	0.00834155	0.107859	0.0285714	0.17463	0	0.13705	0.395961
AMACR	503.565	511.175	0.985113	-0.0216389	502.676	514.268	0.977459	-0.0328919	0.539637	0.791028	0.342857	0.650677	0.75	0.614732	0.833201
AMBN	150.114	146.927	1.02169	0.0309546	150.254	148.222	1.01371	0.0196478	0.463471	0.744753	0.485714	0.761963	0.3125	0.725992	0.889674
AMBP	178.232	168.266	1.05923	0.0830124	174.403	168.265	1.03648	0.0516904	0.361313	0.673326	0.342857	0.650677	0.25	0.443202	0.723293
AMBRA1	253.078	242.46	1.04379	0.0618343	254.446	241.696	1.05275	0.0741693	0.349681	0.663003	0.485714	0.761963	0.3125	0.32982	0.631581
AMD1	4718.68	3990.57	1.18246	0.24179	4772.07	4104.49	1.16265	0.217413	0.0112216	0.124772	0.0285714	0.17463	0	0.00543494	0.0463689
AMDHD1	220.692	206.412	1.06918	0.096507	222.961	212.391	1.04977	0.0700685	0.424971	0.716251	0.342857	0.650677	0.25	0.335004	0.636841
AMDHD2	188.683	202.919	0.929845	-0.104938	189.051	200.015	0.945183	-0.0813346	0.318702	0.637061	0.342857	0.650677	0.75	0.29752	0.602245
AMELX	158.362	148.476	1.06658	0.0929983	154.809	146.506	1.05667	0.0795309	0.300004	0.619662	0.342857	0.650677	0.25	0.281865	0.585998
AMELY	161.454	179.11	0.901422	-0.149725	164.7	181.625	0.906815	-0.14112	0.0994597	0.373027	0.114286	0.376424	0.875	0.0667727	0.256937
AMFR	1551.72	1255.38	1.23605	0.305738	1562.29	1254.48	1.24537	0.316575	0.0594563	0.287856	0.0285714	0.17463	0	0.00794766	0.060585
AMH	143.559	151.315	0.948745	-0.075908	145.331	153.902	0.944312	-0.0826646	0.201735	0.521143	0.2	0.50648	0.8125	0.228859	0.528339
AMHR2	140.616	148.73	0.945448	-0.0809297	142.172	148.642	0.956474	-0.0642028	0.418861	0.712199	0.485714	0.761963	0.6875	0.410796	0.699534
AMICA1	159.229	162.554	0.979544	-0.0298184	159.417	173.756	0.917476	-0.124257	0.364806	0.675244	0.685714	0.873921	0.625	0.232345	0.532395
AMIGO1	221.373	214.116	1.03389	0.0480854	222.981	203.635	1.095	0.130937	0.425179	0.716251	0.685714	0.873921	0.375	0.228718	0.528206
AMIGO2	201.382	188.384	1.069	0.0962606	198.421	220.24	0.900928	-0.150516	0.554366	0.800777	0.885714	0.962774	0.4375	0.450469	0.728777
AMIGO3	148.132	149.945	0.987908	-0.0175513	149.369	148.8	1.00382	0.00550237	0.831198	0.93794	0.885714	0.962774	0.5625	0.920391	0.975455
AMMECR1	1627.61	1454.14	1.11929	0.162583	1635.49	1460.58	1.11976	0.163188	8.62594e-05	0.0149748	0.0285714	0.17463	0	0.00974514	0.0701998
AMMECR1L	2919.74	3169.81	0.921108	-0.118557	2892.58	3145.68	0.919542	-0.121012	0.0829869	0.341668	0.0571429	0.25625	0.9375	0.0791216	0.286259
AMN	144.096	142.478	1.01135	0.0162838	142.264	144.034	0.987715	-0.0178339	0.762336	0.906927	1	1	0.5	0.769463	0.910456
AMN1	1010.81	692.839	1.45894	0.544921	991.311	695.515	1.42529	0.511257	0.00672991	0.0965163	0.0285714	0.17463	0	3.30219e-05	0.00120456
AMOT	1495.4	3119.51	0.47937	-1.06079	1464.19	3067.52	0.477322	-1.06696	1.05657e-05	0.00732446	0.0285714	0.17463	1	1.16519e-08	3.93023e-06
AMOTL1	171.896	169.702	1.01293	0.0185297	169.388	167.051	1.01399	0.0200455	0.743303	0.898967	1	1	0.5	0.751686	0.901395
AMOTL2	311.976	373.026	0.836338	-0.257841	316.742	383.631	0.825644	-0.276408	0.142161	0.442364	0.114286	0.376424	0.875	0.0294709	0.151373
AMPD1	147.636	144.123	1.02437	0.0347413	146.073	144.282	1.01241	0.0177984	0.751304	0.902179	1	1	0.5	0.7585	0.904542
AMPD2	140.469	143.832	0.976618	-0.0341341	139.73	143.898	0.971031	-0.0424101	0.322304	0.639545	0.685714	0.873921	0.625	0.470052	0.741798
AMPD3	251.191	245.364	1.02375	0.0338619	251.638	242.092	1.03943	0.0557919	0.232857	0.554685	0.342857	0.650677	0.25	0.359548	0.658828
AMPH	182.534	177.595	1.02781	0.0395731	181.1	178.02	1.0173	0.0247459	0.438051	0.7275	0.485714	0.761963	0.3125	0.670542	0.862808
AMT	301.344	418.341	0.72033	-0.473271	300.023	412.037	0.728144	-0.457705	0.00448241	0.0797544	0.0285714	0.17463	1	1.12031e-05	0.000561444
AMTN	343.121	431.301	0.795549	-0.329977	343.925	422.269	0.814468	-0.29607	0.0159395	0.146533	0.0285714	0.17463	1	0.00132085	0.0169265
AMY1A	1832.78	1943.95	0.942813	-0.0849571	1786.33	1907.57	0.936446	-0.0947317	0.198192	0.515809	0.2	0.50648	0.8125	0.192902	0.480946
AMY1B	1005.11	1351.84	0.743512	-0.427571	1016.92	1326.16	0.766814	-0.383052	0.00491751	0.0831189	0.0285714	0.17463	1	0.000281396	0.00543789
AMY1C	4944.74	5424.85	0.911498	-0.133689	4737.02	5466.58	0.866542	-0.206659	0.191362	0.508864	0.2	0.50648	0.8125	0.0815627	0.291148
AMY2A	872.445	1225.01	0.712196	-0.489654	883.334	1238.2	0.713403	-0.487212	0.00498229	0.083988	0.0285714	0.17463	1	0.000116192	0.00291613
AMY2B	534.032	788.846	0.676978	-0.562819	521.682	762.958	0.683763	-0.548432	0.00991399	0.117943	0.0285714	0.17463	1	0.000305303	0.00577557
AMZ1	142.638	140.354	1.01627	0.0232823	140.51	140.498	1.00008	0.000119727	0.998237	0.999509	0.885714	0.962774	0.4375	0.983203	0.995207
AMZ2	2882.25	2865.48	1.00585	0.00841962	2937.5	2828.04	1.03871	0.0547875	0.505245	0.771907	0.885714	0.962774	0.4375	0.469296	0.741464
ANAPC1	1164.35	1164.89	0.999539	-0.000665798	1147.82	1141.89	1.00519	0.00746855	0.915753	0.973063	1	1	0.5	0.903292	0.96891
ANAPC10	2407.1	2173.1	1.10768	0.147542	2414.49	2179.84	1.10765	0.147496	0.00358667	0.0724114	0.0285714	0.17463	0	0.0222109	0.125523
ANAPC11	973.492	915.29	1.06359	0.0889402	1017.9	921.877	1.10417	0.142956	0.240224	0.562613	0.2	0.50648	0.1875	0.127366	0.379533
ANAPC13	10150.5	10098.4	1.00516	0.00741951	10313.6	10090.1	1.02215	0.0316032	0.641287	0.848229	0.685714	0.873921	0.375	0.671669	0.863253
ANAPC2	160.508	164.707	0.974506	-0.0372564	160.05	160.87	0.994908	-0.00736558	0.911693	0.971461	0.342857	0.650677	0.75	0.960013	0.989228
ANAPC4	2344.57	2654.28	0.883317	-0.178996	2327.28	2699.33	0.862169	-0.213957	0.0181171	0.156386	0.0285714	0.17463	1	0.0076463	0.0589889
ANAPC5	3631.59	3576.86	1.0153	0.0219092	3610.04	3632.69	0.993763	-0.00902689	0.822282	0.934231	1	1	0.5	0.884233	0.961098
ANAPC7	596.904	587.971	1.01519	0.0217532	602.983	574.434	1.0497	0.0699766	0.551366	0.799371	0.685714	0.873921	0.375	0.437879	0.719577
ANG	631.325	615.106	1.02637	0.0375463	624.171	635.472	0.982216	-0.0258871	0.804876	0.925923	0.685714	0.873921	0.625	0.741029	0.896286
ANGEL1	616.164	549.837	1.12063	0.164312	614.864	505.408	1.21657	0.28282	0.118061	0.403975	0.0285714	0.17463	0	0.0318199	0.15916
ANGEL2	3382.43	3560.38	0.950019	-0.0739722	3407.28	3546.51	0.960742	-0.0577797	0.0857339	0.347542	0.114286	0.376424	0.875	0.315996	0.620125
ANGPT1	443.612	710.604	0.624274	-0.67975	443.509	711.673	0.623192	-0.68225	2.29429e-05	0.00935065	0.0285714	0.17463	1	5.83197e-08	1.20561e-05
ANGPT2	142.278	148.934	0.955311	-0.0659578	143.648	150.764	0.952799	-0.0697558	0.228594	0.550487	0.342857	0.650677	0.75	0.29212	0.59658
ANGPT4	131.223	143.819	0.91242	-0.13223	133.452	144.34	0.924566	-0.113151	0.0927419	0.360348	0.114286	0.376424	0.875	0.103804	0.337549
ANGPTL1	142.687	141.868	1.00577	0.0082996	143.927	141.835	1.01475	0.0211227	0.740457	0.897391	1	1	0.5	0.743815	0.897612
ANGPTL2	174.082	187.929	0.926318	-0.110421	174.369	187.494	0.929998	-0.1047	0.00747856	0.102036	0.0285714	0.17463	1	0.0761141	0.278943
ANGPTL3	157.648	161.857	0.973996	-0.0380124	158.229	159.866	0.989763	-0.0148457	0.630405	0.842349	0.485714	0.761963	0.6875	0.802487	0.924636
ANGPTL4	923.349	1214.62	0.760198	-0.395552	939.893	1210.49	0.776453	-0.365029	0.00118884	0.046118	0.0285714	0.17463	1	4.02141e-05	0.00138099
ANGPTL5	152.097	156.446	0.972202	-0.0406718	151.264	157.455	0.960678	-0.0578745	0.461195	0.742977	0.685714	0.873921	0.625	0.457532	0.733245
ANGPTL6	170.011	164.718	1.03213	0.0456311	171.501	167.399	1.02451	0.0349325	0.459654	0.742183	0.342857	0.650677	0.25	0.572436	0.8079
ANGPTL7	146.987	141.615	1.03793	0.053706	147.858	140.853	1.04973	0.0700213	0.18875	0.50504	0.2	0.50648	0.1875	0.272781	0.57678
ANK1	175.451	175.443	1.00005	6.7771e-05	175.339	173.439	1.01096	0.0157201	0.77977	0.914456	1	1	0.5	0.791092	0.920106
ANK2	165.967	170.929	0.97097	-0.042501	168.281	169.516	0.992709	-0.010557	0.816304	0.931529	0.885714	0.962774	0.5625	0.863175	0.951874
ANK3	1101.07	1251.71	0.879658	-0.184985	1105.86	1269.29	0.87124	-0.198857	0.0226611	0.174396	0.0285714	0.17463	1	0.0111875	0.0769892
ANKAR	212.73	241.526	0.880775	-0.183154	213.232	243.424	0.875967	-0.191052	0.00644981	0.0942303	0.0285714	0.17463	1	0.00747401	0.0580159
ANKDD1A	380.966	340.737	1.11807	0.161005	378.857	329.06	1.15133	0.203305	0.0641461	0.299272	0.0571429	0.25625	0.0625	0.0255272	0.138487
ANKFN1	136.853	148.845	0.919436	-0.121179	137.194	151.51	0.905506	-0.143203	0.0225832	0.174094	0.0285714	0.17463	1	0.030585	0.155057
ANKFY1	936.555	1094.49	0.855698	-0.224827	928.583	1086.14	0.854936	-0.226111	0.00785047	0.104969	0.0285714	0.17463	1	0.00428763	0.0395131
ANKH	158.169	150.591	1.05032	0.0708294	157.928	148.836	1.06109	0.0855469	0.163485	0.471288	0.2	0.50648	0.1875	0.206299	0.499563
ANKHD1	883.977	947.06	0.933391	-0.0994459	890.551	949.993	0.937429	-0.0932192	0.276372	0.598299	0.342857	0.650677	0.75	0.202767	0.494337
ANKHD1-EIF4EBP3	301.541	329.814	0.914274	-0.129302	302.873	329.461	0.919301	-0.121391	0.54675	0.796353	1	1	0.5	0.500078	0.761066
ANKIB1	5046.3	4565.19	1.10539	0.144553	5041.94	4529.16	1.11322	0.154734	0.00839222	0.108163	0.0285714	0.17463	0	0.0213516	0.122317
ANKK1	237.159	227.243	1.04363	0.0616171	236.722	240.792	0.983096	-0.0245963	0.860358	0.950871	1	1	0.5	0.929771	0.979256
ANKLE1	160.885	164.745	0.976571	-0.0342027	160.011	167.013	0.95808	-0.0617827	0.357823	0.670215	0.685714	0.873921	0.625	0.381999	0.676786
ANKLE2	4171.6	4336.14	0.962053	-0.055812	4148.47	4319.59	0.960386	-0.0583139	0.295752	0.616131	0.342857	0.650677	0.75	0.366265	0.664694
ANKMY1	916.288	1126.74	0.813219	-0.298284	939.189	1123.48	0.835964	-0.258487	0.0307234	0.203477	0.0571429	0.25625	0.9375	0.0074871	0.0580888
ANKMY2	2368.4	2603.01	0.909871	-0.136267	2400.43	2554.49	0.93969	-0.0897434	0.14222	0.442502	0.2	0.50648	0.8125	0.185614	0.471225
ANKRA2	4226.84	4140.05	1.02096	0.0299291	4265.14	4111.76	1.0373	0.0528366	0.286468	0.607511	0.2	0.50648	0.1875	0.389117	0.682954
ANKRD1	153.518	170.014	0.902971	-0.147249	154.248	166.691	0.925353	-0.111924	0.173078	0.484444	0.114286	0.376424	0.875	0.14876	0.415194
ANKRD10	2331.65	2811.65	0.829284	-0.270063	2303.28	2763.58	0.833441	-0.262848	0.0109298	0.123146	0.0285714	0.17463	1	0.0030261	0.0308721
ANKRD11	1518.32	1774.41	0.855673	-0.224868	1520.21	1801.04	0.844071	-0.244563	0.0441021	0.245705	0.0571429	0.25625	0.9375	0.0115684	0.0788849
ANKRD12	3397.18	3790.43	0.896252	-0.158024	3328.67	3764.36	0.884258	-0.177461	0.0372014	0.224581	0.114286	0.376424	0.875	0.0242549	0.133334
ANKRD13A	7590.48	8765.72	0.865928	-0.20768	7485.35	8790	0.851576	-0.231793	0.00957402	0.115572	0.0285714	0.17463	1	0.00440533	0.0403151
ANKRD13B	211.391	208.608	1.01334	0.0191248	211.555	206.022	1.02686	0.0382364	0.560964	0.804721	0.685714	0.873921	0.375	0.545476	0.791464
ANKRD13C	1979.56	1554.54	1.27341	0.348691	1961.94	1557.73	1.25949	0.332836	6.33349e-05	0.0133564	0.0285714	0.17463	0	6.63696e-05	0.00199375
ANKRD13D	198.888	217.57	0.914133	-0.129524	199.072	216.401	0.919919	-0.120421	0.0228702	0.175161	0.0571429	0.25625	0.9375	0.06283	0.246288
ANKRD16	419.809	388.856	1.0796	0.110497	420.544	381.497	1.10235	0.140586	0.0584716	0.285687	0.0285714	0.17463	0	0.043469	0.194487
ANKRD17	3266.82	3105.05	1.0521	0.0732726	3261.15	3161	1.03168	0.0450013	0.483609	0.758433	0.685714	0.873921	0.375	0.522468	0.77611
ANKRD18A	200.41	287.511	0.697051	-0.520663	199.559	293.717	0.679427	-0.55761	9.18126e-05	0.0153697	0.0285714	0.17463	1	1.41586e-06	0.000126534
ANKRD18B	163.047	158.583	1.02815	0.0400497	160.918	157.52	1.02157	0.0307947	0.520689	0.780535	0.485714	0.761963	0.3125	0.634299	0.843576
ANKRD19	152.827	168.554	0.906697	-0.141308	149.709	167.109	0.895878	-0.158626	0.0586773	0.286254	0.114286	0.376424	0.875	0.0427165	0.192105
ANKRD2	151.102	157.435	0.959775	-0.0592321	149.395	159.952	0.933998	-0.0985084	0.235861	0.557764	0.342857	0.650677	0.75	0.198032	0.487893
ANKRD20A1	198.257	260.802	0.76018	-0.395587	198.497	258.093	0.769091	-0.378774	0.000231626	0.0224494	0.0285714	0.17463	1	1.53073e-05	0.000700126
ANKRD20A2	140.619	136.313	1.03159	0.0448668	139.895	133.911	1.04469	0.0630768	0.261835	0.583875	0.342857	0.650677	0.25	0.338022	0.639295
ANKRD20A3	157.1	158.254	0.992709	-0.0105578	155.679	157.023	0.991443	-0.0123988	0.765241	0.908094	0.685714	0.873921	0.625	0.845835	0.94469
ANKRD20A4	138.354	141.536	0.977516	-0.0328084	136.814	140.705	0.972349	-0.0404544	0.553148	0.800019	0.685714	0.873921	0.625	0.583524	0.814335
ANKRD20B	172.184	180.448	0.954201	-0.0676353	172.214	175.037	0.983871	-0.0234593	0.762063	0.906684	0.342857	0.650677	0.75	0.804284	0.925519
ANKRD21	145.659	135.541	1.07465	0.103871	148.673	139.243	1.06773	0.0945472	0.327102	0.643324	0.2	0.50648	0.1875	0.23895	0.540593
ANKRD22	1750.28	1555.42	1.12527	0.170277	1754.07	1595.94	1.09908	0.136295	0.0621065	0.294006	0.114286	0.376424	0.125	0.059929	0.239388
ANKRD23	239.35	256.717	0.932347	-0.101061	238.501	259.088	0.920541	-0.119446	0.238136	0.56	0.342857	0.650677	0.75	0.167196	0.444093
ANKRD24	174.04	161.821	1.07551	0.105016	172.556	164.09	1.05159	0.0725787	0.176515	0.488827	0.342857	0.650677	0.25	0.253944	0.558159
ANKRD26	453.797	359.547	1.26214	0.335869	439.986	356.012	1.23587	0.30553	0.0279393	0.194357	0.114286	0.376424	0.125	0.00518817	0.0448727
ANKRD27	1380.14	1200.64	1.1495	0.201005	1379.93	1202.64	1.14742	0.19839	0.0297349	0.200199	0.0285714	0.17463	0	0.00950625	0.069001
ANKRD28	1189.24	1254.94	0.947651	-0.0775725	1188.07	1265.39	0.938894	-0.0909662	0.0819428	0.339282	0.0285714	0.17463	1	0.147036	0.412833
ANKRD29	1388.6	1002.37	1.38532	0.470215	1385.61	991.801	1.39707	0.4824	3.60637e-05	0.0108961	0.0285714	0.17463	0	2.91454e-06	0.000209884
ANKRD30A	141.834	148.107	0.957645	-0.062437	141.304	148.075	0.95427	-0.0675308	0.0659281	0.304104	0.0571429	0.25625	0.9375	0.252415	0.556355
ANKRD30B	4281.22	5853.23	0.731428	-0.451212	4257.15	5955.36	0.714843	-0.484301	0.00164744	0.0522361	0.0285714	0.17463	1	5.41523e-05	0.00171876
ANKRD31	152.133	160.039	0.950598	-0.0730925	153.555	167.441	0.917072	-0.124892	0.411454	0.70809	0.685714	0.873921	0.625	0.28671	0.591026
ANKRD32	755.291	792.557	0.95298	-0.0694821	761.05	772.483	0.985201	-0.0215104	0.784183	0.916484	0.685714	0.873921	0.625	0.802763	0.924716
ANKRD33	6521.29	7480.11	0.871816	-0.197904	6483.68	7400.28	0.87614	-0.190767	0.0480179	0.257285	0.114286	0.376424	0.875	0.0230391	0.128883
ANKRD34A	278.868	258.037	1.08073	0.112001	275.529	258.699	1.06506	0.0909281	0.302563	0.622154	0.342857	0.650677	0.25	0.2476	0.550606
ANKRD34B	136.675	144.108	0.948417	-0.0764069	135.106	154.217	0.876082	-0.190862	0.207512	0.528527	0.0571429	0.25625	0.9375	0.0698232	0.264399
ANKRD34C	163.59	162.185	1.00866	0.0124432	160.29	171.953	0.932177	-0.101325	0.491118	0.763123	1	1	0.5	0.384685	0.67896
ANKRD35	1655.11	2368.51	0.698798	-0.517052	1648.44	2386.78	0.690654	-0.533966	0.00019287	0.021043	0.0285714	0.17463	1	2.03896e-06	0.000163023
ANKRD36	238.669	265.329	0.899521	-0.15277	236.048	265.664	0.888521	-0.170522	0.0609768	0.291145	0.114286	0.376424	0.875	0.0333821	0.16405
ANKRD36B	478.375	607.259	0.787761	-0.34417	487.631	574.554	0.848713	-0.236652	0.200045	0.518659	0.342857	0.650677	0.75	0.0849649	0.299021
ANKRD37	2338.59	2538.06	0.921409	-0.118086	2412.29	2543.46	0.948426	-0.076393	0.374739	0.682575	0.309424	0.650677	0.75	0.294595	0.599299
ANKRD38	3565.6	4308.11	0.827647	-0.272912	3494.21	4255.2	0.821162	-0.284261	0.0299888	0.200873	0.114286	0.376424	0.875	0.00546376	0.0465264
ANKRD39	739.348	648.78	1.1396	0.188523	753.304	624.537	1.20618	0.270444	0.0733632	0.320036	0.114286	0.376424	0.125	0.0188485	0.11234
ANKRD40	739.675	613.66	1.20535	0.269453	734.018	630.695	1.16382	0.218872	0.108414	0.388449	0.342857	0.650677	0.25	0.0231429	0.129394
ANKRD41	158.105	158.173	0.999571	-0.000618422	158.527	158.865	0.99787	-0.00307557	0.950329	0.98447	0.885714	0.962774	0.5625	0.960904	0.989338
ANKRD42	251.885	225.572	1.11665	0.15918	253.51	218.345	1.16105	0.215434	0.0863193	0.348743	0.0285714	0.17463	0	0.0243351	0.133681
ANKRD43	355.393	313.448	1.13382	0.181189	358.495	309.402	1.15867	0.212472	0.0253112	0.184317	0.0285714	0.17463	0	0.00890949	0.065887
ANKRD44	155.05	175.691	0.882517	-0.180304	156.176	176.601	0.884344	-0.177321	0.0812378	0.337876	0.0571429	0.25625	0.9375	0.0317233	0.158905
ANKRD45	148.893	159.959	0.930819	-0.103428	150.929	159.953	0.943586	-0.0837743	0.244396	0.566578	0.2	0.50648	0.8125	0.23723	0.538524
ANKRD46	3087.56	2723.35	1.13374	0.181085	3108.43	2677.87	1.16078	0.215099	0.00819936	0.107007	0.0285714	0.17463	0	0.00470774	0.0419226
ANKRD47	177.042	166.863	1.061	0.085423	177.11	167.764	1.05571	0.0782138	0.342119	0.657457	0.485714	0.761963	0.3125	0.316023	0.620125
ANKRD49	1979.99	1853.86	1.06804	0.0949661	1978.28	1845.49	1.07196	0.100246	0.166282	0.475552	0.2	0.50648	0.1875	0.151498	0.419896
ANKRD5	173.731	160.473	1.08262	0.114524	173.763	160.491	1.0827	0.114629	0.0163986	0.148366	0.0285714	0.17463	0	0.0591656	0.237221
ANKRD50	1206.89	1598.41	0.755058	-0.40534	1182.07	1631.03	0.724736	-0.464473	0.00213661	0.0581774	0.0285714	0.17463	1	8.64775e-05	0.00239199
ANKRD52	287.091	337.067	0.851733	-0.231526	300.108	338.322	0.887049	-0.172914	0.430926	0.721602	0.485714	0.761963	0.6875	0.276359	0.580426
ANKRD53	199.084	211.793	0.939992	-0.0892795	203.727	219.543	0.927957	-0.107869	0.378963	0.685842	0.685714	0.873921	0.625	0.273983	0.578064
ANKRD54	679.713	740.831	0.917501	-0.124219	689.159	741.703	0.929158	-0.106005	0.389373	0.693289	0.485714	0.761963	0.6875	0.277232	0.581249
ANKRD55	136.525	135.094	1.01059	0.0151989	133.691	133.615	1.00057	0.000823705	0.990641	0.997444	0.885714	0.962774	0.5625	0.992589	0.997922
ANKRD56	588.918	637.382	0.923963	-0.114092	586.066	613.328	0.955551	-0.0655953	0.530293	0.786167	0.342857	0.650677	0.75	0.51066	0.768245
ANKRD57	7599.26	7490.33	1.01454	0.0208313	7736.55	7575.41	1.02127	0.0303675	0.715546	0.883975	0.685714	0.873921	0.375	0.702248	0.878111
ANKRD58	181.307	207.033	0.875738	-0.191428	184.546	206.726	0.89271	-0.163737	0.128753	0.421073	0.245383	0.620459	0.78125	0.0576876	0.233389
ANKRD6	1060.62	1149.09	0.92301	-0.115581	1082.01	1128.14	0.959104	-0.0602402	0.670656	0.862954	0.885714	0.962774	0.5625	0.636131	0.844608
ANKRD7	187.35	174.018	1.07662	0.106504	187.866	176.349	1.06531	0.0912774	0.301441	0.621066	0.2	0.50648	0.1875	0.23504	0.536086
ANKRD9	1738.53	1461.26	1.18975	0.250656	1703.05	1461.82	1.16502	0.22036	0.016721	0.149561	0.0285714	0.17463	0	0.0045669	0.0411295
ANKS1A	3350.11	3870.15	0.865626	-0.208183	3372.65	3740.63	0.901626	-0.149399	0.0946169	0.363385	0.114286	0.376424	0.875	0.0594481	0.23802
ANKS1B	166.273	167.644	0.991823	-0.0118451	168.692	165.444	1.01963	0.0280481	0.59858	0.826065	0.685714	0.873921	0.375	0.646225	0.849894
ANKS3	183.367	183.34	1.00015	0.000213135	178.426	185.277	0.963022	-0.0543598	0.564091	0.806327	0.685714	0.873921	0.625	0.50584	0.764931
ANKS4B	157.901	164.494	0.959919	-0.0590155	159.371	164.077	0.971319	-0.0419833	0.619383	0.836281	1	1	0.5	0.628492	0.840361
ANKS6	200.716	191.599	1.04758	0.067066	199.884	199.391	1.00248	0.00356777	0.98005	0.993776	1	1	0.5	0.846667	0.944779
ANKZF1	446.885	459.074	0.973448	-0.0388235	447.121	469.075	0.953198	-0.0691528	0.465483	0.745958	0.685714	0.873921	0.625	0.416675	0.704298
ANLN	1441.94	1963.28	0.734457	-0.445251	1490.16	1900.1	0.784256	-0.350603	0.0102369	0.119294	0.0571429	0.25625	0.9375	0.00110869	0.0149004
ANO1	1499.14	1379.66	1.0866	0.119826	1474.02	1369.85	1.07604	0.105738	0.549243	0.79778	0.485714	0.761963	0.3125	0.487988	0.754233
ANO10	723.317	704.494	1.02672	0.0380413	748.105	714.204	1.04747	0.0669047	0.652322	0.853768	0.685714	0.873921	0.375	0.498018	0.75983
ANO2	203.601	189.574	1.07399	0.102979	202.945	190.407	1.06585	0.0920052	0.343418	0.658182	0.485714	0.761963	0.3125	0.263801	0.567375
ANO3	206.164	328.929	0.626773	-0.673984	207.737	330.168	0.629187	-0.668439	0.00318274	0.0693537	0.0285714	0.17463	1	1.20299e-06	0.000113122
ANO4	673.683	840.276	0.80174	-0.318793	649.701	888.861	0.730937	-0.452181	0.0299642	0.200818	0.0285714	0.17463	1	0.00192784	0.0224026
ANO5	155.841	152.416	1.02247	0.0320601	157.766	149.289	1.05678	0.079678	0.254492	0.576495	0.485714	0.761963	0.3125	0.259819	0.563621
ANO6	2416.08	2805.25	0.86127	-0.215462	2372.02	2798.68	0.847549	-0.238631	0.0356748	0.220317	0.114286	0.376424	0.875	0.00915774	0.0671806
ANO7	174.612	177.377	0.984408	-0.0226718	176.335	175.913	1.00239	0.00345061	0.918093	0.974046	0.885714	0.962774	0.5625	0.948188	0.985453
ANO8	507.082	584.857	0.86702	-0.205863	510.939	565.304	0.903832	-0.145874	0.198656	0.51648	0.342857	0.650677	0.75	0.113457	0.35537
ANO9	219.027	214.743	1.01995	0.0284981	219.92	216.819	1.0143	0.0204905	0.657614	0.856893	0.685714	0.873921	0.375	0.749876	0.900264
ANP32A	467.48	464.324	1.0068	0.00977386	470.448	468.476	1.00421	0.00605981	0.960975	0.988298	1	1	0.5	0.97139	0.992252
ANP32B	10296.7	10058.6	1.02367	0.0337514	10235.3	10131.3	1.01027	0.0147364	0.873809	0.95671	0.885714	0.962774	0.4375	0.831696	0.938638
ANP32C	228.41	186.762	1.223	0.290426	230.977	186.978	1.23531	0.304875	0.1421	0.442353	0.0285714	0.17463	0	0.0219002	0.124327
ANP32D	146.298	142.823	1.02433	0.0346833	148.417	143.803	1.03208	0.0455589	0.52511	0.78303	1	1	0.5	0.547825	0.79337
ANP32E	249.627	244.86	1.01947	0.0278188	249.788	262.386	0.951984	-0.0709902	0.593395	0.82328	0.663117	0.873921	0.375	0.533679	0.783647
ANPEP	232.009	444.472	0.521988	-0.937912	233.064	436.8	0.533571	-0.906249	0.000790387	0.0388056	0.0285714	0.17463	1	8.868e-09	3.27824e-06
ANRIL	393.552	434.995	0.904727	-0.144445	389.998	445.515	0.875387	-0.192006	0.22681	0.548344	0.2	0.50648	0.8125	0.0916651	0.313315
ANTXR1	1842.17	2017.37	0.913154	-0.13107	1814.82	2016.01	0.900206	-0.151674	0.0122285	0.129988	0.0285714	0.17463	1	0.0258309	0.139604
ANTXR2	3002.69	2822.17	1.06396	0.0894489	2985.77	2938.75	1.016	0.0229001	0.779461	0.9144	0.884549	0.962774	0.4375	0.753725	0.902158
ANTXRL	149.777	142.199	1.05329	0.0749014	151.056	144.728	1.04373	0.0617448	0.409207	0.706568	0.485714	0.761963	0.3125	0.36899	0.666809
ANUBL1	444.803	408.687	1.08837	0.122169	434.24	408.626	1.06268	0.0877119	0.416351	0.711003	0.485714	0.761963	0.3125	0.346594	0.646774
ANXA1	9223.55	9622.05	0.958585	-0.0610223	8984.55	9438.94	0.951861	-0.0711779	0.440801	0.729164	0.485714	0.761963	0.6875	0.376058	0.672309
ANXA10	1013.87	218.78	4.6342	2.21232	1075.08	224.646	4.78567	2.25872	0.00367467	0.0732185	0.0285714	0.17463	0	4.04849e-11	7.06731e-08
ANXA11	2150.68	2444.11	0.879945	-0.184515	2199.51	2448.02	0.898485	-0.154433	0.0594528	0.287856	0.114286	0.376424	0.875	0.0393833	0.182334
ANXA13	145.339	149.912	0.969494	-0.0446962	146.945	152.21	0.965413	-0.0507824	0.381265	0.687945	0.485714	0.761963	0.6875	0.446738	0.725955
ANXA2	8003.24	7969.82	1.00419	0.00603842	7992.86	8001.09	0.998972	-0.00148419	0.971478	0.991722	1	1	0.5	0.991715	0.997467
ANXA2P1	10043.7	9026.75	1.11265	0.154006	9981.44	8978.32	1.11173	0.152802	0.0435822	0.243759	0.114286	0.376424	0.125	0.0377818	0.177642
ANXA2P2	9577.14	9336.24	1.0258	0.0367533	9452.56	9301.29	1.01626	0.0232752	0.765475	0.908268	0.485714	0.761963	0.3125	0.759706	0.905114
ANXA2P3	2152.35	2335.45	0.9216	-0.117787	2143.78	2344.94	0.914218	-0.129389	0.154769	0.459745	0.114286	0.376424	0.875	0.105969	0.341375
ANXA3	8262.24	9158.9	0.9021	-0.148641	8548.99	9496.23	0.900251	-0.151601	0.19219	0.50998	0.2	0.50648	0.8125	0.101439	0.333253
ANXA4	5301.06	5789.37	0.915654	-0.127126	5266.06	5776.83	0.911583	-0.133554	0.177943	0.490628	0.342857	0.650677	0.75	0.116034	0.359853
ANXA5	6768.72	7389.21	0.916029	-0.126535	6828.1	7388.17	0.924194	-0.113732	0.0200786	0.163873	0.0285714	0.17463	1	0.0689288	0.262393
ANXA6	150.847	152.678	0.98801	-0.017402	151.43	150.189	1.00827	0.0118773	0.802773	0.925252	1	1	0.5	0.83897	0.94245
ANXA7	4756.62	4479.52	1.06186	0.086593	4837.37	4477.39	1.0804	0.111566	0.119879	0.406283	0.114286	0.376424	0.125	0.118369	0.364289
ANXA8	6001.07	6375.09	0.941331	-0.0872267	6013.71	6348.44	0.947274	-0.0781456	0.340367	0.656055	0.342857	0.650677	0.75	0.317632	0.62173
ANXA8L1	605.869	556.828	1.08807	0.121774	607.325	568.64	1.06803	0.0949513	0.414895	0.710105	0.342857	0.650677	0.25	0.251958	0.55597
ANXA8L2	1480.62	1697.85	0.872055	-0.197509	1455.61	1740.6	0.836269	-0.257961	0.0318504	0.207679	0.0285714	0.17463	1	0.00800411	0.0608824
ANXA9	470.187	535.731	0.877655	-0.188275	480.155	534.208	0.898817	-0.153901	0.133151	0.428474	0.114286	0.376424	0.875	0.0730122	0.272353
AOAH	187.102	199.159	0.939461	-0.0900952	187.442	204.595	0.916161	-0.126327	0.182575	0.496673	0.114286	0.376424	0.875	0.118937	0.365421
AOC2	173.633	176.265	0.985066	-0.0217083	173.065	177.265	0.976307	-0.0345935	0.624642	0.83939	0.885714	0.962774	0.5625	0.658264	0.857047
AOC3	206.092	177.436	1.1615	0.215984	205.236	179.679	1.14224	0.191865	0.00720041	0.0996134	0.0285714	0.17463	0	0.00800746	0.0608931
AOF2	5382.09	6326.24	0.850756	-0.233182	5332.12	6341.96	0.840768	-0.25022	0.0268972	0.19061	0.0285714	0.17463	1	0.00348549	0.0340869
AOX1	1523.41	1257.29	1.21167	0.276995	1523.79	1287.87	1.18319	0.242683	0.0235704	0.177681	0.0285714	0.17463	0	0.00472873	0.0420329
AOX2P	155.751	154.027	1.01119	0.0160575	154.697	160.252	0.965332	-0.0509025	0.598803	0.826122	0.885714	0.962774	0.4375	0.572669	0.807963
AP1B1	2887.66	2752.63	1.04905	0.0690873	2859.58	2669.5	1.07121	0.099235	0.236423	0.558228	0.342857	0.650677	0.25	0.193158	0.481241
AP1G1	2112.57	1924.62	1.09766	0.134428	2140.69	1949.19	1.09824	0.135198	0.0957964	0.365854	0.114286	0.376424	0.125	0.074963	0.276602
AP1G2	736.353	750.376	0.981312	-0.0272156	742.416	750.462	0.989278	-0.0155522	0.809682	0.9283	1	1	0.5	0.784168	0.916729
AP1GBP1	310.487	318.239	0.975642	-0.035577	320.829	337.849	0.949623	-0.0745737	0.568568	0.808908	0.485714	0.761963	0.6875	0.483954	0.751421
AP1M1	2158.99	2239.98	0.963842	-0.0531319	2154.79	2331.42	0.92424	-0.11366	0.350035	0.663222	0.685714	0.873921	0.625	0.229967	0.529487
AP1M2	863.767	857.376	1.00745	0.0107143	871.191	879.408	0.990656	-0.0135438	0.909343	0.970523	1	1	0.5	0.980946	0.994395
AP1S1	916.231	578.805	1.58297	0.662634	911.347	633.707	1.43812	0.524184	0.114558	0.398896	0.114286	0.376424	0.125	0.0180424	0.108937
AP1S2	833.822	808.09	1.03184	0.0452229	832.61	781.326	1.06564	0.0917163	0.301107	0.620703	0.685714	0.873921	0.375	0.217644	0.513839
AP1S3	293.228	368.385	0.795983	-0.329191	284.614	343.757	0.827951	-0.272382	0.128565	0.420809	0.2	0.50648	0.8125	0.0360455	0.172314
AP2A1	242.336	245.123	0.988629	-0.0164989	246.644	243.497	1.01292	0.0185271	0.803336	0.925411	0.885714	0.962774	0.4375	0.792336	0.920326
AP2A2	325.107	287.583	1.13048	0.176935	330.39	287.462	1.14933	0.200796	0.0883002	0.351879	0.2	0.50648	0.1875	0.0348311	0.168676
AP2B1	616.585	552.395	1.1162	0.1586	623.299	565.21	1.10278	0.141139	0.278758	0.600142	0.342857	0.650677	0.25	0.168336	0.44599
AP2M1	3443.18	3503.91	0.982667	-0.0252256	3480.62	3495.37	0.995781	-0.00609918	0.916362	0.973261	0.885714	0.962774	0.5625	0.901779	0.968311
AP2S1	8137.5	7965.88	1.02154	0.0307523	7885.01	7963.12	0.990191	-0.0142216	0.863421	0.952346	1	1	0.5	0.825563	0.936024
AP3B1	7665.78	7768.29	0.986803	-0.0191653	7777.15	7453.85	1.04337	0.0612559	0.513229	0.77603	0.685714	0.873921	0.375	0.454061	0.731082
AP3B2	163.875	152.606	1.07384	0.102778	162.55	151.075	1.07596	0.105619	0.112997	0.396313	0.2	0.50648	0.1875	0.131974	0.387996
AP3D1	1196.8	1256.72	0.952321	-0.0704798	1193.45	1243.79	0.959527	-0.0596049	0.34964	0.663	0.485714	0.761963	0.6875	0.392472	0.68554
AP3M1	1545.14	1564.98	0.98732	-0.0184103	1549.08	1568.21	0.987799	-0.01771	0.585852	0.819254	0.685714	0.873921	0.625	0.765958	0.907995
AP3M2	1809.99	2075.54	0.872059	-0.197503	1779.27	2178.03	0.81692	-0.291734	0.0789085	0.332279	0.0285714	0.17463	1	0.00685358	0.0546304
AP3S1	5363.5	5083.07	1.05517	0.0774736	5245.18	4849.27	1.08164	0.113226	0.392766	0.696064	0.485714	0.761963	0.3125	0.252779	0.55673
AP3S2	551.97	458.25	1.20452	0.268457	548.905	446.607	1.22906	0.297551	0.0267045	0.18995	0.0285714	0.17463	0	0.00489057	0.0430163
AP4B1	1612.24	1444.31	1.11627	0.158684	1617.86	1421.7	1.13798	0.186477	0.111657	0.393856	0.114286	0.376424	0.125	0.0394454	0.182395
AP4E1	2114.42	1988.56	1.06329	0.0885336	2122.1	2020.81	1.05012	0.0705586	0.29613	0.616398	0.342857	0.650677	0.25	0.308754	0.613256
AP4M1	545.391	565.928	0.963712	-0.0533254	546.935	585.019	0.934901	-0.0971149	0.357465	0.670026	0.342857	0.650677	0.75	0.276853	0.580793
AP4S1	218.498	220.287	0.991879	-0.0117644	214.173	219.709	0.974805	-0.0368138	0.565039	0.80659	0.685714	0.873921	0.625	0.584122	0.814696
APAF1	822.798	815.77	1.00861	0.0123747	817.561	847.057	0.965178	-0.0511334	0.634381	0.84443	1	1	0.5	0.592437	0.819992
APBA1	138.599	144.194	0.961194	-0.0571008	136.787	144.453	0.946928	-0.0786727	0.0873525	0.350149	0.114286	0.376424	0.875	0.200662	0.49129
APBA2	141.905	140.402	1.01071	0.0153624	146.379	140.685	1.04047	0.0572412	0.471462	0.750151	0.685714	0.873921	0.375	0.461039	0.73574
APBA2BP	179.006	177.582	1.00802	0.0115207	178.51	176.256	1.01279	0.0183316	0.561221	0.80494	0.485714	0.761963	0.3125	0.750651	0.900747
APBA3	506.764	408.784	1.23968	0.309972	504.44	413.373	1.2203	0.287238	0.186657	0.50198	0.342857	0.650677	0.25	0.0405203	0.185494
APBB1	147.92	157.17	0.941147	-0.0875077	146.558	154.174	0.950596	-0.0730955	0.243603	0.565625	0.2	0.50648	0.8125	0.287431	0.591696
APBB1IP	353.236	346.424	1.01966	0.0280935	349.6	349.378	1.00064	0.000918835	0.988045	0.996672	0.885714	0.962774	0.4375	0.993531	0.9982
APBB2	178.606	183.174	0.975061	-0.0364363	178.093	184.922	0.963069	-0.0542891	0.322305	0.639545	0.685714	0.873921	0.625	0.406061	0.695087
APBB3	716.717	1039.29	0.689619	-0.536128	713.258	1038.69	0.686691	-0.542268	0.00929657	0.113929	0.0285714	0.17463	1	1.20717e-05	0.000592682
APC	252.402	231.325	1.09111	0.125801	248.29	223.187	1.11248	0.153777	0.102946	0.379183	0.2	0.50648	0.1875	0.0668806	0.257067
APC2	145.704	161.445	0.902498	-0.148004	148.105	162.479	0.911534	-0.133632	0.0923918	0.359744	0.114286	0.376424	0.875	0.0755577	0.277876
APCDD1	319.358	511.89	0.62388	-0.680659	325.111	531.608	0.611561	-0.709433	0.00849058	0.109206	0.0285714	0.17463	1	1.30333e-05	0.00062908
APCDD1L	835.809	969.931	0.861721	-0.214708	864.979	976.963	0.885376	-0.175638	0.181137	0.494863	0.2	0.50648	0.8125	0.0719003	0.269729
APCS	176.327	172.176	1.0241	0.0343623	177.612	174.876	1.01564	0.0223899	0.790693	0.919509	0.685714	0.873921	0.375	0.779188	0.914785
APEG1	237.662	213.061	1.11546	0.157639	234.433	215.269	1.08902	0.123035	0.113318	0.396909	0.114286	0.376424	0.125	0.100175	0.330431
APEH	4998.62	5477.71	0.912539	-0.132042	5036.76	5398.21	0.933042	-0.0999854	0.218526	0.540111	0.342857	0.650677	0.75	0.192847	0.480946
APEX1	4585.01	5340.2	0.858583	-0.21997	4621.96	5219.28	0.885556	-0.175344	0.062949	0.296194	0.0571429	0.25625	0.9375	0.0311502	0.15691
APEX2	2080.02	1910.46	1.08875	0.122679	2066.04	1872	1.10366	0.142292	0.0474881	0.255737	0.0571429	0.25625	0.0625	0.0486572	0.209296
APH1A	1953.48	1665.38	1.17299	0.230194	2041.77	1685.29	1.21152	0.276818	0.0917852	0.359162	0.0285714	0.17463	0	0.0107579	0.0750191
APH1B	804.272	713.796	1.12675	0.172172	816.983	702.786	1.16249	0.21722	0.018407	0.157635	0.0285714	0.17463	0	0.00643615	0.0521865
API5	5987.17	5676.63	1.05471	0.0768396	6055.88	5877.69	1.03032	0.0430878	0.696874	0.874997	0.685714	0.873921	0.375	0.608639	0.829812
APIP	2810.77	2493.24	1.12735	0.17294	2756.12	2495.37	1.10449	0.143386	0.0868805	0.349412	0.2	0.50648	0.1875	0.052473	0.2199
APITD1	1957.7	1826.86	1.07162	0.099799	1972.25	1821.45	1.08279	0.114758	0.0392146	0.231171	0.0285714	0.17463	0	0.0787321	0.285323
APLF	176.671	165.588	1.06693	0.0934636	177.107	166.975	1.06068	0.0849926	0.329322	0.645128	0.342857	0.650677	0.25	0.240283	0.542139
APLN	206.658	203.901	1.01352	0.0193761	213.127	200.954	1.06057	0.0848459	0.345193	0.659755	0.685714	0.873921	0.375	0.290549	0.595307
APLNR	145.395	150.597	0.965458	-0.0507153	145.997	160.51	0.909581	-0.136726	0.348004	0.661634	0.685714	0.873921	0.625	0.209181	0.502861
APLP1	203.738	208.302	0.978088	-0.0319644	205.623	217.319	0.946183	-0.079809	0.367441	0.677142	0.342857	0.650677	0.75	0.318195	0.622117
APLP2	1969.33	1907.29	1.03253	0.0461829	1917.21	1930.92	0.9929	-0.0102799	0.945268	0.982639	1	1	0.5	0.885907	0.962185
APM-1	1563.14	1533.87	1.01908	0.0272696	1524.29	1532.9	0.994378	-0.00813389	0.935168	0.979872	0.685714	0.873921	0.375	0.858788	0.949683
APOA1	147.927	143.465	1.0311	0.0441852	148.711	144.286	1.03067	0.043584	0.172407	0.483564	0.342857	0.650677	0.25	0.450667	0.728777
APOA1BP	5125.56	3730.55	1.37394	0.458322	5085.35	3675.4	1.38362	0.468445	0.000360388	0.0282397	0.0285714	0.17463	0	7.83962e-06	0.000429158
APOA2	135.851	140.853	0.964488	-0.0521653	136.838	138.154	0.990477	-0.013805	0.802935	0.925252	0.685714	0.873921	0.625	0.851938	0.946942
APOA4	144.661	154.171	0.938314	-0.0918571	146.846	154.798	0.948629	-0.0760838	0.241869	0.564385	0.342857	0.650677	0.75	0.249764	0.552759
APOA5	170.852	166.596	1.02555	0.0363946	170.777	164.192	1.0401	0.0567262	0.213132	0.535786	0.2	0.50648	0.1875	0.351476	0.652145
APOB	147.982	246.002	0.601547	-0.73325	149.126	236.253	0.631212	-0.663803	0.0023022	0.0598183	0.0285714	0.17463	1	1.69416e-06	0.000143487
APOB48R	179.678	188.261	0.954408	-0.0673225	176.992	198.843	0.890108	-0.167948	0.195319	0.512854	0.342857	0.650677	0.75	0.0814164	0.290976
APOBEC1	168.703	171.763	0.982185	-0.0259335	171.012	176.149	0.97084	-0.0426948	0.668283	0.8618	1	1	0.5	0.66359	0.859625
APOBEC2	145.996	146.051	0.999625	-0.000541551	146.199	142.217	1.028	0.03984	0.517294	0.778454	0.885714	0.962774	0.4375	0.533025	0.783213
APOBEC3A	211.985	452.701	0.468268	-1.09459	207.853	424.042	0.490171	-1.02864	0.0156024	0.145348	0.0285714	0.17463	1	4.4439e-06	0.000288562
APOBEC3B	293.335	313.98	0.934248	-0.0981233	290.214	334.46	0.867711	-0.204714	0.228522	0.550409	0.342857	0.650677	0.75	0.0871404	0.304169
APOBEC3C	560.706	631.742	0.887555	-0.172092	552.673	622.414	0.88795	-0.171449	0.28643	0.607507	0.342857	0.650677	0.75	0.165929	0.441961
APOBEC3D	186.048	193.831	0.959847	-0.0591232	193.411	192.88	1.00275	0.00396454	0.961326	0.988321	0.685714	0.873921	0.625	0.998577	0.99968
APOBEC3F	483.062	406.165	1.18932	0.250141	489.736	397.532	1.23194	0.300935	0.0122085	0.129896	0.0285714	0.17463	0	0.00194845	0.022546
APOBEC3G	354.383	316.483	1.11975	0.163178	351.952	315.433	1.11577	0.158045	0.168111	0.478051	0.342857	0.650677	0.25	0.081631	0.291148
APOBEC3H	198.234	187.748	1.05585	0.0784046	203.032	192.752	1.05333	0.0749631	0.385541	0.690796	0.2	0.50648	0.1875	0.331107	0.632734
APOBEC4	504.578	782.39	0.644918	-0.632811	510.798	756.136	0.675537	-0.565893	0.0138641	0.138122	0.0285714	0.17463	1	0.000112648	0.00284765
APOC1	298.771	275.21	1.08561	0.118508	290.794	284.372	1.02258	0.0322191	0.838601	0.941655	1	1	0.5	0.756558	0.903412
APOC2	204.191	190.959	1.06929	0.0966549	207.209	204.508	1.01321	0.0189279	0.886952	0.962255	0.885714	0.962774	0.4375	0.816623	0.931486
APOC3	148.444	147.888	1.00376	0.00541114	148.25	149.765	0.989885	-0.0146672	0.780277	0.914606	1	1	0.5	0.836504	0.941361
APOC4	148.576	160.168	0.92763	-0.108379	147.549	159.709	0.923864	-0.114247	0.156785	0.462537	0.2	0.50648	0.8125	0.131775	0.38759
APOD	628.697	628.806	0.999826	-0.000250831	619.784	624.011	0.993226	-0.00980558	0.933326	0.979	1	1	0.5	0.927837	0.978589
APOE	268.593	332.776	0.807129	-0.309129	268.485	346.785	0.77421	-0.369204	0.0216897	0.170341	0.0285714	0.17463	1	0.000365382	0.00660209
APOF	146.102	146.16	0.999601	-0.000575112	146.433	166.677	0.878541	-0.186819	0.420696	0.713544	1	1	0.5	0.247091	0.550083
APOH	141.86	139.174	1.0193	0.027575	140.625	145.156	0.968789	-0.0457452	0.618884	0.836192	1	1	0.5	0.600338	0.824526
APOL1	270.686	285.986	0.946502	-0.0793226	270.231	285.847	0.945369	-0.0810506	0.434617	0.724341	0.685714	0.873921	0.625	0.37751	0.673295
APOL2	340.021	350.558	0.969943	-0.0440287	340.569	356.156	0.956237	-0.0645599	0.469619	0.748873	1	1	0.5	0.442183	0.72273
APOL3	263.783	237.362	1.11131	0.152265	266.714	240.767	1.10777	0.147654	0.155993	0.461371	0.2	0.50648	0.1875	0.0864255	0.302513
APOL4	176.256	163.004	1.0813	0.112771	175.006	163.087	1.07308	0.101759	0.102833	0.378987	0.114286	0.376424	0.125	0.122313	0.371013
APOL5	157.489	168.811	0.932931	-0.100157	153.854	177.45	0.867026	-0.205852	0.105001	0.382799	0.0571429	0.25625	0.9375	0.0378114	0.177728
APOL6	271.044	278.155	0.974434	-0.0373642	266.288	272.914	0.975719	-0.0354626	0.706563	0.87955	0.885714	0.962774	0.5625	0.699337	0.876529
APOLD1	377.938	354.614	1.06577	0.0919011	375.556	384.988	0.9755	-0.0357864	0.861458	0.951416	0.685714	0.873921	0.375	0.948077	0.985453
APOM	257.207	235.025	1.09438	0.130111	252.338	236.428	1.06729	0.0939554	0.349057	0.662674	0.342857	0.650677	0.25	0.284613	0.588966
APOO	3230.44	3210.41	1.00624	0.00897288	3205	3157.16	1.01515	0.0216976	0.812069	0.929401	1	1	0.5	0.728853	0.890594
APOOL	856.611	784.259	1.09226	0.12731	846.457	782.521	1.08171	0.113308	0.0848842	0.345675	0.0571429	0.25625	0.0625	0.0956559	0.321534
APP	2435.68	2189	1.11269	0.154056	2516.72	2372.94	1.06059	0.0848646	0.827722	0.93664	0.885714	0.962774	0.4375	0.737259	0.894619
APPBP2	2562.82	2638.3	0.97139	-0.0418768	2570.56	2631.01	0.977025	-0.0335323	0.585288	0.819097	0.885714	0.962774	0.5625	0.63031	0.841467
APPL1	1521.69	1594.31	0.954454	-0.067253	1514.76	1588.19	0.953766	-0.0682925	0.216036	0.538177	0.342857	0.650677	0.75	0.2938	0.598495
APPL2	2260.42	2199.19	1.02784	0.03962	2223.02	2255.59	0.985562	-0.0209812	0.787409	0.918172	0.885714	0.962774	0.4375	0.780141	0.915096
APRIN	131.647	135.706	0.970089	-0.0438114	131.079	137.263	0.954952	-0.0664995	0.103625	0.380475	0.114286	0.376424	0.875	0.267017	0.570715
APRT	2155.28	1666.96	1.29294	0.370657	2107.76	1665.64	1.26544	0.339635	0.0231563	0.176051	0.0571429	0.25625	0.0625	0.00310877	0.0315007
APTX	2303.58	2142.09	1.07539	0.104861	2350.47	2140.1	1.0983	0.135274	0.0551795	0.27662	0.114286	0.376424	0.125	0.0578425	0.233792
AQP1	244.808	224.273	1.09156	0.126395	252.478	222.957	1.13241	0.179393	0.0847042	0.345264	0.0285714	0.17463	0	0.0292349	0.150593
AQP10	295.758	442.643	0.668164	-0.581726	302.745	453.462	0.66763	-0.582879	0.000377223	0.0286297	0.0285714	0.17463	1	1.28355e-06	0.00011785
AQP11	244.941	208.225	1.17633	0.234295	245.992	216.409	1.1367	0.184852	0.123818	0.413902	0.2	0.50648	0.1875	0.037846	0.177784
AQP12A	162.273	183.014	0.886669	-0.173533	165.647	180.746	0.916464	-0.125849	0.184701	0.499327	0.2	0.50648	0.8125	0.130463	0.385248
AQP12B	196.456	178.303	1.10181	0.139877	196.459	173.272	1.13382	0.181192	0.198135	0.515809	0.342857	0.650677	0.25	0.0963912	0.323176
AQP2	176.617	181.098	0.975255	-0.036148	177.403	181.938	0.975075	-0.0364153	0.617683	0.835488	1	1	0.5	0.647561	0.850577
AQP3	1171.61	1379.75	0.84915	-0.235909	1137.6	1376.48	0.826457	-0.274989	0.282869	0.604237	0.685714	0.873921	0.625	0.137011	0.395961
AQP4	169.345	183.558	0.922569	-0.116271	168.287	184.696	0.911155	-0.134232	0.042264	0.240222	0.0285714	0.17463	1	0.0489136	0.209845
AQP5	275.499	335.72	0.82062	-0.285214	276.224	355.053	0.77798	-0.362195	0.223676	0.545002	0.342857	0.650677	0.75	0.0568568	0.231293
AQP6	190.862	176.3	1.0826	0.1145	189.421	180.021	1.05221	0.0734253	0.139158	0.43805	0.114286	0.376424	0.125	0.239968	0.541914
AQP7	177.166	175.063	1.01202	0.0172323	173.655	177.66	0.977459	-0.0328915	0.749639	0.901323	1	1	0.5	0.676134	0.865812
AQP7P1	243.039	294.516	0.825215	-0.277159	255.181	296.977	0.859262	-0.218831	0.243456	0.565526	0.485714	0.761963	0.6875	0.106376	0.342439
AQP7P2	186.038	196.997	0.944372	-0.082573	189.074	197.262	0.958489	-0.0611662	0.26502	0.587856	0.342857	0.650677	0.75	0.324548	0.627411
AQP8	160.982	151.88	1.05992	0.0839608	156.266	156.447	0.998843	-0.00167046	0.986045	0.995741	0.885714	0.962774	0.4375	0.999573	0.999904
AQP9	176.582	171.929	1.02706	0.0385261	178.618	173.087	1.03196	0.0453833	0.500867	0.769956	0.685714	0.873921	0.375	0.509857	0.767706
AQR	1013.94	894.674	1.1333	0.180535	1017.41	895.704	1.13588	0.183808	0.0219262	0.171214	0.0285714	0.17463	0	0.0106329	0.0744775
AR	184.547	194.301	0.949797	-0.0743091	186.247	194.199	0.959054	-0.0603164	0.272189	0.594683	0.485714	0.761963	0.6875	0.35696	0.656505
ARAF	3008.96	2963.82	1.01523	0.0218061	3001.49	3012.53	0.996335	-0.00529767	0.864879	0.952756	0.561363	0.873921	0.34375	0.93629	0.981654
ARAP1	489.899	511.316	0.958115	-0.0617293	490.082	508.687	0.963425	-0.0537554	0.575201	0.81308	0.485714	0.761963	0.6875	0.534384	0.784027
ARAP2	581.344	678	0.85744	-0.221892	579.299	676.139	0.856775	-0.223011	0.0201007	0.163925	0.0285714	0.17463	1	0.00713791	0.0562971
ARAP3	1380.47	1388.6	0.994144	-0.00847346	1393.91	1397.78	0.997227	-0.00400619	0.952263	0.985293	0.685714	0.873921	0.625	0.986114	0.996004
ARC	157.398	152.177	1.03431	0.0486642	159.179	149.866	1.06215	0.0869826	0.246767	0.569538	0.342857	0.650677	0.25	0.238144	0.539695
ARCN1	7634.18	7226.35	1.05644	0.0792052	7760.7	7197.85	1.0782	0.108622	0.229794	0.551616	0.342857	0.650677	0.25	0.178755	0.461722
ARD1A	1798.74	1903.33	0.945046	-0.0815442	1843.6	1852.76	0.995056	-0.00715038	0.938981	0.980487	0.885714	0.962774	0.5625	0.962013	0.989635
ARD1B	146.886	145.596	1.00886	0.0127224	147.846	148.339	0.996682	-0.00479425	0.958399	0.987261	1	1	0.5	0.990951	0.997363
AREG	133.377	145.241	0.91832	-0.122932	133.331	145.081	0.919011	-0.121846	0.0669899	0.306338	0.0571429	0.25625	0.9375	0.0736532	0.273853
AREGB	142.48	148.697	0.958191	-0.0616154	144.562	154.18	0.937618	-0.0929283	0.455797	0.739304	0.485714	0.761963	0.6875	0.364397	0.662698
ARF1	3781.24	4047.8	0.934147	-0.0982791	3852.61	4098.34	0.940043	-0.089202	0.254772	0.576762	0.485714	0.761963	0.6875	0.233579	0.534106
ARF3	2414.76	2121.82	1.13806	0.186582	2423.76	2115.35	1.1458	0.196349	0.0576002	0.283641	0.114286	0.376424	0.125	0.0211975	0.121568
ARF4	7524.98	7479.35	1.0061	0.00877552	7618.26	7485.98	1.01767	0.0252705	0.591846	0.822713	1	1	0.5	0.699638	0.876557
ARF5	3099.46	2642.08	1.17311	0.230341	3054.56	2752.44	1.10977	0.150254	0.308724	0.627878	0.485714	0.761963	0.3125	0.187936	0.474475
ARF6	433.415	339.83	1.27539	0.350938	423	347.758	1.21636	0.282574	0.0314628	0.206221	0.0571429	0.25625	0.0625	0.00626827	0.0512231
ARFGAP1	407.233	416.188	0.978485	-0.0313781	409.6	414.988	0.987016	-0.0188541	0.834422	0.939588	1	1	0.5	0.864938	0.952557
ARFGAP2	974.819	935.686	1.04182	0.0591089	995.153	953.166	1.04405	0.0621902	0.537333	0.789743	0.685714	0.873921	0.375	0.434451	0.717319
ARFGAP3	2704.92	2412.52	1.1212	0.165042	2724.8	2405.55	1.13271	0.179784	0.00803753	0.105628	0.0285714	0.17463	0	0.0112759	0.0774621
ARFGEF1	5182.33	5161.3	1.00407	0.00586527	5153.21	5162	0.998297	-0.00245876	0.975028	0.992302	1	1	0.5	0.987761	0.996402
ARFGEF2	913.542	794.502	1.14983	0.201419	909.561	770.083	1.18112	0.240155	0.0229962	0.175428	0.0285714	0.17463	0	0.00485485	0.0428028
ARFIP1	1730.14	1525.43	1.1342	0.181672	1727.47	1567.43	1.1021	0.140256	0.0520093	0.268021	0.114286	0.376424	0.125	0.049599	0.211513
ARFIP2	239.966	230.345	1.04177	0.0590299	246.36	226.589	1.08726	0.120692	0.263682	0.586123	0.485714	0.761963	0.3125	0.178647	0.461481
ARFRP1	210.092	210.047	1.00021	0.000308703	219.794	220.571	0.996476	-0.00509233	0.967139	0.990249	0.885714	0.962774	0.5625	0.956836	0.988395
ARG1	146.298	147.838	0.989586	-0.0151032	148.45	147.965	1.00328	0.00471841	0.926362	0.97692	0.885714	0.962774	0.4375	0.92968	0.979231
ARG2	250.499	220.645	1.1353	0.183074	250.488	221.047	1.13319	0.180393	0.168218	0.47819	0.114286	0.376424	0.125	0.0684539	0.261102
ARG99	176.692	171.051	1.03298	0.0468089	180.102	173.738	1.03663	0.0519017	0.649164	0.852435	0.685714	0.873921	0.375	0.608069	0.829419
ARGFX	135.933	145.015	0.937369	-0.0933115	135.23	141.542	0.955405	-0.0658161	0.262802	0.584951	0.342857	0.650677	0.75	0.328563	0.630449
ARGFXP2	149.871	166.151	0.902017	-0.148774	152.056	172.156	0.883246	-0.179113	0.297215	0.617178	0.342857	0.650677	0.75	0.144797	0.408588
ARGLU1	6530.36	8684.95	0.751916	-0.411356	6705.5	8866.97	0.756233	-0.403097	0.00020643	0.0216215	0.0285714	0.17463	1	2.39506e-05	0.000971066
ARHGAP1	3650.4	3358.47	1.08693	0.120254	3701.12	3372.97	1.09729	0.133945	0.167191	0.476842	0.114286	0.376424	0.125	0.099483	0.329082
ARHGAP10	616.454	652.999	0.944035	-0.0830878	614.222	664.668	0.924103	-0.113875	0.179681	0.492921	0.114286	0.376424	0.875	0.139644	0.400713
ARHGAP11A	178.495	184.109	0.969506	-0.0446778	183.86	183.557	1.00165	0.0023788	0.970138	0.991243	0.342857	0.650677	0.75	0.990565	0.997198
ARHGAP11B	191.399	171.118	1.11852	0.161593	192.097	167.568	1.14638	0.197088	0.0371885	0.224576	0.0285714	0.17463	0	0.0167049	0.103007
ARHGAP12	2054.61	1669.36	1.23078	0.299569	2030.38	1693.15	1.19917	0.262039	0.00230486	0.0598183	0.0285714	0.17463	0	0.00115957	0.0154051
ARHGAP15	227.706	220.328	1.03349	0.0475184	226.408	219.828	1.02993	0.0425507	0.760928	0.906063	0.885714	0.962774	0.4375	0.687733	0.871249
ARHGAP17	1482.34	1555.1	0.953213	-0.0691289	1470.49	1575.15	0.933558	-0.0991877	0.0608137	0.290906	0.0285714	0.17463	1	0.120365	0.367839
ARHGAP18	2015.27	2106.11	0.956867	-0.0636093	1981.76	2063.33	0.960467	-0.0581923	0.505002	0.771835	0.685714	0.873921	0.625	0.486871	0.753507
ARHGAP19	612.921	713.846	0.858617	-0.219913	607.808	717.435	0.847196	-0.239232	0.0163373	0.148067	0.0285714	0.17463	1	0.00509176	0.0442704
ARHGAP20	208.007	187.768	1.10779	0.147682	210.953	188.023	1.12195	0.16601	0.116001	0.401181	0.2	0.50648	0.1875	0.0549451	0.226454
ARHGAP21	8952.18	9505.82	0.941758	-0.0865722	8972.63	9506.8	0.943811	-0.0834297	0.303287	0.622743	0.342857	0.650677	0.75	0.254442	0.55851
ARHGAP22	320.4	321.702	0.995954	-0.00584861	323.7	329.407	0.982674	-0.0252147	0.79469	0.921628	1	1	0.46875	0.819316	0.933066
ARHGAP23	1673.9	1948.21	0.859198	-0.218937	1688.37	1936.57	0.871837	-0.19787	0.00222323	0.0586551	0.0285714	0.17463	1	0.00506641	0.0441355
ARHGAP24	419.413	604.43	0.693898	-0.527204	419.928	592.186	0.709114	-0.49591	0.000834046	0.039167	0.0285714	0.17463	1	2.63325e-06	0.000194409
ARHGAP25	210.716	200.466	1.05113	0.0719436	215.129	203.441	1.05745	0.0805932	0.321592	0.639344	0.342857	0.650677	0.25	0.283968	0.588035
ARHGAP26	146.333	150.862	0.969976	-0.0439787	146.42	151.042	0.969398	-0.0448386	0.610786	0.831764	0.885714	0.962774	0.5625	0.602789	0.826281
ARHGAP27	531.125	456.975	1.16226	0.216937	532.52	468.555	1.13651	0.184616	0.0284966	0.195678	0.0285714	0.17463	0	0.0112327	0.0772161
ARHGAP28	202.201	308.55	0.655325	-0.609717	202.036	309.281	0.653243	-0.614307	0.000855214	0.039456	0.0285714	0.17463	1	5.8892e-07	6.47029e-05
ARHGAP29	230.402	277.011	0.831744	-0.265789	230.934	281.785	0.819542	-0.287109	0.0262769	0.188252	0.0285714	0.17463	1	0.0019219	0.0223666
ARHGAP30	259.408	248.373	1.04443	0.0627186	257.848	247.134	1.04335	0.0612275	0.360698	0.672812	0.342857	0.650677	0.25	0.390562	0.68392
ARHGAP4	269.452	267.43	1.00756	0.0108686	269	271.876	0.989419	-0.015346	0.889439	0.963105	1	1	0.5	0.933128	0.980563
ARHGAP5	294.446	325.235	0.905333	-0.143479	298.143	329.388	0.905143	-0.143782	0.167795	0.477706	0.114286	0.376424	0.875	0.0928406	0.315923
ARHGAP6	154.388	146.645	1.0528	0.0742296	153.389	148.256	1.03462	0.0491009	0.204924	0.525171	0.485714	0.761963	0.3125	0.412142	0.700448
ARHGAP8	183.273	183.654	0.997927	-0.00299446	183.98	182.871	1.00606	0.00871569	0.889941	0.963105	1	1	0.5	0.880693	0.959873
ARHGAP9	200.92	197.965	1.01493	0.02138	198.81	197.235	1.00799	0.0114762	0.901392	0.967896	1	1	0.5	0.819974	0.933286
ARHGDIA	4439.95	4009.37	1.10739	0.147167	4469.33	3962.44	1.12792	0.173669	0.0489604	0.260531	0.0571429	0.25625	0.0625	0.0294444	0.151301
ARHGDIB	7957.13	9348.64	0.851153	-0.232509	7922.17	9420.6	0.840941	-0.249924	0.00147659	0.0504223	0.0285714	0.17463	1	0.000685141	0.0105895
ARHGDIG	192.239	183.49	1.04768	0.0671994	191.797	186.985	1.02573	0.0366578	0.681838	0.86785	0.685714	0.873921	0.375	0.57916	0.812079
ARHGEF1	275.633	251.098	1.09771	0.134498	276.541	256.458	1.07831	0.108771	0.140131	0.439608	0.114286	0.376424	0.125	0.127064	0.37895
ARHGEF10	2686.57	3230.65	0.831589	-0.266058	2634.89	3240.09	0.813217	-0.298289	0.00334571	0.0704472	0.029401	0.177355	1	0.000833107	0.0121893
ARHGEF10L	297.503	275.137	1.08129	0.112756	295.252	275.215	1.07281	0.101388	0.113193	0.396604	0.2	0.50648	0.1875	0.13733	0.396435
ARHGEF11	215.624	220.584	0.977511	-0.0328147	215.209	218.41	0.985344	-0.0213012	0.78856	0.918554	0.885714	0.962774	0.5625	0.818213	0.932362
ARHGEF12	1003.6	1042.03	0.963124	-0.0542066	988.411	1035.98	0.954084	-0.0678111	0.23473	0.556582	0.342857	0.650677	0.75	0.299287	0.603839
ARHGEF15	147.32	143.319	1.02792	0.0397223	148.702	145.82	1.01976	0.0282338	0.433192	0.723232	0.342857	0.650677	0.25	0.621549	0.836524
ARHGEF16	1225.46	974.253	1.25785	0.330957	1199.04	971.149	1.23466	0.304116	0.0609771	0.291145	0.0571429	0.25625	0.0625	0.00560295	0.0472891
ARHGEF17	410.479	474.537	0.865009	-0.209213	417.811	477.309	0.875347	-0.192072	0.017311	0.152152	0.0285714	0.17463	1	0.0115258	0.0787484
ARHGEF18	7950.49	8134.23	0.977411	-0.0329633	7895.7	8171.66	0.96623	-0.0495616	0.462133	0.743682	0.685714	0.873921	0.625	0.454641	0.731375
ARHGEF19	579.958	646.711	0.896782	-0.157171	568.318	671.104	0.846841	-0.239837	0.0374877	0.225875	0.0285714	0.17463	1	0.0106984	0.0748172
ARHGEF2	2238.71	2402.59	0.931791	-0.101922	2232.71	2436.01	0.916541	-0.125729	0.14237	0.442628	0.2	0.50648	0.8125	0.0929875	0.316237
ARHGEF3	5407.57	5501.02	0.983011	-0.0247208	5387.8	5517.22	0.976543	-0.0342447	0.477213	0.75435	0.685714	0.873921	0.625	0.583612	0.814364
ARHGEF4	596.68	752.017	0.793439	-0.333809	594.25	778.539	0.763288	-0.389701	0.0127688	0.132214	0.0285714	0.17463	1	0.000676477	0.0104917
ARHGEF5	1528.03	1329.65	1.14919	0.200623	1533.87	1318.68	1.16318	0.218076	0.013183	0.134667	0.0285714	0.17463	0	0.00467507	0.0417295
ARHGEF5L	4379.64	3549.16	1.23399	0.303334	4388.11	3520.72	1.24637	0.31773	2.04322e-05	0.00891697	0.0285714	0.17463	0	7.01367e-05	0.00207518
ARHGEF6	868.612	1093.5	0.794343	-0.332166	851.515	1075.81	0.791507	-0.337325	0.00801705	0.105521	0.0285714	0.17463	1	0.000589697	0.0094572
ARHGEF7	1129.88	1242.6	0.909288	-0.137191	1126.74	1237.97	0.910156	-0.135814	0.0304699	0.202552	0.0285714	0.17463	1	0.039543	0.182643
ARHGEF9	241.156	246.85	0.976933	-0.0336677	238.09	247.839	0.960663	-0.0578971	0.389238	0.69323	0.342857	0.650677	0.75	0.375565	0.671983
ARID1A	2915.06	3390.26	0.859836	-0.217867	2897.7	3424.87	0.846075	-0.241143	0.0679646	0.308943	0.114286	0.376424	0.875	0.0135402	0.0886206
ARID1B	162.138	156.659	1.03498	0.0495967	161.108	158.188	1.01846	0.026393	0.646866	0.851137	0.485714	0.761963	0.3125	0.664115	0.859833
ARID2	1303.74	1345.22	0.969163	-0.0451892	1278.95	1339.14	0.955057	-0.0663412	0.229243	0.55098	0.2	0.50648	0.8125	0.307557	0.612347
ARID3A	1095.31	1062.74	1.03064	0.043543	1084.48	1071.69	1.01194	0.017128	0.780686	0.91488	0.885714	0.962774	0.4375	0.793485	0.9209
ARID3B	527.371	441.498	1.19451	0.256413	534.76	443.83	1.20488	0.268885	0.00706173	0.0987261	0.0285714	0.17463	0	0.000953623	0.0133891
ARID3C	153.9	155.774	0.987971	-0.0174599	152.497	152.281	1.00142	0.00204564	0.979843	0.99375	0.885714	0.962774	0.5625	0.950442	0.986459
ARID4A	761.356	773.018	0.984914	-0.021931	760.485	781.263	0.973404	-0.0388892	0.562578	0.805492	0.885714	0.962774	0.5625	0.599977	0.824468
ARID4B	1253.27	1747.54	0.717165	-0.479623	1267.96	1726.79	0.734284	-0.445591	0.00472113	0.0818243	0.0285714	0.17463	1	9.95986e-05	0.00262549
ARID5A	149.698	152.292	0.982968	-0.0247834	149.377	154.171	0.968904	-0.0455744	0.437526	0.726885	0.685714	0.873921	0.625	0.503165	0.7632
ARID5B	3414.84	4068.35	0.839367	-0.252626	3464.59	4142.22	0.836409	-0.257719	0.00390193	0.0752648	0.0285714	0.17463	1	0.00164844	0.0199144
ARIH1	1905.57	1610.29	1.18337	0.242906	1902.58	1595.67	1.19234	0.253796	0.0169242	0.150516	0.0285714	0.17463	0	0.00343653	0.0337377
ARIH2	1667.89	1694.19	0.984476	-0.0225715	1666.65	1737.5	0.959222	-0.060064	0.366227	0.676322	0.685714	0.873921	0.625	0.389711	0.683169
ARL1	4947.47	4844.09	1.02134	0.0304636	4952.75	4818.27	1.02791	0.0397137	0.364019	0.675038	0.685714	0.873921	0.375	0.516095	0.772226
ARL10	174.504	167.287	1.04314	0.0609324	172.036	168.288	1.02227	0.0317802	0.62413	0.839134	0.685714	0.873921	0.375	0.665396	0.860273
ARL11	141.713	151.014	0.938411	-0.0917074	143.143	152.395	0.93929	-0.0903569	0.312062	0.630952	0.342857	0.650677	0.75	0.260846	0.564678
ARL13A	154.642	158.515	0.97557	-0.0356828	155.092	158.718	0.977157	-0.033338	0.755314	0.903715	0.685714	0.873921	0.625	0.634154	0.843576
ARL13B	754.778	842.776	0.895585	-0.159097	754.777	792.153	0.952818	-0.069728	0.606814	0.829507	0.342857	0.650677	0.75	0.600104	0.824526
ARL14	1076.61	1137.45	0.946518	-0.0792978	1085.02	1176.01	0.92263	-0.116176	0.405361	0.703531	0.885714	0.962774	0.5625	0.294595	0.599299
ARL15	932.698	1028.01	0.907289	-0.140366	935.533	1037.62	0.901617	-0.149413	0.0278835	0.194312	0.0285714	0.17463	1	0.0314359	0.157742
ARL16	2034.98	2592.95	0.784813	-0.349579	2102.5	2585.23	0.813272	-0.29819	0.0164522	0.148509	0.0285714	0.17463	1	0.00199918	0.0229515
ARL17B	587.998	749.651	0.784363	-0.350407	609.194	733.363	0.830685	-0.267627	0.024355	0.180534	0.0571429	0.25625	0.9375	0.00454919	0.0410289
ARL17P1	1409.31	2055.71	0.68556	-0.544645	1385.2	2193.92	0.631381	-0.663416	0.0361863	0.221525	0.0285714	0.17463	1	0.000535006	0.00876941
ARL2	4321.41	4013.38	1.07675	0.106684	4422.92	3979.82	1.11134	0.152294	0.20804	0.528842	0.2	0.50648	0.1875	0.108414	0.34574
ARL2BP	6059.68	5524.56	1.09686	0.13338	6032.81	5394.46	1.11833	0.161352	0.0285694	0.196049	0.0285714	0.17463	0	0.0216133	0.123307
ARL3	527.05	552.867	0.953304	-0.0689923	529.354	543.476	0.974016	-0.0379831	0.557379	0.802442	0.685714	0.873921	0.625	0.607184	0.828906
ARL4A	834.738	1018.14	0.819866	-0.286541	826.342	1018.87	0.81104	-0.302154	0.000999672	0.0420505	0.0285714	0.17463	1	0.000147704	0.00346096
ARL4C	290.561	290.215	1.00119	0.00171764	287.769	287.333	1.00152	0.00218425	0.989637	0.997222	1	1	0.5	0.917588	0.974454
ARL4D	725.351	738.888	0.981678	-0.0266775	740.544	739.556	1.00134	0.00192541	0.985415	0.995644	0.885714	0.962774	0.5625	0.964616	0.990334
ARL5A	6410.87	6274.95	1.02166	0.0309166	6353.62	6355.67	0.999676	-0.000466826	0.993385	0.998139	0.885714	0.962774	0.5625	0.988272	0.99666
ARL5B	1008.48	833.103	1.21052	0.275622	1024.98	845.159	1.21276	0.278296	0.00197599	0.0561604	0.0285714	0.17463	0	0.00078611	0.0116501
ARL5C	149.701	148.406	1.00873	0.0125354	149.524	146.786	1.01865	0.0266551	0.707268	0.879994	0.685714	0.873921	0.375	0.717536	0.885423
ARL6	531.8	527.632	1.0079	0.0113521	536.54	528.35	1.0155	0.0221926	0.712152	0.881598	0.885714	0.962774	0.4375	0.71027	0.881825
ARL6IP1	5091.57	4861.22	1.04739	0.0667934	5171.32	4823.13	1.07219	0.100565	0.17366	0.485194	0.342857	0.650677	0.25	0.16683	0.443423
ARL6IP4	780.16	710.611	1.09787	0.13471	775.547	700.134	1.10771	0.147581	0.222965	0.544265	0.485714	0.761963	0.3125	0.132257	0.388544
ARL6IP5	10129.7	9734.83	1.04056	0.0573591	9879.1	9875	1.00041	0.000597879	0.993406	0.998139	0.885714	0.962774	0.4375	0.998909	0.999802
ARL6IP6	1341.18	1217.72	1.10139	0.139319	1333.47	1214.91	1.09759	0.134335	0.0250867	0.183107	0.0571429	0.25625	0.0625	0.0448165	0.198364
ARL8A	203.918	213.11	0.956867	-0.0636094	206.249	209.821	0.982975	-0.024774	0.870573	0.955453	0.885714	0.962774	0.5625	0.827658	0.936941
ARL8B	7260.54	8231.38	0.882057	-0.181056	7304.74	8169.42	0.894157	-0.161399	0.0091281	0.113103	0.0285714	0.17463	1	0.0163732	0.101616
ARL9	210.089	209.858	1.0011	0.00158496	214.743	212.358	1.01123	0.0161158	0.858587	0.950185	0.885714	0.962774	0.5625	0.87204	0.95578
ARMC1	2543.07	2684.9	0.947175	-0.0782968	2562.44	2718.58	0.942566	-0.0853338	0.198607	0.51648	0.2	0.50648	0.8125	0.211348	0.505556
ARMC10	3847.68	3228.25	1.19188	0.253239	3804.2	3176.95	1.19744	0.259951	0.00411984	0.07678	0.0285714	0.17463	0	0.00159558	0.0194176
ARMC2	492.399	582.201	0.845754	-0.241689	486.629	577.664	0.842408	-0.247409	0.00511725	0.0848947	0.0285714	0.17463	1	0.0020247	0.0231962
ARMC3	3270.01	3554.61	0.919936	-0.120395	3255.74	3578.08	0.909915	-0.136197	0.0111214	0.124406	0.0285714	0.17463	1	0.0325208	0.161229
ARMC4	608.425	936.458	0.649709	-0.622135	631.764	936.935	0.674288	-0.568563	0.000429368	0.0305932	0.0285714	0.17463	1	4.80937e-06	0.000305293
ARMC5	342.754	314.597	1.0895	0.123672	344.43	315.838	1.09053	0.125028	0.117705	0.403775	0.2	0.50648	0.1875	0.0985289	0.327242
ARMC6	344.569	333.471	1.03328	0.0472316	343.448	336.003	1.02216	0.0316186	0.786247	0.917797	0.885714	0.962774	0.4375	0.686924	0.870765
ARMC7	718.041	703.943	1.02003	0.0286074	710.93	689.47	1.03113	0.0442204	0.649666	0.852691	0.485714	0.761963	0.3125	0.623122	0.836991
ARMC8	523.853	483.338	1.08382	0.116129	526.199	473.483	1.11134	0.152294	0.0215247	0.169603	0.0285714	0.17463	0	0.0260739	0.140173
ARMC9	265.232	253.765	1.04519	0.0637628	266.561	250.458	1.06429	0.0898976	0.35072	0.663915	0.485714	0.761963	0.3125	0.270646	0.574863
ARMCX1	961.151	813.871	1.18096	0.239962	966.795	802.305	1.20502	0.269059	0.00951788	0.11524	0.0285714	0.17463	0	0.00266029	0.0280193
ARMCX2	4024.64	2959.68	1.35982	0.44342	3958.26	2941.78	1.34553	0.428176	0.00295726	0.0670439	0.0285714	0.17463	0	0.000145169	0.00341686
ARMCX3	1368.91	1294.96	1.05711	0.0801286	1359.12	1295.93	1.04876	0.0686889	0.202835	0.522503	0.342857	0.650677	0.25	0.285593	0.58993
ARMCX4	156.95	165.927	0.945898	-0.0802437	155.341	166.705	0.931833	-0.101856	0.122984	0.411982	0.2	0.50648	0.8125	0.143281	0.406036
ARMCX5	1990.63	1852.98	1.07428	0.103374	1996.43	1859.93	1.07339	0.102177	0.152847	0.457319	0.2	0.50648	0.1875	0.154931	0.42522
ARMCX6	746.193	623.839	1.19613	0.258376	744.636	637.032	1.16891	0.225169	0.00265794	0.063271	0.0285714	0.17463	0	0.00206111	0.0234313
ARMET	7550.19	7335.91	1.02921	0.041536	7619.22	7311.81	1.04204	0.0594146	0.199872	0.518439	0.2	0.50648	0.1875	0.337367	0.638753
ARMS2	152.217	145.727	1.04454	0.062866	152.006	146.396	1.03833	0.0542601	0.457933	0.740784	0.685714	0.873921	0.375	0.430561	0.714763
ARNT	515.067	418.806	1.22985	0.298477	514.793	421.778	1.22053	0.287509	0.00753837	0.102396	0.0285714	0.17463	0	0.00163968	0.0198238
ARNT2	159.858	158.567	1.00814	0.0116927	158.849	159.669	0.994864	-0.00742862	0.937207	0.980226	1	1	0.5	0.959868	0.989189
ARNTL	837.455	744.731	1.12451	0.169292	834.105	762.988	1.09321	0.128569	0.129829	0.422919	0.2	0.50648	0.1875	0.080659	0.289455
ARNTL2	263.477	257.535	1.02307	0.0329093	274.941	255.95	1.0742	0.103262	0.512385	0.775543	0.685714	0.873921	0.375	0.351536	0.652219
ARP11	250.447	242.176	1.03415	0.0484487	255.497	242.117	1.05526	0.0776	0.287689	0.608575	0.485714	0.761963	0.3125	0.281216	0.585304
ARPC1A	10324.4	9834.13	1.04986	0.0701915	10110	9416.06	1.0737	0.102588	0.319964	0.637983	0.485714	0.761963	0.3125	0.247755	0.550719
ARPC1B	642.783	660.789	0.972751	-0.0398578	649.86	644.084	1.00897	0.0128801	0.922607	0.975808	0.885714	0.962774	0.5625	0.817135	0.931776
ARPC2	3299.24	3471.45	0.950392	-0.0734049	3338.55	3548.06	0.940951	-0.0878084	0.5288	0.78503	0.685714	0.873921	0.625	0.365789	0.66423
ARPC3	8163.32	7991.88	1.02145	0.0306227	8190.39	7979.42	1.02644	0.0376483	0.426916	0.717855	0.685714	0.873921	0.375	0.551618	0.795448
ARPC4	1526.57	1304.09	1.1706	0.227251	1519.56	1310.82	1.15924	0.213181	0.0039433	0.0753688	0.0285714	0.17463	0	0.00242445	0.0262061
ARPC5	10336.7	11349	0.910801	-0.134793	10208.6	11423.1	0.893681	-0.162169	0.00949668	0.115125	0.0285714	0.17463	1	0.0186451	0.111658
ARPC5L	3777.99	2980.76	1.26746	0.341938	3814.78	2931.15	1.30146	0.380136	0.0549393	0.275988	0.0571429	0.25625	0.0625	0.0039169	0.0369822
ARPM1	336.414	287.528	1.17002	0.226537	334.859	291.019	1.15064	0.202439	0.00236695	0.0605776	0.0285714	0.17463	0	0.0044253	0.040422
ARPM2	160.965	150.083	1.0725	0.100983	160.536	152.843	1.05034	0.0708496	0.301355	0.621053	0.2	0.50648	0.1875	0.316833	0.620878
ARPP-21	151.668	154.281	0.983064	-0.0246426	151.613	154.831	0.979216	-0.0303016	0.34467	0.659294	0.342857	0.650677	0.75	0.597375	0.822886
ARPP19	5808.83	5440.37	1.06773	0.0945422	5842.65	5436.57	1.07469	0.103926	0.131812	0.426244	0.2	0.50648	0.1875	0.133179	0.389967
ARR3	141.464	146.364	0.966517	-0.0491333	140.155	150.09	0.93381	-0.0987985	0.139481	0.438587	0.114286	0.376424	0.875	0.150031	0.417302
ARRB1	372.938	486.554	0.766487	-0.383666	366.67	482.509	0.759924	-0.396074	0.0244185	0.18072	0.0285714	0.17463	1	0.000645256	0.0101073
ARRB2	317.353	279.376	1.13594	0.183882	322.601	274.52	1.17514	0.232839	0.00609999	0.0921509	0.0285714	0.17463	0	0.00306245	0.0311721
ARRDC1	180.716	168.895	1.06999	0.0976001	183.088	178.844	1.02373	0.0338364	0.795442	0.921717	0.342857	0.650677	0.25	0.64288	0.847883
ARRDC2	523.656	607.232	0.862366	-0.213628	523.017	625.718	0.835866	-0.258656	0.0176177	0.153816	0.0285714	0.17463	1	0.00451486	0.0408717
ARRDC3	923.955	786.426	1.17488	0.232511	905.876	813.501	1.11355	0.15517	0.482776	0.757966	0.685714	0.873921	0.375	0.223719	0.521414
ARRDC4	3473.66	3474.17	0.999854	-0.000210242	3486.19	3453.5	1.00947	0.0135917	0.86805	0.954358	1	1	0.5	0.803398	0.925071
ARRDC5	263.436	182.247	1.44549	0.531556	260.68	187.098	1.39328	0.47849	0.00741853	0.101527	0.0285714	0.17463	0	0.000176569	0.00393495
ARS2	3264.06	3472.31	0.940026	-0.0892277	3271.2	3407.1	0.960113	-0.0587238	0.297491	0.617299	0.485714	0.761963	0.6875	0.368158	0.666412
ARSA	405.726	371.058	1.09343	0.128862	409.303	385.025	1.06306	0.0882196	0.368796	0.678313	0.342857	0.650677	0.25	0.285319	0.589783
ARSB	291.157	293.824	0.990925	-0.0131525	286.939	291.904	0.98299	-0.0247516	0.579515	0.815725	0.685714	0.873921	0.625	0.687185	0.870921
ARSD	1095.66	1092.8	1.00262	0.00377191	1083.78	1098.76	0.986364	-0.0198077	0.778081	0.91401	0.885714	0.962774	0.5625	0.788423	0.918914
ARSE	134.835	131.999	1.02148	0.0306626	134.891	133.188	1.01279	0.018334	0.60686	0.829507	0.342857	0.650677	0.25	0.739148	0.895596
ARSF	129.774	156.731	0.828005	-0.272289	128.548	164.662	0.780679	-0.357198	0.113047	0.396313	0.0285714	0.17463	1	0.00955439	0.0691746
ARSG	196.75	213.635	0.920964	-0.118783	203.709	216.505	0.940898	-0.0878898	0.236688	0.558385	0.2	0.50648	0.8125	0.214415	0.509825
ARSH	143.452	144.048	0.995866	-0.00597672	144.98	142.641	1.01639	0.0234592	0.66595	0.860578	0.885714	0.962774	0.4375	0.724478	0.888758
ARSI	202.928	150.215	1.35092	0.433942	206.102	151.643	1.35913	0.442682	0.0268269	0.190455	0.0285714	0.17463	0	0.000218293	0.00456975
ARSJ	356.419	373.041	0.95544	-0.0657628	371.311	374.511	0.991456	-0.0123789	0.919435	0.974419	0.885714	0.962774	0.4375	0.886646	0.962433
ARSK	463.146	401.572	1.15333	0.205806	453.526	404.498	1.12121	0.165051	0.0446523	0.247425	0.114286	0.376424	0.125	0.0329897	0.162732
ART1	321.181	307.569	1.04426	0.0624753	319.086	307.669	1.03711	0.0525657	0.720661	0.886825	1	1	0.5	0.527835	0.7794
ART3	154.292	161.805	0.953565	-0.0685962	152.542	165.946	0.919232	-0.1215	0.226048	0.54724	0.342857	0.650677	0.75	0.151165	0.419219
ART4	148.886	169.745	0.877121	-0.189152	151.591	166.899	0.908277	-0.138795	0.0381934	0.228245	0.0571429	0.25625	0.9375	0.0481189	0.207677
ART5	136.488	136.752	0.998063	-0.00279757	136.849	137.024	0.998717	-0.00185247	0.97589	0.9926	1	1	0.5	0.982998	0.99511
ARTN	721.967	390.018	1.85111	0.888392	728.561	392.045	1.85836	0.89403	0.000181215	0.0201805	0.0285714	0.17463	0	1.44129e-08	4.52883e-06
ARV1	2807.16	2581	1.08763	0.121184	2833.56	2514.66	1.12682	0.172255	0.116897	0.402712	0.114286	0.376424	0.125	0.0519039	0.218155
ARVCF	253.405	225.996	1.12128	0.165153	253.1	226.991	1.11502	0.157073	0.0452486	0.248697	0.0571429	0.25625	0.0625	0.0311063	0.156789
ARVP6125	239.626	227.9	1.05146	0.072388	244.134	232.342	1.05075	0.0714184	0.477921	0.754744	0.485714	0.761963	0.3125	0.390316	0.683717
ARX	181.207	194.955	0.92948	-0.105505	181.903	222.247	0.818471	-0.288996	0.368761	0.678313	1	1	0.5	0.181621	0.465973
AS3MT	240.775	202.149	1.19108	0.252266	241.241	205.449	1.17421	0.231695	0.0283792	0.195384	0.0571429	0.25625	0.0625	0.00807399	0.0612361
ASAH1	344.656	307.792	1.11977	0.163203	345.685	300.673	1.1497	0.201261	0.118623	0.404841	0.0285714	0.17463	0	0.0322274	0.160411
ASAH2	156.49	155.815	1.00433	0.00623765	156.862	156.257	1.00387	0.00557461	0.911431	0.971461	1	1	0.5	0.906656	0.970416
ASAH2B	192.83	173.413	1.11197	0.153117	191.324	170.878	1.11966	0.163054	0.0259409	0.18654	0.0285714	0.17463	0	0.0240083	0.132488
ASAH2C	452.827	434.982	1.04102	0.0580019	487.015	463.827	1.04999	0.0703803	0.677545	0.865687	0.38363	0.726871	0.28125	0.57718	0.810627
ASAM	709.678	333.968	2.12499	1.08746	760.167	388.681	1.95576	0.967731	0.152738	0.457123	0.114286	0.376424	0.125	0.0165776	0.102479
ASAP1	1964.23	2144.07	0.916121	-0.12639	1990.92	2140.09	0.930296	-0.104238	0.0661118	0.30442	0.114286	0.376424	0.875	0.11266	0.353947
ASAP1IT1	163.762	193.611	0.845834	-0.241553	163.032	194.934	0.836345	-0.257829	0.013231	0.134795	0.0285714	0.17463	1	0.00184036	0.0217235
ASAP2	3566.5	3022.78	1.17987	0.238633	3532.92	3046.1	1.15982	0.213895	0.00501528	0.0841208	0.0285714	0.17463	0	0.00386832	0.0366889
ASAP3	1758.92	2407.01	0.730751	-0.452548	1735.49	2394.18	0.724878	-0.464189	0.000998564	0.0420505	0.0285714	0.17463	1	1.82526e-05	0.000795468
ASB1	997.099	972.513	1.02528	0.036019	1001.55	949.532	1.05478	0.0769449	0.490372	0.762795	0.685714	0.873921	0.375	0.424795	0.709882
ASB10	158.205	144.786	1.09268	0.127874	155.817	143.378	1.08675	0.120025	0.0702609	0.313822	0.114286	0.376424	0.125	0.0866376	0.302986
ASB11	182.103	174.098	1.04598	0.0648536	180.88	173.823	1.0406	0.057419	0.150213	0.453578	0.2	0.50648	0.1875	0.339288	0.640568
ASB12	154.097	145.445	1.05948	0.0833608	153.658	147.049	1.04494	0.0634209	0.480844	0.756513	0.685714	0.873921	0.375	0.404452	0.693895
ASB13	1061.67	912.014	1.16409	0.219205	1066.63	948.581	1.12445	0.169219	0.141213	0.44129	0.342857	0.650677	0.25	0.049542	0.211395
ASB14	145.987	145.366	1.00427	0.00614558	145.615	152.826	0.95281	-0.0697389	0.53603	0.789151	0.885714	0.962774	0.5625	0.462641	0.736666
ASB15	136.465	151.004	0.903717	-0.146057	136.548	153.872	0.887415	-0.172319	0.180063	0.493496	0.114286	0.376424	0.875	0.0758596	0.278484
ASB16	187.172	194.512	0.962264	-0.0554959	185.706	204.472	0.908221	-0.138885	0.467027	0.747272	0.885714	0.962774	0.5625	0.320526	0.623624
ASB17	173.092	172.658	1.00251	0.00362186	174.343	175.416	0.993885	-0.0088498	0.875309	0.957197	0.885714	0.962774	0.4375	0.91919	0.975144
ASB18	149.289	149.965	0.995495	-0.00651424	151.112	152.608	0.990198	-0.0142115	0.836521	0.940704	0.685714	0.873921	0.625	0.827892	0.936988
ASB2	206.544	211.354	0.977241	-0.033213	219.228	205.75	1.06551	0.0915396	0.624757	0.83939	1	1	0.5	0.567021	0.804777
ASB3	1844.08	1708.76	1.0792	0.109956	1862.76	1744.78	1.06762	0.0943946	0.26129	0.583506	0.2	0.50648	0.1875	0.208479	0.50194
ASB4	172.742	166.856	1.03528	0.0500174	171.491	165.517	1.0361	0.0511565	0.272227	0.594683	0.342857	0.650677	0.25	0.396043	0.688377
ASB5	155.558	154.154	1.00911	0.0130803	161.09	153.663	1.04834	0.0681026	0.338604	0.654584	0.485714	0.761963	0.3125	0.343702	0.644187
ASB6	242.221	228.452	1.06027	0.0844329	246.586	228.556	1.07889	0.109541	0.119821	0.406283	0.0285714	0.17463	0	0.107836	0.34494
ASB7	556.413	474.154	1.17349	0.230803	553.945	476.201	1.16326	0.218172	0.00463646	0.0812531	0.0285714	0.17463	0	0.00409426	0.0381751
ASB8	1576.88	1434.76	1.09905	0.136259	1560.5	1441.61	1.08247	0.114327	0.0157962	0.146123	0.0571429	0.25625	0.0625	0.0666667	0.256684
ASB9	300.819	454.212	0.662288	-0.594469	306.491	456.437	0.671486	-0.574571	6.77473e-05	0.013646	0.0285714	0.17463	1	9.89232e-07	9.8366e-05
ASCC1	4470.62	3929.59	1.13768	0.186094	4388.82	4070.23	1.07827	0.108722	0.257212	0.578596	0.485714	0.761963	0.3125	0.170736	0.449921
ASCC2	6827.99	6125.81	1.11463	0.15656	6770.9	6106.36	1.10883	0.149037	0.0429989	0.242518	0.0571429	0.25625	0.0625	0.0363482	0.173134
ASCC3	2415.16	2414.66	1.00021	0.00030234	2410.47	2399.49	1.00458	0.00659133	0.901746	0.968071	0.885714	0.962774	0.4375	0.942638	0.983903
ASCL1	172.764	168.897	1.02289	0.0326565	174.294	167.543	1.04029	0.056989	0.154409	0.459412	0.2	0.50648	0.1875	0.333603	0.635416
ASCL2	566.581	588.689	0.962445	-0.0552247	558.103	584.126	0.95545	-0.0657472	0.47837	0.754761	0.884549	0.962774	0.5625	0.374435	0.671484
ASCL3	159.524	151.664	1.05182	0.0728935	158.925	157.64	1.00815	0.0117115	0.906681	0.969619	0.885714	0.962774	0.4375	0.860745	0.95076
ASCL4	131.477	133.46	0.985139	-0.0216003	131.214	133.491	0.982942	-0.0248221	0.499029	0.768852	0.485714	0.761963	0.6875	0.677916	0.866654
ASCL5	160.921	152.562	1.0548	0.0769629	165.794	156.387	1.06016	0.0842769	0.318257	0.636716	0.342857	0.650677	0.25	0.274909	0.579162
ASF1A	3279.86	2958.09	1.10877	0.148966	3366.87	2973.28	1.13238	0.179354	0.0516333	0.267373	0.0571429	0.25625	0.0625	0.0278528	0.146475
ASF1B	318.098	333.833	0.952865	-0.0696562	332.467	330.903	1.00472	0.00680062	0.941698	0.981273	0.885714	0.962774	0.5625	0.974534	0.992658
ASFMR1	190.858	185.195	1.03058	0.0434543	191.402	186.173	1.02809	0.0399601	0.617874	0.83555	0.685714	0.873921	0.375	0.575372	0.809472
ASGR1	255.781	221.987	1.15223	0.204431	250.172	228.88	1.09303	0.128326	0.128046	0.420192	0.114286	0.376424	0.125	0.0958391	0.322012
ASGR2	145.791	156.313	0.932686	-0.100536	148.354	159.397	0.930721	-0.103579	0.327096	0.643324	0.685714	0.873921	0.625	0.24415	0.546614
ASH1L	225.021	221.233	1.01713	0.0244972	222.787	217.84	1.02271	0.0323941	0.831466	0.938176	0.485714	0.761963	0.3125	0.777439	0.914216
ASH2L	3702.87	3414.55	1.08444	0.116951	3715.46	3365.07	1.10413	0.142904	0.0682587	0.309588	0.0571429	0.25625	0.0625	0.047536	0.205882
ASIP	141.632	141.575	1.0004	0.000574996	139.654	143.51	0.973125	-0.0393032	0.625354	0.839738	0.885714	0.962774	0.5625	0.635089	0.844043
ASL	246.713	243.283	1.0141	0.020202	245.154	241.608	1.01468	0.0210196	0.614452	0.833897	0.885714	0.962774	0.4375	0.717405	0.885401
ASMT	139.306	145.947	0.954494	-0.067192	137.914	145.894	0.945299	-0.0811568	0.460532	0.742669	0.885714	0.962774	0.5625	0.328078	0.629856
ASMTL	397.97	347.119	1.14649	0.197227	390.984	366.331	1.0673	0.0939621	0.342881	0.657914	0.342857	0.650677	0.25	0.227326	0.526306
ASNA1	279.307	237.877	1.17417	0.231638	280.984	248.134	1.13239	0.179367	0.156487	0.462043	0.342857	0.650677	0.25	0.050298	0.213391
ASNS	1644.14	1529.85	1.0747	0.10394	1627.45	1514.95	1.07426	0.103349	0.20708	0.528127	0.342857	0.650677	0.25	0.178995	0.461972
ASNSD1	4717.87	3952.75	1.19357	0.25528	4704.56	4001.98	1.17556	0.233344	0.0191462	0.160644	0.0285714	0.17463	0	0.00374409	0.0357914
ASPA	158.154	159.153	0.993721	-0.00908727	155.169	157.708	0.9839	-0.0234157	0.768914	0.909858	1	1	0.5	0.782935	0.916208
ASPG	284.027	306.924	0.9254	-0.111852	281.95	308.516	0.913892	-0.129905	0.268556	0.591117	0.885714	0.962774	0.5625	0.166044	0.442122
ASPH	688.31	616.374	1.11671	0.159252	688.401	622.262	1.10629	0.145727	0.0475645	0.255964	0.0571429	0.25625	0.0625	0.0459308	0.201232
ASPHD1	162.364	158.874	1.02197	0.0313525	162.365	159.02	1.02103	0.0300306	0.245595	0.568188	0.342857	0.650677	0.25	0.595228	0.821869
ASPHD2	395.933	357.754	1.10672	0.146291	398.45	361.27	1.10291	0.141321	0.101121	0.376114	0.0571429	0.25625	0.0625	0.0637305	0.248701
ASPM	672.501	706.676	0.95164	-0.0715118	709.913	717.112	0.989961	-0.0145571	0.919983	0.974592	0.885714	0.962774	0.4375	0.913021	0.972984
ASPN	131.081	134.267	0.976268	-0.0346514	130.952	132.32	0.989666	-0.0149857	0.879353	0.95901	0.885714	0.962774	0.5625	0.937072	0.981948
ASPRV1	162.013	158.203	1.02408	0.0343317	159.113	160.483	0.991465	-0.0123667	0.884204	0.960733	0.885714	0.962774	0.4375	0.835379	0.941003
ASPSCR1	836.348	808.109	1.03494	0.0495517	835.763	813.211	1.02773	0.0394631	0.574523	0.812647	0.885714	0.962774	0.4375	0.592049	0.819858
ASRGL1	199.355	213.426	0.934074	-0.098391	200.295	212.608	0.942084	-0.0860731	0.410501	0.707255	0.485714	0.761963	0.6875	0.34944	0.649893
ASS1	4781.55	5506.13	0.868403	-0.203563	4803.66	5516.13	0.870838	-0.199524	0.00765771	0.102961	0.0285714	0.17463	1	0.00743983	0.0578649
ASTE1	810.405	780.01	1.03897	0.0551512	827.429	770.827	1.07343	0.102228	0.251924	0.574202	0.342857	0.650677	0.25	0.202014	0.493384
ASTL	218.646	218.497	1.00068	0.000986316	217.307	228.347	0.95165	-0.071497	0.454184	0.738225	0.885714	0.962774	0.5625	0.399673	0.6913
ASTN1	165.823	174.607	0.94969	-0.0744714	166.439	176.35	0.943802	-0.0834446	0.181801	0.495786	0.114286	0.376424	0.875	0.216008	0.511717
ASTN2	220.755	230.778	0.956569	-0.0640585	222.053	231.148	0.960654	-0.0579119	0.0835486	0.342816	0.114286	0.376424	0.875	0.318327	0.622237
ASXL1	1177.52	1288.8	0.91366	-0.130271	1172.83	1303.93	0.899459	-0.15287	0.0798279	0.334607	0.2	0.50648	0.8125	0.053111	0.22151
ASXL2	3874.58	4654.46	0.832445	-0.264573	3939.56	4690.87	0.839837	-0.251819	0.00486029	0.0828649	0.0285714	0.17463	1	0.00150909	0.0186688
ASXL3	154.827	151.397	1.02265	0.0323142	152.053	151.121	1.00616	0.008865	0.924733	0.976585	0.885714	0.962774	0.4375	0.935829	0.981423
ASZ1	147.142	148.523	0.990701	-0.0134788	145.859	149.281	0.977072	-0.0334625	0.361856	0.673574	0.685714	0.873921	0.625	0.567095	0.804787
ATAD1	4709.64	4202.61	1.12065	0.164332	4654.6	4246.91	1.096	0.132242	0.0506788	0.265204	0.0571429	0.25625	0.0625	0.0587963	0.236451
ATAD2	1016.52	830.04	1.22467	0.292389	1006.47	821.994	1.22442	0.292101	0.00323825	0.069789	0.0285714	0.17463	0	0.00056681	0.00919478
ATAD2B	367.564	318.933	1.15248	0.20474	362.77	332.841	1.08992	0.124222	0.345915	0.660168	0.342857	0.650677	0.25	0.194732	0.483536
ATAD3A	798.673	756.917	1.05516	0.0774683	825.577	760.235	1.08595	0.118956	0.283915	0.605267	0.342857	0.650677	0.25	0.19148	0.479607
ATAD3B	161.163	151.047	1.06697	0.0935211	158.327	152.749	1.03652	0.0517415	0.213248	0.535845	0.114286	0.376424	0.125	0.393427	0.686075
ATAD3C	175.53	169.236	1.03719	0.0526815	174.606	177.796	0.982054	-0.0261258	0.757906	0.904855	0.885714	0.962774	0.4375	0.775449	0.913172
ATAD5	177.48	163.544	1.08521	0.117979	178.622	169.28	1.05519	0.0775036	0.51261	0.775579	0.485714	0.761963	0.3125	0.391068	0.684503
ATCAY	160.574	153.626	1.04523	0.0638148	160.544	154.123	1.04166	0.0588879	0.337551	0.653503	0.342857	0.650677	0.25	0.373196	0.670472
ATE1	296.888	265.897	1.11655	0.15905	298.893	268.129	1.11474	0.156705	0.00574115	0.0890417	0.0285714	0.17463	0	0.0187817	0.112135
ATF1	1930.11	1567.86	1.23105	0.299885	1915.02	1582.47	1.21014	0.27518	0.0101358	0.118976	0.0285714	0.17463	0	0.00225504	0.0249669
ATF2	577.975	515.894	1.12034	0.163934	576.12	506.317	1.13786	0.186329	0.101722	0.377152	0.2	0.50648	0.1875	0.0470404	0.20461
ATF3	672.258	623.481	1.07823	0.108669	686.268	619.073	1.10854	0.148663	0.229386	0.551137	0.342857	0.650677	0.25	0.130939	0.38607
ATF4	3417.37	3554.27	0.961483	-0.0566673	3527.06	3560.45	0.990621	-0.0135951	0.921527	0.975313	0.885714	0.962774	0.5625	0.872653	0.956027
ATF5	1045.13	839.502	1.24494	0.316081	1065.83	851.079	1.25233	0.324615	0.00606541	0.0918227	0.0285714	0.17463	0	0.000811052	0.0119311
ATF6	4583.9	4058.29	1.12951	0.175703	4556.44	4056.82	1.12316	0.167558	0.0383666	0.228672	0.0571429	0.25625	0.0625	0.0277406	0.146038
ATF6B	265.236	245.518	1.08031	0.111448	263.052	244.008	1.07804	0.108417	0.496196	0.76704	1	1	0.5	0.275202	0.57937
ATF7	168.472	175.602	0.959394	-0.0598041	168.653	180.331	0.93524	-0.0965912	0.213452	0.535925	0.342857	0.650677	0.75	0.18985	0.477091
ATF7IP	245.609	252.141	0.974092	-0.0378703	251.949	252.748	0.996841	-0.00456482	0.973684	0.992228	0.885714	0.962774	0.5625	0.927962	0.978667
ATF7IP2	539.151	525.46	1.02605	0.037107	539.628	532.817	1.01278	0.0183239	0.855993	0.949025	0.685714	0.873921	0.375	0.890895	0.96417
ATG10	756.094	799.44	0.945779	-0.0804244	755.727	794.988	0.950615	-0.0730667	0.0870806	0.349748	0.114286	0.376424	0.875	0.228291	0.527679
ATG12	1948.21	1994.33	0.976876	-0.0337528	1951.02	1947.06	1.00203	0.00293102	0.969094	0.990996	1	1	0.5	0.911918	0.972585
ATG16L1	2988.3	2440.36	1.22453	0.292231	2931.14	2462.33	1.19039	0.251434	0.00943221	0.114786	0.0285714	0.17463	0	0.00150728	0.0186537
ATG16L2	329.015	340.662	0.96581	-0.0501885	329.022	357.809	0.919547	-0.121005	0.321448	0.639344	0.685714	0.873921	0.625	0.210487	0.504725
ATG2A	943.79	1048.98	0.899719	-0.152453	945.361	1103.25	0.856891	-0.222817	0.118046	0.40397	0.0571429	0.25625	0.9375	0.0291429	0.150242
ATG2B	668.3	590.556	1.13165	0.178423	651.827	626.825	1.03989	0.0564281	0.688625	0.871005	0.685714	0.873921	0.375	0.557486	0.798965
ATG3	2289.04	2064.46	1.10879	0.148981	2339.47	2045.99	1.14344	0.193384	0.0190839	0.16055	0.0285714	0.17463	0	0.0104415	0.0735473
ATG4A	1275.15	1040.09	1.22601	0.293968	1271.99	1043.65	1.21879	0.285445	0.0135595	0.136545	0.0285714	0.17463	0	0.00183243	0.0216461
ATG4B	227.594	212.96	1.06872	0.0958855	231.638	215.227	1.07625	0.106017	0.440823	0.729164	0.485714	0.761963	0.3125	0.276673	0.580658
ATG4C	1213.04	898.029	1.35078	0.433791	1200.85	915.122	1.31223	0.392017	0.00208681	0.0575184	0.0285714	0.17463	0	6.5908e-05	0.0019869
ATG4D	267.752	256.647	1.04327	0.0611102	268.054	257.841	1.03961	0.0560409	0.293879	0.61394	0.485714	0.761963	0.3125	0.381988	0.676786
ATG5	2332.6	2125.59	1.09739	0.134075	2307.52	2182.12	1.05747	0.0806128	0.218394	0.539962	0.342857	0.650677	0.25	0.220087	0.51659
ATG7	2421.28	2280.03	1.06195	0.0867175	2415.6	2213.56	1.09128	0.126015	0.283515	0.604917	0.485714	0.761963	0.3125	0.154934	0.42522
ATG9A	971.311	892.223	1.08864	0.122529	954.064	896.401	1.06433	0.0899421	0.241459	0.563805	0.342857	0.650677	0.25	0.230733	0.53021
ATG9B	146.033	155.205	0.940907	-0.0878753	147.309	155.914	0.944811	-0.0819017	0.0437847	0.244587	0.114286	0.376424	0.875	0.172635	0.452721
ATHL1	168.795	183.973	0.917498	-0.124224	173.512	186.641	0.929654	-0.105235	0.19168	0.509445	0.2	0.50648	0.8125	0.152897	0.422284
ATIC	5306.17	4459.07	1.18997	0.250927	5333.53	4419.56	1.2068	0.271187	0.0241278	0.179783	0.0285714	0.17463	0	0.0027927	0.0290887
ATL1	964.359	992.905	0.97125	-0.0420852	950.54	990.826	0.95934	-0.0598852	0.416502	0.711003	0.885714	0.962774	0.5625	0.376975	0.673028
ATL2	3277.79	3219.08	1.01824	0.0260749	3236.6	3235.99	1.00019	0.000269078	0.997216	0.999273	1	1	0.5	0.94821	0.985453
ATL3	1957.44	1671.7	1.17093	0.227652	1975.66	1668.12	1.18437	0.244117	0.0194658	0.161642	0.0285714	0.17463	0	0.00592879	0.049199
ATM	710.388	728.591	0.975016	-0.036502	705.292	735.693	0.958676	-0.0608844	0.476249	0.753455	0.885714	0.962774	0.5625	0.458125	0.733493
ATMIN	3234.25	2894.79	1.11727	0.159972	3138.2	2903.19	1.08095	0.112295	0.182852	0.497066	0.114286	0.376424	0.125	0.148575	0.414938
ATN1	870.656	751.864	1.158	0.211631	835.455	728.581	1.14669	0.197474	0.124385	0.414556	0.2	0.50648	0.1875	0.054285	0.224617
ATOH1	144.772	151.531	0.955392	-0.0658352	145.941	147.773	0.9876	-0.0180018	0.783763	0.916429	0.685714	0.873921	0.625	0.812936	0.929791
ATOH7	163.926	166.14	0.986678	-0.0193486	162.991	173.597	0.938901	-0.0909547	0.317655	0.636092	0.485714	0.761963	0.6875	0.260789	0.56463
ATOH8	293.465	287.051	1.02234	0.0318814	296.175	290.936	1.01801	0.0257487	0.675642	0.865098	0.685714	0.873921	0.375	0.718898	0.886017
ATOX1	5538.61	4397.15	1.25959	0.332954	5518.47	4422.39	1.24785	0.319442	0.0032559	0.0699211	0.0285714	0.17463	0	0.000334031	0.00615957
ATP10A	319.34	359.264	0.888874	-0.169949	318.968	356.752	0.894087	-0.161513	0.0686357	0.310312	0.0571429	0.25625	0.9375	0.0343127	0.167047
ATP10B	7381.63	8741.55	0.844431	-0.243949	7264.14	8627.17	0.842007	-0.248096	0.0638692	0.298646	0.114286	0.376424	0.875	0.017739	0.107768
ATP10D	433.111	452.156	0.957879	-0.0620842	415.753	448.527	0.92693	-0.109467	0.365756	0.676126	0.485714	0.761963	0.6875	0.247162	0.550179
ATP11A	155.279	155.768	0.996865	-0.00452995	153.851	157.234	0.978483	-0.031381	0.628641	0.841697	1	1	0.5	0.670782	0.86295
ATP11B	3177.65	2951.13	1.07676	0.10669	3126.66	2967.11	1.05377	0.0755636	0.292842	0.613282	0.485714	0.761963	0.3125	0.274846	0.579145
ATP11C	987.494	1022.77	0.965507	-0.0506407	981.147	1009.96	0.971475	-0.0417518	0.474979	0.75256	0.485714	0.761963	0.6875	0.536238	0.785167
ATP12A	1530.42	3851.9	0.397316	-1.33164	1562.69	3833.45	0.407645	-1.29461	4.59012e-06	0.00543154	0.0285714	0.17463	1	5.0943e-10	4.3263e-07
ATP13A1	2294.94	2702.21	0.849284	-0.235682	2367.33	2691.87	0.879436	-0.185349	0.0568384	0.281568	0.114286	0.376424	0.875	0.0238828	0.131981
ATP13A2	1357.4	1163.93	1.16622	0.221843	1410.64	1159.34	1.21676	0.283045	0.110649	0.392108	0.0285714	0.17463	0	0.012747	0.0848414
ATP13A3	201.594	202.21	0.996954	-0.00440123	203.946	206.661	0.986861	-0.0190812	0.795314	0.921717	1	1	0.5	0.818853	0.932735
ATP13A4	453.881	594.707	0.763201	-0.389866	446.543	610.117	0.731897	-0.450288	0.0043704	0.0791508	0.0285714	0.17463	1	2.67354e-05	0.00104099
ATP13A5	150.59	154.216	0.976489	-0.034324	149.394	154.628	0.966151	-0.0496791	0.274657	0.596771	0.2	0.50648	0.8125	0.424051	0.709318
ATP1A1	6277.25	7737.36	0.811291	-0.301709	6319.05	7505.59	0.841913	-0.248258	0.0206315	0.166227	0.0571429	0.25625	0.9375	0.00387336	0.0367146
ATP1A2	140.116	146.412	0.956997	-0.0634138	140.29	146.6	0.956962	-0.0634658	0.168067	0.478051	0.2	0.50648	0.8125	0.305776	0.610468
ATP1A3	223.037	190.051	1.17356	0.230897	227.524	208.879	1.08926	0.123347	0.476914	0.753989	0.342857	0.650677	0.25	0.233239	0.533551
ATP1A4	135.177	155.769	0.867803	-0.20456	135.964	154.221	0.881616	-0.181777	0.0884794	0.352281	0.114286	0.376424	0.875	0.0302991	0.154104
ATP1B1	8040.8	8829.32	0.910693	-0.134963	8042.29	8784.22	0.915538	-0.127308	0.0975795	0.369861	0.2	0.50648	0.8125	0.0737476	0.274086
ATP1B2	186.031	158.188	1.17601	0.233903	184.481	159.891	1.15379	0.206386	0.0711411	0.315468	0.114286	0.376424	0.125	0.0276612	0.14576
ATP1B3	4171.42	4140.75	1.00741	0.0106469	4126.36	4287.82	0.962343	-0.0553766	0.653334	0.85447	0.885714	0.962774	0.5625	0.585201	0.81544
ATP1B4	134.774	144.256	0.93427	-0.0980891	135.517	145.285	0.932768	-0.10041	0.173588	0.485058	0.2	0.50648	0.8125	0.148678	0.415084
ATP2A1	149.745	144.559	1.03587	0.0508457	149.585	145.729	1.02646	0.0376798	0.493612	0.764977	0.685714	0.873921	0.375	0.550236	0.794628
ATP2A2	3518.43	3746.26	0.939183	-0.0905221	3363.53	3764.38	0.893513	-0.162439	0.132789	0.427773	0.114286	0.376424	0.875	0.0674082	0.258446
ATP2A3	179.074	176.736	1.01323	0.01896	178.961	182.279	0.981802	-0.0264958	0.783035	0.916267	0.685714	0.873921	0.375	0.8095	0.928012
ATP2B1	732.909	617.609	1.18669	0.246939	714.668	612.493	1.16682	0.222579	0.0345735	0.21684	0.0571429	0.25625	0.0625	0.00838098	0.0628388
ATP2B2	144.257	149.921	0.96222	-0.0555606	142.275	151.908	0.936591	-0.0945092	0.267926	0.590293	0.685714	0.873921	0.625	0.228997	0.52843
ATP2B3	164.933	154.338	1.06865	0.0957829	162.967	153.955	1.05854	0.0820773	0.0369975	0.223962	0.0571429	0.25625	0.0625	0.169739	0.448122
ATP2B4	2341.59	3063.05	0.764465	-0.387478	2296.38	3022.25	0.759824	-0.396262	0.0086118	0.110045	0.0285714	0.17463	1	0.000521163	0.00859632
ATP2C1	2860.48	3012.53	0.949527	-0.0747183	2824.72	2978.23	0.948457	-0.0763454	0.341531	0.656968	0.342857	0.650677	0.75	0.300959	0.605281
ATP2C2	382.973	515.732	0.742583	-0.429377	383.883	505.627	0.75922	-0.39741	0.159221	0.46602	0.2	0.50648	0.8125	0.0259768	0.139959
ATP4A	179.266	187.792	0.954598	-0.0670345	188.035	190.471	0.987214	-0.0185659	0.850578	0.947358	0.342857	0.650677	0.75	0.760155	0.905272
ATP4B	147.593	148.758	0.992164	-0.0113489	147.507	147.133	1.00254	0.00365776	0.923244	0.975947	0.885714	0.962774	0.4375	0.949901	0.986313
ATP5A1	12510.7	11636.4	1.07513	0.104514	12062.6	11676.2	1.03309	0.0469642	0.560882	0.804677	0.309424	0.650677	0.25	0.58059	0.812619
ATP5B	10333.2	10345.2	0.99884	-0.00167517	10341.6	10310.5	1.00301	0.00434296	0.838627	0.941655	1	1	0.5	0.934447	0.980996
ATP5C1	7502.69	7107.98	1.05553	0.0779694	7459.04	7068.29	1.05528	0.0776301	0.238392	0.560309	0.342857	0.650677	0.25	0.267309	0.570959
ATP5D	2255.61	2267.39	0.994802	-0.00751833	2225.02	2239.34	0.993603	-0.00925881	0.909373	0.970523	1	1	0.5	0.873685	0.956489
ATP5E	2295.62	1980.51	1.1591	0.213008	2316.37	1992.52	1.16253	0.217274	0.119074	0.405544	0.114286	0.376424	0.125	0.0352887	0.170172
ATP5EP2	11068.4	10702.5	1.03418	0.0484919	10874.2	10876.5	0.999789	-0.000305071	0.995063	0.998591	0.885714	0.962774	0.4375	0.996658	0.999394
ATP5F1	8809.5	8639.45	1.01968	0.0281203	8537.02	8689.39	0.982465	-0.0255216	0.718177	0.885472	0.885714	0.962774	0.5625	0.699496	0.876557
ATP5G1	2557.72	1968.06	1.29961	0.378079	2657.97	2016.15	1.31834	0.398722	0.0190267	0.160416	0.0285714	0.17463	0	0.000436331	0.00752079
ATP5G2	1845.64	1714.48	1.0765	0.10635	1816.81	1693.79	1.07263	0.101148	0.209138	0.530047	0.2	0.50648	0.1875	0.187488	0.473688
ATP5G3	1382.16	1190.78	1.16072	0.215018	1392.86	1188.29	1.17216	0.229168	0.0493545	0.26152	0.114286	0.376424	0.125	0.0160065	0.0999458
ATP5H	11276.9	10615.3	1.06233	0.0872315	11258.1	10621.4	1.05995	0.083995	0.178053	0.490774	0.2	0.50648	0.1875	0.216551	0.512169
ATP5I	3704.58	3773.21	0.981813	-0.0264802	3772.75	3928.93	0.960248	-0.0585208	0.693256	0.872806	0.685714	0.873921	0.625	0.580983	0.812743
ATP5J	6291.25	6033.34	1.04275	0.0603882	6319.56	6057.31	1.0433	0.0611485	0.21764	0.539403	0.2	0.50648	0.1875	0.332477	0.634079
ATP5J2	10219.1	9409.46	1.08605	0.119087	10147	9295.63	1.09159	0.126432	0.151483	0.455317	0.245383	0.620459	0.21875	0.110422	0.349588
ATP5L	6428.88	5828.97	1.10292	0.141325	6505.11	5721.01	1.13706	0.185305	0.08978	0.354762	0.114286	0.376424	0.125	0.0361713	0.172679
ATP5O	9789.29	9221.2	1.06161	0.0862504	9754.64	9054.75	1.0773	0.107414	0.222829	0.54424	0.342857	0.650677	0.25	0.176579	0.458739
ATP5S	968.247	906.958	1.06758	0.0943393	996.102	895.776	1.112	0.153156	0.0585168	0.285781	0.0285714	0.17463	0	0.0444141	0.197311
ATP5SL	2607.93	2405.16	1.08431	0.116776	2631.6	2412.02	1.09104	0.1257	0.0287002	0.19657	0.0571429	0.25625	0.0625	0.0567865	0.231163
ATP6AP1	8141.61	8887.27	0.916098	-0.126426	8079.57	8907.3	0.907072	-0.140711	0.0052563	0.0855326	0.0285714	0.17463	1	0.0283859	0.147876
ATP6AP1L	298.887	325.211	0.919056	-0.121775	295.123	319.174	0.924645	-0.113029	0.530475	0.786254	0.885714	0.962774	0.5625	0.474246	0.74505
ATP6AP2	10313	10737.3	0.960484	-0.0581661	10180.7	10815.4	0.941316	-0.0872493	0.0617255	0.292961	0.0571429	0.25625	0.9375	0.1603	0.434032
ATP6V0A1	3413.36	3210.99	1.06302	0.088175	3456.79	3220.25	1.07346	0.102263	0.142573	0.443013	0.114286	0.376424	0.125	0.143136	0.405849
ATP6V0A2	1134.71	1082.63	1.0481	0.0677816	1160.16	1078.23	1.07598	0.105652	0.136024	0.432911	0.2	0.50648	0.1875	0.137602	0.396862
ATP6V0A4	260.648	227.215	1.14714	0.198046	262.308	227.498	1.15302	0.205413	0.00414622	0.0769536	0.0285714	0.17463	0	0.00517377	0.0447975
ATP6V0B	4374.73	3683.01	1.18782	0.248311	4334.44	3666.95	1.18203	0.241264	0.00268791	0.0635337	0.0285714	0.17463	0	0.00173971	0.0207852
ATP6V0C	3619.74	3695.59	0.979477	-0.0299169	3693.17	3728.84	0.990436	-0.013865	0.926109	0.97692	1	1	0.5	0.845123	0.944379
ATP6V0D1	2168.22	2215.93	0.978466	-0.0314058	2153.04	2183.43	0.986081	-0.0202221	0.805784	0.926498	0.885714	0.962774	0.5625	0.808529	0.927855
ATP6V0D2	224.91	216.611	1.03831	0.0542368	234.17	217.943	1.07445	0.103605	0.375001	0.682745	0.342857	0.650677	0.25	0.265595	0.569234
ATP6V0E1	10340.2	10203.2	1.01343	0.0192447	10307.2	10363.6	0.994561	-0.00786825	0.896507	0.965935	0.685714	0.873921	0.375	0.925916	0.977407
ATP6V0E2	1799.5	1418.89	1.26824	0.342832	1768.68	1425.79	1.24049	0.310907	0.0129225	0.133262	0.0285714	0.17463	0	0.0013627	0.0173005
ATP6V1A	11891	11509.8	1.03312	0.0470113	12196.1	11549.8	1.05596	0.0785517	0.248043	0.570822	0.146489	0.481232	0.15625	0.262276	0.565785
ATP6V1B1	1206.58	2898.86	0.416225	-1.26457	1261.59	2936.55	0.429615	-1.21888	0.000145279	0.0185867	0.0285714	0.17463	1	4.88437e-08	1.07326e-05
ATP6V1B2	6992.03	7330.13	0.953875	-0.0681283	7024.44	7417.94	0.946952	-0.0786363	0.154102	0.459062	0.0571429	0.25625	0.9375	0.218186	0.514137
ATP6V1C1	884.023	785.66	1.1252	0.170179	879.827	786.624	1.11848	0.161546	0.0137422	0.137687	0.0571429	0.25625	0.0625	0.0208601	0.120203
ATP6V1C2	218.082	274.7	0.79389	-0.332988	218.777	272.995	0.801396	-0.319413	0.014245	0.139311	0.0285714	0.17463	1	0.000396198	0.00701766
ATP6V1D	10375.6	10017.7	1.03573	0.050647	10273.1	10006.3	1.02666	0.0379601	0.312013	0.630952	0.342857	0.650677	0.25	0.524207	0.77737
ATP6V1E1	8518.99	8522.14	0.999631	-0.000532932	8499.52	8473.73	1.00304	0.00438504	0.906386	0.969619	1	1	0.5	0.951707	0.986753
ATP6V1E2	651.215	556.319	1.17058	0.227224	652.829	547.972	1.19135	0.252603	0.0216021	0.170031	0.0285714	0.17463	0	0.00558186	0.0471906
ATP6V1F	7943.77	7051.64	1.12651	0.171866	8009.36	7119.82	1.12494	0.169845	0.043311	0.243282	0.0571429	0.25625	0.0625	0.0286567	0.148712
ATP6V1G1	10732.8	10580.1	1.01443	0.0206758	10964.9	10729.4	1.02195	0.0313242	0.765644	0.908434	1	1	0.5	0.787526	0.91868
ATP6V1G2	179.535	199.849	0.898352	-0.154647	179.205	200.747	0.892691	-0.163767	0.123386	0.412827	0.2	0.50648	0.8125	0.0492243	0.21064
ATP6V1G3	156.86	148.402	1.05699	0.0799683	157.733	151.029	1.04439	0.0626606	0.371561	0.679973	0.2	0.50648	0.1875	0.367389	0.665596
ATP6V1H	2193.92	2002.31	1.0957	0.131847	2190.87	2083.53	1.05152	0.0724724	0.546689	0.796353	0.342857	0.650677	0.25	0.375726	0.671983
ATP7A	1628.96	1723.05	0.945397	-0.0810076	1651.5	1607.53	1.02735	0.0389284	0.775533	0.912525	0.885714	0.962774	0.5625	0.677457	0.866492
ATP7B	1006.51	1118.13	0.900171	-0.151728	1005.89	1065.47	0.944084	-0.0830128	0.524266	0.782749	0.342857	0.650677	0.75	0.492813	0.756702
ATP8A1	175.425	176.765	0.992417	-0.0109811	175.418	182.618	0.960577	-0.0580275	0.428416	0.719313	0.685714	0.873921	0.625	0.427842	0.712247
ATP8A2	179.542	168.416	1.06606	0.0922911	180.818	169.715	1.06543	0.0914297	0.102973	0.3792	0.2	0.50648	0.1875	0.161917	0.436454
ATP8B1	300.645	289.702	1.03778	0.0534944	298.741	293.623	1.01743	0.0249305	0.686017	0.870231	0.685714	0.873921	0.375	0.688731	0.871321
ATP8B2	215.523	223.79	0.96306	-0.0543031	216.61	215.375	1.00573	0.00824689	0.924941	0.976585	1	1	0.5	0.883779	0.960998
ATP8B3	173.008	170.912	1.01227	0.0175902	172.865	171.352	1.00883	0.0126789	0.695805	0.874305	0.685714	0.873921	0.375	0.826088	0.936175
ATP8B4	331.05	399.881	0.827872	-0.272521	324.477	399.892	0.81141	-0.301497	0.106277	0.385039	0.2	0.50648	0.8125	0.0211186	0.121359
ATP9A	3049.29	3283.23	0.928747	-0.106643	3021.43	3310.04	0.912805	-0.131621	0.0778165	0.330202	0.114286	0.376424	0.875	0.0708784	0.267043
ATP9B	579.667	656.404	0.883096	-0.179357	585.226	652.435	0.896987	-0.156841	0.027749	0.193829	0.0571429	0.25625	0.9375	0.0280358	0.146995
ATPAF1	2006.79	1746	1.14937	0.200839	1969.98	1776.03	1.10921	0.149526	0.0815855	0.338471	0.114286	0.376424	0.125	0.0581031	0.234547
ATPAF2	682.06	630.66	1.0815	0.113035	682.085	592.591	1.15102	0.202914	0.215211	0.537301	0.114286	0.376424	0.125	0.0795713	0.287225
ATPBD1B	2697.76	2542.74	1.06097	0.085379	2694.82	2519.07	1.06977	0.097296	0.0395432	0.231858	0.0285714	0.17463	0	0.112671	0.353947
ATPBD3	337.29	265.058	1.27251	0.347681	329.066	277.54	1.18565	0.245683	0.0287363	0.196679	0.0571429	0.25625	0.0625	0.00746862	0.0580136
ATPBD4	657.782	654.496	1.00502	0.007224	650.008	657.281	0.988934	-0.0160534	0.884631	0.960819	1	1	0.5	0.917206	0.974416
ATPGD1	168.285	170.291	0.988226	-0.0170875	168.127	171.745	0.978938	-0.0307102	0.575091	0.813057	0.685714	0.873921	0.625	0.646221	0.849894
ATPIF1	2651.2	2545.36	1.04158	0.0587773	2732.64	2566.73	1.06464	0.0903657	0.289129	0.610302	0.342857	0.650677	0.25	0.245012	0.5478
ATR	163.439	165.601	0.986947	-0.0189556	162.284	165.537	0.980349	-0.0286332	0.548902	0.797594	0.685714	0.873921	0.625	0.636109	0.844608
ATRIP	389.516	367.014	1.06131	0.0858488	381.393	366.689	1.0401	0.0567225	0.27325	0.595676	0.2	0.50648	0.1875	0.380414	0.675713
ATRN	889.651	979.171	0.908576	-0.138321	851.105	983.114	0.865723	-0.208022	0.102932	0.379183	0.0285714	0.17463	1	0.0316258	0.158568
ATRNL1	177.534	171.797	1.0334	0.0473936	178.068	184.141	0.967025	-0.0483751	0.747587	0.900425	0.685714	0.873921	0.375	0.747064	0.898771
ATRX	319.311	377.229	0.846465	-0.240477	314.578	363.203	0.866121	-0.207359	0.256202	0.577794	0.342857	0.650677	0.75	0.129101	0.382895
ATXN1	1557.16	1777.58	0.875999	-0.190999	1594.2	1787.98	0.891619	-0.165501	0.0376246	0.226231	0.0571429	0.25625	0.9375	0.0276309	0.14565
ATXN10	767.203	778.346	0.985684	-0.0208031	766.296	782.059	0.979843	-0.029377	0.706044	0.879385	1	1	0.5	0.736261	0.894027
ATXN1L	706.728	713.768	0.990137	-0.0143003	711.577	696.905	1.02105	0.0300586	0.735686	0.894711	0.885714	0.962774	0.5625	0.662701	0.85937
ATXN2	4611.41	5207.66	0.885505	-0.175427	4534.28	5226.21	0.867603	-0.204893	0.0105335	0.121085	0.0285714	0.17463	1	0.00433164	0.0398212
ATXN2L	166.375	173.679	0.957946	-0.0619835	167.378	173.107	0.966907	-0.048551	0.183457	0.497935	0.2	0.50648	0.8125	0.411277	0.699747
ATXN3	883.47	906.709	0.97437	-0.0374586	896.757	918.478	0.976351	-0.0345277	0.61372	0.833429	0.485714	0.761963	0.6875	0.61699	0.834246
ATXN3L	147.179	146.293	1.00605	0.00870889	149.653	154.464	0.968857	-0.0456442	0.715985	0.884215	0.885714	0.962774	0.4375	0.706731	0.880265
ATXN7	183.883	163.545	1.12436	0.169105	183.449	166.893	1.0992	0.136456	0.186152	0.501395	0.342857	0.650677	0.25	0.0942105	0.318413
ATXN7L1	163.486	146.491	1.11601	0.158352	163.877	148.923	1.10042	0.138049	0.00694188	0.0979489	0.0285714	0.17463	0	0.0320636	0.159997
ATXN7L2	240.309	247.419	0.971262	-0.0420681	241.966	242.146	0.999256	-0.00107368	0.98995	0.997255	0.685714	0.873921	0.625	0.950772	0.986542
ATXN7L3	1279.24	1541.44	0.829896	-0.268998	1335.95	1472.47	0.90728	-0.140381	0.290574	0.611303	0.342857	0.650677	0.75	0.177591	0.459886
ATXN8OS	137.199	154.858	0.885967	-0.174675	138.257	152.371	0.907369	-0.140238	0.033809	0.214096	0.0571429	0.25625	0.9375	0.0427627	0.192285
AUH	1877.82	1986.67	0.945207	-0.0812971	1894.82	2018.03	0.938946	-0.0908862	0.0498849	0.263177	0.0814291	0.363912	0.90625	0.141292	0.403483
AUP1	1066.31	997.198	1.0693	0.0966703	1066.72	996.543	1.07042	0.0981785	0.271232	0.593813	0.685714	0.873921	0.375	0.21971	0.516053
AURKA	761.297	762.327	0.998649	-0.00194979	785.93	751.611	1.04566	0.0644143	0.383198	0.689185	0.885714	0.962774	0.4375	0.378768	0.674256
AURKAIP1	9293.76	8784.01	1.05803	0.0813832	9263.25	8765.22	1.05682	0.0797294	0.0586422	0.286171	0.114286	0.376424	0.125	0.188176	0.474852
AURKAPS1	243.763	231.485	1.05304	0.074559	243.72	229.504	1.06194	0.0867048	0.284413	0.605722	0.685714	0.873921	0.375	0.259218	0.562967
AURKB	247.335	209.739	1.17925	0.237871	244.197	205.801	1.18657	0.246796	0.0204379	0.165433	0.0285714	0.17463	0	0.00652654	0.052719
AURKC	158.04	159.138	0.993103	-0.0099852	155.954	158.027	0.986881	-0.0190513	0.702156	0.877541	0.685714	0.873921	0.625	0.760716	0.905772
AUTS2	2927.43	4257.6	0.687578	-0.540405	2951.91	4276.97	0.690186	-0.534942	0.000609186	0.0346145	0.0285714	0.17463	1	9.94933e-06	0.000509166
AVEN	1540.45	1256.42	1.22606	0.294029	1553.44	1281.67	1.21204	0.27744	0.00300476	0.0673915	0.0285714	0.17463	0	0.000635926	0.00998605
AVIL	241.429	239.638	1.00747	0.0107406	246.668	235.271	1.04844	0.0682462	0.578767	0.815381	0.685714	0.873921	0.375	0.527365	0.779109
AVL9	542.082	418.414	1.29556	0.373578	547.868	417.28	1.31295	0.39281	0.000528105	0.03273	0.0285714	0.17463	0	5.38078e-05	0.00171128
AVP	194.018	169.6	1.14397	0.194049	191.581	169.209	1.13221	0.179145	0.0269036	0.190612	0.0571429	0.25625	0.0625	0.018964	0.112783
AVPI1	2845	2887.46	0.985293	-0.0213748	2946.73	2871.55	1.02618	0.0372841	0.761652	0.906299	0.685714	0.873921	0.375	0.660091	0.857958
AVPR1A	139.959	137.06	1.02115	0.0302018	138.87	139.56	0.995057	-0.00714927	0.91766	0.973974	0.885714	0.962774	0.4375	0.961069	0.989338
AVPR1B	175.264	186.726	0.938614	-0.0913962	178.061	212.519	0.837859	-0.255221	0.284281	0.605553	0.2	0.50648	0.8125	0.0937663	0.317556
AVPR2	405.905	365.16	1.11158	0.152614	403.706	364.243	1.10834	0.148403	0.0401206	0.23399	0.0571429	0.25625	0.0625	0.0409466	0.186549
AWAT2	130.194	145.507	0.894762	-0.160424	128.729	143.499	0.897073	-0.156703	0.0752157	0.324508	0.2	0.50648	0.8125	0.0431195	0.193431
AXIN1	841.199	799.344	1.05236	0.0736305	846.099	804.616	1.05156	0.0725268	0.157767	0.46397	0.2	0.50648	0.1875	0.235905	0.536928
AXIN2	620.247	876.322	0.707785	-0.498617	621.222	834.598	0.744337	-0.425973	0.0385792	0.229282	0.0285714	0.17463	1	0.000744019	0.011238
AXL	345.13	463.863	0.744033	-0.426561	338.358	463.752	0.729609	-0.454805	0.00557257	0.0878581	0.0285714	0.17463	1	0.000115489	0.00290544
AXUD1	1787.57	1810.46	0.98736	-0.0183524	1762.1	1807.85	0.974694	-0.0369783	0.504583	0.771722	0.685714	0.873921	0.625	0.562316	0.801635
AYP1p1	674.896	593.829	1.13652	0.184618	692.434	594.099	1.16552	0.220975	0.095267	0.364925	0.114286	0.376424	0.125	0.031808	0.159152
AZGP1	197.831	213.771	0.925436	-0.111795	200.834	214.652	0.935625	-0.0959984	0.357565	0.67005	0.2	0.50648	0.8125	0.256671	0.56035
AZI1	713.184	827.18	0.862187	-0.213927	725.863	838.726	0.865436	-0.208501	0.0220211	0.171614	0.0285714	0.17463	1	0.00839523	0.0629132
AZI2	1820.2	1709.8	1.06457	0.0902671	1824.77	1707.6	1.06862	0.0957432	0.077562	0.329686	0.114286	0.376424	0.125	0.139816	0.401033
AZIN1	4416.81	5003.87	0.882679	-0.18004	4427.58	5017.51	0.882425	-0.180455	0.00729551	0.1005	0.0285714	0.17463	1	0.01072	0.0748953
AZU1	143.039	154.22	0.927503	-0.108577	142.961	152.251	0.93898	-0.0908334	0.152025	0.456292	0.2	0.50648	0.8125	0.183809	0.468944
B2M	9637.23	10620.1	0.907452	-0.140106	9637.52	10622.7	0.907255	-0.140419	0.289445	0.610509	0.485714	0.761963	0.6875	0.178838	0.461822
B3GALNT1	596.416	539.475	1.10555	0.144762	596.298	533.849	1.11698	0.1596	0.0202652	0.164599	0.0285714	0.17463	0	0.0222803	0.125746
B3GALNT2	907.33	1270.97	0.713889	-0.486229	936.093	1248.14	0.749988	-0.41506	0.0595681	0.288005	0.0571429	0.25625	0.9375	0.0026746	0.0281357
B3GALT1	187.658	186.179	1.00794	0.0114134	188.916	184.689	1.02289	0.0326519	0.689356	0.871089	0.885714	0.962774	0.4375	0.635134	0.844043
B3GALT2	200.884	193.426	1.03856	0.0545822	202.499	189.743	1.06723	0.0938673	0.471728	0.75025	0.685714	0.873921	0.375	0.311934	0.616219
B3GALT3	168.393	157.704	1.06778	0.0946107	167.786	157.318	1.06654	0.0929376	0.108333	0.388334	0.114286	0.376424	0.125	0.148264	0.414737
B3GALT4	591.16	550.914	1.07305	0.101723	596.599	557.168	1.07077	0.0986474	0.427575	0.718464	0.685714	0.873921	0.375	0.339452	0.640578
B3GALT5	195.125	175	1.115	0.157042	195.026	172.29	1.13197	0.17883	0.044587	0.247299	0.0285714	0.17463	0	0.0196708	0.115532
B3GALT6	1193.2	1391.61	0.857427	-0.221913	1190.36	1347.03	0.883693	-0.178383	0.0711137	0.315468	0.2	0.50648	0.8125	0.0303563	0.154221
B3GALTL	520.081	527.995	0.985011	-0.0217876	514.52	544.285	0.945313	-0.0811355	0.402851	0.702853	0.685714	0.873921	0.625	0.325403	0.628224
B3GAT1	163.791	169.793	0.964648	-0.0519254	163.126	168.344	0.969005	-0.0454234	0.267058	0.589832	0.342857	0.650677	0.75	0.454605	0.731375
B3GAT2	136.79	135.119	1.01236	0.0177264	134.702	135.195	0.996354	-0.0052698	0.889822	0.963105	0.885714	0.962774	0.5625	0.925267	0.977067
B3GAT3	265.322	253.806	1.04537	0.0640193	280.242	258.924	1.08233	0.114143	0.502111	0.770477	0.685714	0.873921	0.375	0.316861	0.620878
B3Gn-T6	235.711	218.7	1.07778	0.108062	236.445	224.595	1.05276	0.0741754	0.528462	0.784936	0.485714	0.761963	0.3125	0.375364	0.671948
B3GNT1	456.889	412.261	1.10825	0.148286	456.874	414.723	1.10163	0.139646	0.507515	0.773109	0.485714	0.761963	0.3125	0.34089	0.641563
B3GNT2	1546.65	1603.11	0.964781	-0.0517268	1552.62	1584.61	0.979813	-0.0294218	0.721855	0.887606	0.685714	0.873921	0.625	0.677271	0.866446
B3GNT3	441.2	453.502	0.972873	-0.0396766	433.648	471.113	0.920475	-0.11955	0.256631	0.578228	0.485714	0.761963	0.6875	0.171959	0.451709
B3GNT4	387.224	429.169	0.902265	-0.148376	386.264	418.971	0.921936	-0.117262	0.268799	0.591352	0.342857	0.650677	0.75	0.19272	0.480861
B3GNT5	3703.98	4198.31	0.882254	-0.180735	3608.2	4135.83	0.872425	-0.196897	0.152376	0.456745	0.342857	0.650677	0.75	0.0660543	0.255121
B3GNT6	804.226	714.671	1.12531	0.170321	795.243	712.856	1.11557	0.157785	0.11097	0.392555	0.114286	0.376424	0.125	0.056111	0.229596
B3GNT7	152.957	142.312	1.0748	0.10407	151.873	144.583	1.05042	0.0709637	0.209101	0.530047	0.485714	0.761963	0.3125	0.2661	0.569668
B3GNT8	755.133	693.091	1.08951	0.123685	745.57	679.315	1.09753	0.134264	0.0780338	0.330634	0.114286	0.376424	0.125	0.0722219	0.270438
B3GNT9	206.184	179.945	1.14581	0.196374	206.103	177.271	1.16264	0.217406	0.00587099	0.0901653	0.0285714	0.17463	0	0.00427342	0.0394359
B3GNTL1	196.917	222.774	0.883931	-0.177994	192.344	228.021	0.843533	-0.245483	0.171944	0.483171	0.342857	0.650677	0.75	0.0556668	0.22835
B4GALNT1	158.633	153.009	1.03676	0.0520764	159.643	162.451	0.982716	-0.0251535	0.828451	0.936738	0.885714	0.962774	0.4375	0.816315	0.931428
B4GALNT2	146.152	148.522	0.984039	-0.0232119	144.651	148.128	0.976521	-0.0342766	0.569128	0.809211	0.685714	0.873921	0.625	0.623008	0.836991
B4GALNT3	156.276	157.764	0.990563	-0.0136793	156.633	154.412	1.01438	0.0206034	0.807758	0.92758	0.885714	0.962774	0.4375	0.811539	0.929144
B4GALNT4	307.775	338.999	0.907892	-0.139407	312.611	358.933	0.870944	-0.199348	0.196999	0.51464	0.114286	0.376424	0.875	0.0668801	0.257067
B4GALT1	750.807	812.564	0.923997	-0.114039	756.088	839.858	0.900258	-0.15159	0.302583	0.622155	0.485714	0.761963	0.6875	0.171806	0.451491
B4GALT2	226.54	191.154	1.18512	0.245029	235.412	189.325	1.24343	0.314326	0.0258531	0.186235	0.0285714	0.17463	0	0.00119571	0.0157731
B4GALT3	2176.56	2014.72	1.08033	0.111469	2203.68	2017.06	1.09252	0.127664	0.123826	0.413902	0.342857	0.650677	0.25	0.0885934	0.30682
B4GALT4	3330.8	3929.93	0.847547	-0.238634	3377.4	3947.46	0.855589	-0.22501	0.00524946	0.0855098	0.0285714	0.17463	1	0.00309984	0.0314508
B4GALT5	10781.9	10908.7	0.98838	-0.0168624	11032.1	10943	1.00814	0.0116947	0.897055	0.966225	1	1	0.5	0.938519	0.98271
B4GALT6	346.913	265.008	1.30906	0.388535	341.811	262.558	1.30185	0.380564	0.00116092	0.0454279	0.0285714	0.17463	0	0.000116828	0.00292275
B4GALT7	926.939	936.062	0.990254	-0.0141298	909.772	953.432	0.954207	-0.0676258	0.589195	0.821117	0.885714	0.962774	0.5625	0.46169	0.736332
B9D1	445.232	597.956	0.744591	-0.42548	442.213	581.916	0.759926	-0.396068	0.0116045	0.126744	0.0285714	0.17463	1	0.000723398	0.0109812
B9D2	1839.63	1910.67	0.962821	-0.0546601	1870.41	1888.67	0.990335	-0.0140111	0.827437	0.93663	0.885714	0.962774	0.5625	0.844373	0.944169
BAALC	359.028	395.919	0.906821	-0.14111	356.699	402.62	0.885945	-0.17471	0.0386549	0.229432	0.0285714	0.17463	1	0.0199952	0.116848
BAAT	138.502	153.8	0.900532	-0.151151	139.431	156.8	0.889225	-0.169379	0.0491409	0.261005	0.0285714	0.17463	1	0.0225285	0.126658
BACE1	285.827	306.944	0.931201	-0.102835	283.255	311.451	0.909468	-0.136906	0.138433	0.436819	0.2	0.50648	0.8125	0.0941802	0.318393
BACE2	1782.95	1920.15	0.92855	-0.106949	1760.42	1912.22	0.920616	-0.119328	0.0430052	0.242518	0.0285714	0.17463	1	0.0665501	0.256361
BACH1	204.753	198.297	1.03255	0.0462166	204.81	194.093	1.05521	0.0775356	0.224209	0.545623	0.2	0.50648	0.1875	0.238121	0.539695
BACH2	196.577	216.648	0.907355	-0.140261	196.128	217.527	0.901624	-0.149402	0.0456396	0.249841	0.0571429	0.25625	0.9375	0.0372491	0.176139
BAD	349.782	275.962	1.2675	0.341984	349.391	285.237	1.22491	0.29268	0.0170751	0.151051	0.0571429	0.25625	0.0625	0.00240789	0.0260989
BAG1	553.078	609.509	0.907415	-0.140165	578.63	610.502	0.947795	-0.0773526	0.3963	0.698364	0.342857	0.650677	0.75	0.309353	0.613745
BAG2	436.208	373.155	1.16897	0.22524	443.204	381.101	1.16296	0.217796	0.010571	0.121156	0.0285714	0.17463	0	0.00512031	0.044459
BAG3	4541.41	4874.52	0.931663	-0.10212	4513.53	4918.02	0.917754	-0.123821	0.19766	0.515382	0.2	0.50648	0.8125	0.134025	0.391344
BAG4	922.199	874.974	1.05397	0.0758387	924.482	871.914	1.06029	0.0844584	0.141965	0.442235	0.2	0.50648	0.1875	0.185537	0.471182
BAG5	2290.75	2357.09	0.971856	-0.0411855	2317.63	2308.3	1.00404	0.00581855	0.954608	0.986019	0.885714	0.962774	0.5625	0.883217	0.960957
BAGE	217.645	199.39	1.09156	0.126385	217.559	197.347	1.10242	0.14067	0.146432	0.448605	0.2	0.50648	0.1875	0.0755694	0.277887
BAGE2	173.911	189.538	0.917551	-0.12414	173.5	198.732	0.873034	-0.19589	0.123244	0.41246	0.0571429	0.25625	0.9375	0.0349523	0.169069
BAGE3	183.629	196.924	0.932488	-0.100843	184.308	196.966	0.935734	-0.0958289	0.317569	0.636092	0.685714	0.873921	0.625	0.258148	0.561779
BAGE4	137.813	148.691	0.926837	-0.109613	140.48	148.4	0.946632	-0.0791243	0.177362	0.489802	0.114286	0.376424	0.875	0.230716	0.530209
BAGE5	411.65	563.416	0.730633	-0.452781	411.283	562.498	0.731172	-0.451717	0.106416	0.385409	0.114286	0.376424	0.875	0.00666501	0.0535085
BAHCC1	215.492	219.443	0.981995	-0.026212	220.315	219.746	1.00259	0.00373134	0.972264	0.991866	0.885714	0.962774	0.5625	0.930689	0.979636
BAHD1	261.914	209.967	1.2474	0.31893	265.31	210.474	1.26053	0.334036	0.027499	0.193063	0.0285714	0.17463	0	0.00223251	0.0247617
BAI1	172.528	160.876	1.07243	0.100879	170.516	163.489	1.04298	0.0607132	0.385246	0.690542	0.485714	0.761963	0.3125	0.368708	0.66679
BAI2	140.228	141.425	0.991533	-0.0122671	141.392	141.134	1.00183	0.00263395	0.957741	0.987049	1	1	0.5	0.988097	0.996597
BAI3	145.765	155.153	0.939491	-0.0900481	142.925	155.779	0.917486	-0.124243	0.340446	0.656127	0.485714	0.761963	0.6875	0.236295	0.537488
BAIAP2	455.938	438.504	1.03976	0.0562468	451.134	444.34	1.01529	0.0218937	0.580624	0.81635	0.885714	0.962774	0.4375	0.711093	0.882429
BAIAP2L1	4270.99	4153.97	1.02817	0.040081	4307.91	4012.51	1.07362	0.102482	0.232895	0.554722	0.245383	0.620459	0.21875	0.183499	0.468813
BAIAP2L2	291.192	222.062	1.31131	0.391011	290.693	220.217	1.32003	0.400574	4.9353e-05	0.0118379	0.0285714	0.17463	0	8.98332e-06	0.000473614
BAIAP3	292.039	249.263	1.17161	0.228495	290.623	249.14	1.16651	0.222195	0.0560928	0.27915	0.0285714	0.17463	0	0.0126113	0.0841073
BAK1	414.938	335.45	1.23696	0.306799	423.434	381.496	1.10993	0.150468	0.536084	0.789151	0.342857	0.650677	0.25	0.225564	0.524158
BAMBI	1697.32	1633.3	1.03919	0.0554649	1725.44	1635.4	1.05506	0.0773226	0.339316	0.655075	0.342857	0.650677	0.25	0.293373	0.597857
BANF1	1846.63	1855.54	0.995202	-0.00693843	1859.97	1833.73	1.01431	0.0204917	0.615829	0.834267	1	1	0.5	0.731851	0.89188
BANF2	156.608	158.593	0.987486	-0.0181672	156.608	158.365	0.988908	-0.0160915	0.808696	0.927843	1	1	0.5	0.848069	0.945384
BANK1	293.085	282.275	1.0383	0.0542187	299.804	279.04	1.07442	0.103551	0.332233	0.648029	0.342857	0.650677	0.25	0.24749	0.550483
BANP	1343.31	1246.22	1.07791	0.108234	1351.89	1226.38	1.10235	0.140579	0.106575	0.385627	0.114286	0.376424	0.125	0.0717234	0.269258
BAP1	1065.77	913.384	1.16684	0.222605	1071.23	916.215	1.16919	0.22551	0.0192796	0.161161	0.0285714	0.17463	0	0.00691489	0.0549797
BAPX1	158.486	177.965	0.890544	-0.167241	157.105	179.234	0.876539	-0.190109	0.0221489	0.172199	0.0285714	0.17463	1	0.0115943	0.0789762
BARD1	795.409	969.914	0.820082	-0.28616	801.479	965.273	0.830313	-0.268273	0.0214996	0.169603	0.0285714	0.17463	1	0.00362531	0.0350722
BARHL1	140	150.363	0.931078	-0.103026	137.77	154.647	0.890872	-0.166711	0.0749181	0.32403	0.0571429	0.25625	0.9375	0.0423642	0.190985
BARHL2	197.755	187.052	1.05722	0.0802697	196.442	193.281	1.01636	0.0234076	0.744293	0.899505	0.485714	0.761963	0.3125	0.706026	0.87995
BARX1	187.003	184.921	1.01126	0.0161523	186.736	184.692	1.01107	0.0158815	0.815109	0.93068	1	1	0.5	0.836009	0.941307
BARX2	443.2	398.528	1.11209	0.153278	425.402	411.754	1.03315	0.0470435	0.65653	0.85633	0.685714	0.873921	0.375	0.632569	0.842907
BASE	159.498	153.543	1.03878	0.0548918	155.967	159.364	0.978687	-0.0310813	0.774792	0.912369	0.685714	0.873921	0.375	0.776336	0.913565
BASP1	13040.1	12393.2	1.0522	0.0734054	12937.1	12654.7	1.02231	0.0318385	0.644817	0.850314	0.685714	0.873921	0.375	0.62271	0.836864
BAT1	1230.06	1336.85	0.920118	-0.120109	1217.38	1357.31	0.896906	-0.156971	0.139477	0.438587	0.2	0.50648	0.8125	0.0750547	0.276892
BAT2	272.287	266.963	1.01994	0.028485	271.62	260.666	1.04202	0.0593898	0.464862	0.745465	0.885714	0.962774	0.4375	0.417784	0.705142
BAT2D1	4892.59	5432.69	0.900583	-0.151069	4843.21	5444.1	0.889625	-0.16873	0.276981	0.598859	0.685714	0.873921	0.625	0.110153	0.348984
BAT2L	1370.19	1652.08	0.829373	-0.269908	1375.62	1643.77	0.83687	-0.256924	0.0545524	0.274913	0.114286	0.376424	0.875	0.0137802	0.0896667
BAT3	1278.74	1258.61	1.016	0.0228961	1257.8	1239.94	1.0144	0.0206281	0.732105	0.892708	0.685714	0.873921	0.375	0.776051	0.913367
BAT4	219.835	196.154	1.12073	0.164439	215.062	198.395	1.08401	0.116376	0.135996	0.432867	0.342857	0.650677	0.25	0.113622	0.355627
BAT5	2004.17	1948.88	1.02837	0.0403582	2001.37	1930.64	1.03663	0.051906	0.356259	0.66908	0.663117	0.873921	0.375	0.436114	0.718428
BATF	591.966	581.025	1.01883	0.026915	612.407	580.68	1.05464	0.0767475	0.510004	0.774724	0.685714	0.873921	0.375	0.431547	0.715475
BATF2	199.947	189.72	1.05391	0.0757499	198.099	188.267	1.05222	0.0734392	0.324056	0.641164	0.342857	0.650677	0.25	0.325229	0.628127
BATF3	142.3	157.525	0.90335	-0.146644	145.413	157.665	0.922287	-0.116712	0.101948	0.377308	0.2	0.50648	0.8125	0.0992099	0.328664
BAX	677.828	564.649	1.20044	0.263564	656.534	569.014	1.15381	0.206403	0.275743	0.597792	0.342857	0.650677	0.25	0.146617	0.412065
BAZ1A	4090.09	4421.72	0.925001	-0.112473	4121.3	4283.04	0.962236	-0.0555378	0.483081	0.758091	0.485714	0.761963	0.6875	0.486813	0.753454
BAZ1B	763.918	709.371	1.0769	0.106878	752.454	726.133	1.03625	0.0513709	0.548914	0.797594	0.485714	0.761963	0.3125	0.473304	0.744315
BAZ2A	206.064	200.072	1.02995	0.0425717	203.675	193.802	1.05095	0.0716907	0.275338	0.59749	0.2	0.50648	0.1875	0.291545	0.596108
BAZ2B	5165.21	5425.04	0.952105	-0.0708068	5184.62	5395.16	0.960976	-0.0574269	0.398183	0.699603	0.485714	0.761963	0.6875	0.426348	0.71097
BBC3	490.708	495.013	0.991303	-0.0126027	486.981	517.279	0.941429	-0.0870762	0.467262	0.747431	1	1	0.5	0.38022	0.675505
BBOX1	2259.54	4632.16	0.487795	-1.03565	2252.55	4574.33	0.492434	-1.022	0.000322371	0.0264928	0.0285714	0.17463	1	9.80522e-10	7.33417e-07
BBS1	2036.53	2238.73	0.909681	-0.136568	2120.45	2243.16	0.945295	-0.0811629	0.399481	0.700574	0.342857	0.650677	0.75	0.319072	0.62257
BBS10	1387.02	1167.65	1.18787	0.248382	1369.04	1204.29	1.1368	0.18498	0.0609765	0.291145	0.114286	0.376424	0.125	0.0241649	0.133072
BBS12	608.469	604.734	1.00618	0.00888272	607.312	612.471	0.991576	-0.0122041	0.749349	0.901199	1	1	0.5	0.850824	0.946371
BBS2	3201.84	3349.07	0.95604	-0.0648572	3228.65	3264.37	0.989056	-0.0158763	0.887789	0.962597	0.685714	0.873921	0.625	0.806769	0.926948
BBS4	476.769	512.003	0.931185	-0.10286	487.158	516.875	0.942506	-0.085426	0.423989	0.715583	0.342857	0.650677	0.75	0.345554	0.645733
BBS5	241.231	243.037	0.992569	-0.0107607	241.304	247.458	0.975131	-0.0363316	0.607805	0.830088	1	1	0.5	0.634293	0.843576
BBS7	1060.49	1042.59	1.01717	0.024564	1067.98	1043.62	1.02334	0.0332857	0.565146	0.806632	0.342857	0.650677	0.25	0.617315	0.834366
BBS9	588.37	720.791	0.816284	-0.292857	600.229	703.973	0.85263	-0.230008	0.0165971	0.148927	0.0571429	0.25625	0.9375	0.00656424	0.052874
BBX	4852.49	5169.62	0.938656	-0.0913313	4686.6	5189.8	0.903039	-0.147139	0.13061	0.423838	0.342857	0.650677	0.75	0.0815873	0.291148
BCAM	163.636	189.71	0.862561	-0.213302	164.505	193.274	0.851151	-0.232513	0.0614955	0.292253	0.0571429	0.25625	0.9375	0.0140052	0.0907177
BCAN	167.824	166.273	1.00933	0.0133959	170.301	166.68	1.02172	0.031005	0.536911	0.78961	0.485714	0.761963	0.3125	0.619229	0.835185
BCAP29	879.732	814.585	1.07997	0.110998	889.001	815.475	1.09016	0.124544	0.0363833	0.22216	0.0285714	0.17463	0	0.0564667	0.230499
BCAP31	9504.05	10007.6	0.949679	-0.0744879	9400.95	9776.22	0.961614	-0.0564707	0.42907	0.71985	0.38363	0.726871	0.71875	0.431269	0.715352
BCAR1	473.765	398.158	1.18989	0.250832	477.432	394.643	1.20978	0.274747	0.0582648	0.285117	0.0571429	0.25625	0.0625	0.00814665	0.0615808
BCAR3	5090.41	5218.09	0.97553	-0.0357426	5074.91	5193.99	0.977075	-0.0334595	0.597783	0.825629	0.685714	0.873921	0.625	0.59485	0.821671
BCAR4	166.131	205.24	0.809452	-0.304983	170.224	203.951	0.834631	-0.260789	0.0139104	0.138345	0.0571429	0.25625	0.9375	0.00310627	0.0314957
BCAS1	2638.95	2822.17	0.935077	-0.0968436	2638.59	2895.05	0.911416	-0.133819	0.0518309	0.267775	0.0285714	0.17463	1	0.0581582	0.234619
BCAS2	1126.61	945.765	1.19121	0.252433	1122.07	945.272	1.18703	0.247357	0.00772435	0.103636	0.0285714	0.17463	0	0.00302533	0.0308721
BCAS3	225.192	238.864	0.942763	-0.0850335	225.47	233.887	0.96401	-0.05288	0.473509	0.751369	0.485714	0.761963	0.6875	0.48156	0.74992
BCAS4	1277.7	1407.98	0.907475	-0.140071	1301.65	1405.19	0.92632	-0.110418	0.109716	0.390364	0.114286	0.376424	0.875	0.115414	0.358602
BCAT1	1067.4	1885.59	0.566084	-0.820912	1091.96	1877.42	0.58163	-0.781828	2.96861e-05	0.0102027	0.0285714	0.17463	1	2.48813e-08	6.62558e-06
BCAT2	1125.09	953.217	1.18031	0.239164	1101.87	955.925	1.15267	0.204982	0.103805	0.380826	0.114286	0.376424	0.125	0.0319918	0.15974
BCCIP	2655.58	2217.23	1.1977	0.260263	2666.13	2172.84	1.22703	0.295168	0.0063553	0.0934997	0.0285714	0.17463	0	0.000948313	0.0133503
BCDIN3D	1974.46	1721.11	1.14721	0.198125	1972.63	1738.61	1.1346	0.182187	0.00825692	0.107374	0.0285714	0.17463	0	0.00976712	0.070326
BCHE	181.814	178.378	1.01926	0.0275218	180.749	177.333	1.01926	0.0275279	0.645196	0.850395	1	1	0.5	0.665358	0.860273
BCKDHA	2712.46	2622.9	1.03414	0.0484357	2732.9	2721.12	1.00433	0.00623141	0.956997	0.986689	0.885714	0.962774	0.4375	0.857339	0.94931
BCKDHB	936.196	993.633	0.942195	-0.0859017	935.572	1008.45	0.927733	-0.108219	0.0909171	0.357055	0.0571429	0.25625	0.9375	0.102979	0.336149
BCKDK	4998.57	4948.79	1.01006	0.0144413	4988.02	5080.91	0.981717	-0.0266202	0.679845	0.866581	0.885714	0.962774	0.4375	0.723423	0.888188
BCL10	645.057	557.789	1.15645	0.209707	661.567	550.347	1.20209	0.265547	0.00812934	0.106505	0.0285714	0.17463	0	0.00206813	0.0234857
BCL11A	1146.99	1631.24	0.703141	-0.508113	1166.95	1608.59	0.725451	-0.46305	0.000781107	0.0385911	0.0285714	0.17463	1	1.72863e-05	0.000765012
BCL11B	690.388	712.471	0.969005	-0.0454236	698.958	697.467	1.00214	0.00308169	0.965225	0.989989	1	1	0.5	0.975454	0.992837
BCL2	182.929	188.693	0.969449	-0.0447631	183.331	189.402	0.967948	-0.0469993	0.318207	0.636714	0.485714	0.761963	0.6875	0.448051	0.726788
BCL2A1	236.101	224.346	1.0524	0.0736841	236.278	247.194	0.95584	-0.0651584	0.688017	0.870921	0.485714	0.761963	0.3125	0.660626	0.858308
BCL2L1	3139.67	3149.97	0.996732	-0.00472219	3097.7	3185.54	0.972426	-0.0403398	0.375856	0.683438	0.685714	0.873921	0.625	0.516163	0.772226
BCL2L10	297.051	244.587	1.2145	0.280366	304.363	252.687	1.20451	0.268443	0.0361701	0.221525	0.0571429	0.25625	0.0625	0.00699076	0.0554726
BCL2L11	201.927	189.63	1.06485	0.0906491	198.574	187.248	1.06049	0.0847266	0.183167	0.497676	0.2	0.50648	0.1875	0.219886	0.516193
BCL2L12	1045.35	1034.92	1.01008	0.0144679	1067.3	1011.67	1.05498	0.0772211	0.309445	0.628594	0.685714	0.873921	0.375	0.299022	0.603602
BCL2L13	5713.22	5075.43	1.12566	0.170774	5761.85	5027.42	1.14609	0.196715	0.0635678	0.297781	0.0285714	0.17463	0	0.0219716	0.124677
BCL2L14	182.197	176.543	1.03203	0.0454825	179.908	176.69	1.01822	0.0260448	0.552967	0.800019	0.485714	0.761963	0.3125	0.683394	0.869069
BCL2L15	297.923	265.8	1.12085	0.164599	295.288	269.945	1.09388	0.129458	0.072638	0.318656	0.0571429	0.25625	0.0625	0.0732518	0.272884
BCL2L2	4236.73	4352.15	0.97348	-0.0387768	4247.09	4359.39	0.974238	-0.0376543	0.706916	0.879781	0.885714	0.962774	0.5625	0.68545	0.870138
BCL3	2406.04	1626.66	1.47913	0.564747	2445.93	1610.34	1.51889	0.60302	0.000203551	0.0216215	0.0285714	0.17463	0	7.86469e-07	8.15592e-05
BCL6	3453.78	3872.95	0.891769	-0.165258	3470.82	3825.54	0.907274	-0.14039	0.0552559	0.276826	0.114286	0.376424	0.875	0.0456881	0.20056
BCL6B	205.008	194.938	1.05166	0.0726675	205.323	195.447	1.05053	0.0711204	0.176818	0.489229	0.342857	0.650677	0.25	0.252637	0.55661
BCL7A	349.655	347.03	1.00756	0.0108698	346.241	348.69	0.992977	-0.0101681	0.83101	0.937792	0.885714	0.962774	0.4375	0.880108	0.959668
BCL7B	674.17	544.84	1.23737	0.30728	666.632	543.553	1.22643	0.294469	0.00789597	0.105203	0.0285714	0.17463	0	0.000972885	0.0135686
BCL7C	558.658	470.567	1.1872	0.247567	574.615	470.775	1.22057	0.287559	0.0233546	0.176709	0.0285714	0.17463	0	0.00259434	0.0275962
BCL8	162.627	152.768	1.06454	0.0902234	162.5	150.335	1.08092	0.112261	0.0296147	0.199794	0.0285714	0.17463	0	0.0805115	0.28919
BCL9	1199.64	1284.6	0.933868	-0.0987099	1206.41	1275.95	0.945495	-0.0808578	0.336744	0.652743	0.342857	0.650677	0.75	0.308993	0.613361
BCL9L	611.618	550.308	1.11141	0.152392	598.252	552.749	1.08232	0.114127	0.227318	0.549108	0.2	0.50648	0.1875	0.165557	0.441374
BCLAF1	4233.5	4468.84	0.947339	-0.0780478	4240.21	4434.75	0.956132	-0.0647184	0.172681	0.483874	0.2	0.50648	0.8125	0.299272	0.603839
BCMO1	583.145	462.698	1.26031	0.333784	575.486	462.146	1.24525	0.316433	0.0161458	0.147609	0.0285714	0.17463	0	0.00148063	0.0184621
BCO2	140.679	152.674	0.921437	-0.118042	142.713	157.669	0.905143	-0.143782	0.178516	0.491185	0.0571429	0.25625	0.9375	0.0906088	0.310922
BCOR	518.475	562.402	0.921895	-0.117326	520.426	576.374	0.902931	-0.147313	0.0613021	0.291942	0.0285714	0.17463	1	0.0435361	0.194643
BCORL1	403.661	356.161	1.13337	0.180616	389.217	369.283	1.05398	0.0758494	0.482874	0.757966	0.885714	0.962774	0.4375	0.393974	0.686678
BCORL2	143.755	136.675	1.0518	0.0728554	146.223	141.477	1.03355	0.0476094	0.582733	0.817979	0.685714	0.873921	0.375	0.548134	0.793635
BCR	257.337	230.546	1.11621	0.158604	257.309	234.328	1.09807	0.134973	0.134824	0.430619	0.342857	0.650677	0.25	0.0702151	0.265314
BCS1L	762.104	807.34	0.943968	-0.0831897	764.801	816.221	0.937003	-0.0938749	0.224206	0.545623	0.2	0.50648	0.8125	0.207529	0.500861
BCYRN1	3887.16	3732	1.04157	0.0587662	3986.13	3744.81	1.06444	0.0900956	0.450398	0.735773	0.685714	0.873921	0.375	0.34496	0.645314
BDH1	351.092	291.44	1.20468	0.268651	350.637	293.955	1.19283	0.254383	0.0435657	0.24371	0.0571429	0.25625	0.0625	0.00836956	0.0627807
BDH2	539.249	542.914	0.993248	-0.00977351	541.498	539.419	1.00385	0.00555034	0.908498	0.970386	0.885714	0.962774	0.5625	0.920293	0.975447
BDKRB1	437.56	409.047	1.06971	0.0972133	438.695	423.254	1.03648	0.0516955	0.611619	0.832314	0.485714	0.761963	0.3125	0.473203	0.744252
BDKRB2	439.101	592.658	0.740901	-0.432648	426.603	577.653	0.738512	-0.437307	0.00513102	0.0849057	0.0285714	0.17463	1	0.000143223	0.00338373
BDNF	200.084	194.888	1.02666	0.0379546	200.459	193.087	1.03818	0.0540603	0.235746	0.557592	0.2	0.50648	0.1875	0.36371	0.6621
BDNFOS	214.812	206.869	1.0384	0.0543558	213.915	207.156	1.03262	0.0463163	0.355234	0.668102	0.485714	0.761963	0.3125	0.456024	0.732389
BDP1	205.013	227.516	0.901091	-0.150256	203.634	227.598	0.894708	-0.160511	0.0164323	0.148415	0.0285714	0.17463	1	0.0156742	0.0984438
BEAN	208.515	227.843	0.91517	-0.127888	207.803	225.338	0.922187	-0.116869	0.272059	0.594609	0.342857	0.650677	0.75	0.194173	0.482736
BECN1	3735.65	3714.74	1.00563	0.0080985	3736.36	3825.66	0.976658	-0.0340741	0.610528	0.831648	0.885714	0.962774	0.5625	0.64375	0.84838
BECN1L1	155.507	163.574	0.950681	-0.0729674	155.337	160.71	0.966569	-0.0490554	0.530308	0.786167	0.485714	0.761963	0.6875	0.534041	0.783886
BEGAIN	462.258	679.877	0.679914	-0.556575	465.019	696.895	0.667273	-0.583651	0.000329839	0.02692	0.0285714	0.17463	1	4.42498e-06	0.000288468
BEND2	146.418	152.605	0.959455	-0.0597124	146.358	153.299	0.954719	-0.0668518	0.192804	0.510761	0.2	0.50648	0.8125	0.294781	0.599503
BEND3	300.358	275.31	1.09098	0.125629	298.358	271.133	1.10042	0.138049	0.0187043	0.159146	0.0285714	0.17463	0	0.0397897	0.183244
BEND4	170.704	170.228	1.0028	0.00402981	172.513	168.914	1.02131	0.0304166	0.45648	0.739624	0.685714	0.873921	0.375	0.609769	0.830415
BEND5	305.876	430.814	0.709996	-0.494117	308.319	432.843	0.712312	-0.48942	0.00626376	0.0930454	0.0285714	0.17463	1	6.34319e-05	0.0019351
BEND6	170.87	159.041	1.07437	0.103494	169.862	159.797	1.06299	0.0881291	0.0961949	0.366647	0.114286	0.376424	0.125	0.168714	0.446548
BEND7	539.717	490.143	1.10114	0.139001	536.094	496.442	1.07987	0.110861	0.167009	0.476549	0.2	0.50648	0.1875	0.143789	0.406681
BEST1	206.03	185.297	1.11189	0.153013	205.15	185.917	1.10345	0.142025	0.0418142	0.238971	0.0285714	0.17463	0	0.0379148	0.177974
BEST2	182.131	172.243	1.05741	0.0805344	185.732	173.861	1.06828	0.0952917	0.163338	0.471278	0.2	0.50648	0.1875	0.168722	0.446548
BEST3	144.695	154.141	0.938716	-0.09124	144.308	153.809	0.938231	-0.0919851	0.159558	0.466255	0.342857	0.650677	0.75	0.185106	0.470545
BEST4	194.469	188.08	1.03397	0.0481937	194.198	191.431	1.01445	0.0207014	0.7959	0.921846	1	1	0.5	0.808378	0.927816
BET1	1854.4	1842.47	1.00647	0.00930807	1847.42	1819.98	1.01508	0.021589	0.545871	0.795726	0.885714	0.962774	0.4375	0.708054	0.880905
BET1L	464.776	422.817	1.09924	0.136503	477.871	417.184	1.14547	0.195938	0.156301	0.461846	0.342857	0.650677	0.25	0.0582931	0.234982
BET3L	141.009	147.85	0.953729	-0.0683484	141.411	147.763	0.957009	-0.0633957	0.0350411	0.218334	0.0285714	0.17463	1	0.262807	0.566309
BEX1	314.812	288.129	1.09261	0.127779	309.194	282.851	1.09313	0.128469	0.108345	0.388334	0.114286	0.376424	0.125	0.0902594	0.310184
BEX2	2237.69	1832.08	1.22139	0.288524	2204.49	1864.57	1.1823	0.241599	0.0468386	0.253796	0.0571429	0.25625	0.0625	0.0124728	0.0834886
BEX4	3907.8	2870.66	1.36129	0.444974	3888.68	2861.43	1.359	0.442545	0.00176597	0.0536138	0.0285714	0.17463	0	5.10885e-06	0.000317253
BEX5	173.649	168.921	1.02799	0.039826	178.483	164.965	1.08194	0.113627	0.222323	0.543613	0.342857	0.650677	0.25	0.165592	0.441374
BEXL1	2222.28	1764.39	1.25952	0.332871	2249.98	1770.91	1.27052	0.345419	0.00204413	0.0567911	0.0285714	0.17463	0	0.000103386	0.00269147
BEYLA	143.915	144.433	0.996414	-0.00518231	144.536	145.726	0.991836	-0.0118266	0.801625	0.924674	0.685714	0.873921	0.625	0.845337	0.944379
BFAR	2151.27	1980.96	1.08597	0.11899	2143.82	1955.8	1.09613	0.132425	0.150375	0.453578	0.342857	0.650677	0.25	0.10402	0.337952
BFSP1	381.488	350.785	1.08753	0.121052	373.607	345.152	1.08244	0.114291	0.152455	0.456797	0.2	0.50648	0.1875	0.136022	0.394543
BFSP2	170.659	169.557	1.0065	0.00934335	171.176	170.135	1.00611	0.00879494	0.935513	0.98002	0.885714	0.962774	0.4375	0.974845	0.992768
BGLAP	179.506	182.645	0.982816	-0.0250069	179.9	184.55	0.974803	-0.0368181	0.214637	0.53693	0.2	0.50648	0.8125	0.519953	0.774201
BGN	175.793	198.622	0.885064	-0.176146	176.59	198.052	0.891636	-0.165473	0.24533	0.567855	0.485714	0.761963	0.6875	0.124169	0.374316
BHLHA15	138.114	145.253	0.950851	-0.0727084	138.983	147.338	0.943288	-0.0842298	0.525055	0.782985	0.485714	0.761963	0.6875	0.460495	0.735211
BHLHB2	8746.64	10045.4	0.870709	-0.199738	8847.67	10152.9	0.87144	-0.198527	0.00706575	0.0987261	0.0285714	0.17463	1	0.00721694	0.056721
BHLHB3	873.454	1190.03	0.733974	-0.446199	872.883	1194.75	0.730599	-0.452849	0.00224042	0.0589603	0.0285714	0.17463	1	1.5739e-05	0.000713638
BHLHB4	148.429	134.901	1.10028	0.137872	149.69	139.401	1.07381	0.102735	0.223377	0.544696	0.2	0.50648	0.1875	0.179182	0.462131
BHLHB9	969.414	843.896	1.14874	0.200047	967.45	815.898	1.18575	0.245799	0.0745344	0.323126	0.0571429	0.25625	0.0625	0.0224647	0.126435
BHLHE22	163.413	184.051	0.887867	-0.171585	163.964	184.967	0.886448	-0.173892	0.0507263	0.265283	0.0571429	0.25625	0.9375	0.0261922	0.140436
BHMT	139.714	141.065	0.99042	-0.0138873	139.038	142.986	0.972389	-0.0403951	0.394	0.696851	0.685714	0.873921	0.625	0.507076	0.765768
BHMT2	148.359	145.87	1.01706	0.0244063	150.946	145.375	1.03832	0.0542482	0.453467	0.738056	0.685714	0.873921	0.375	0.464551	0.73816
BICC1	146.746	148.339	0.98926	-0.0155779	146.45	149.021	0.982742	-0.0251155	0.602446	0.828075	0.885714	0.962774	0.5625	0.690403	0.871904
BICD1	202.113	198.104	1.02024	0.0289041	203.798	203.897	0.999513	-0.000702896	0.992319	0.997989	0.685714	0.873921	0.375	0.969358	0.991976
BICD2	2590.28	2559.69	1.01195	0.0171381	2635.45	2571.4	1.02491	0.0354936	0.81149	0.929116	1	1	0.5	0.855618	0.948567
BID	1376.61	1314.76	1.04704	0.0663176	1355.47	1298.89	1.04356	0.0615171	0.382564	0.688878	0.485714	0.761963	0.3125	0.394214	0.686804
BIK	1247.43	1214.8	1.02687	0.0382468	1244.52	1208.07	1.03017	0.0428838	0.391	0.694861	0.685714	0.873921	0.375	0.505745	0.764898
BIN1	777.999	713.659	1.09015	0.124533	772.5	709.447	1.08888	0.12284	0.19243	0.510257	0.342857	0.650677	0.25	0.131325	0.386672
BIN2	144.592	139.906	1.03349	0.0475308	143.847	142.458	1.00975	0.0139972	0.896643	0.965999	0.885714	0.962774	0.4375	0.808164	0.927693
BIN3	228.66	259.582	0.880877	-0.182987	227.007	274.579	0.826747	-0.274483	0.192698	0.510647	0.2	0.50648	0.8125	0.048396	0.2084
BIRC1	161.287	172.613	0.934386	-0.0979088	163.408	168.638	0.968985	-0.0454533	0.694976	0.873921	1	1	0.5	0.701293	0.87743
BIRC2	3295.29	3554.31	0.927124	-0.109166	3304.1	3680	0.897852	-0.15545	0.127668	0.419586	0.0571429	0.25625	0.9375	0.0599542	0.239436
BIRC3	1557.36	1815.93	0.857609	-0.221607	1532.64	1813.07	0.845328	-0.242416	0.0431265	0.242879	0.0571429	0.25625	0.9375	0.010564	0.0741769
BIRC5	238.238	229.597	1.03763	0.0532946	253.638	233.196	1.08766	0.121226	0.400006	0.700723	0.485714	0.761963	0.3125	0.268436	0.571927
BIRC6	1858.42	2084.35	0.891606	-0.165521	1872.28	2043.88	0.916042	-0.126515	0.275971	0.598038	0.485714	0.761963	0.6875	0.174858	0.455915
BIRC7	138.492	140.382	0.986533	-0.0195609	138.149	139.719	0.988768	-0.0162959	0.712179	0.881598	1	1	0.5	0.808647	0.927956
BIRC8	136.459	138.844	0.982824	-0.0249955	135.285	138.004	0.980297	-0.0287086	0.626861	0.840577	0.885714	0.962774	0.5625	0.667355	0.861312
BIVM	2909.15	2748.45	1.05847	0.0819779	2949.96	2746.49	1.07409	0.10311	0.0591346	0.287414	0.0571429	0.25625	0.0625	0.109209	0.347438
BLCAP	2659.75	2589.61	1.02709	0.0385576	2648.42	2601.72	1.01795	0.025667	0.753553	0.902991	0.885714	0.962774	0.4375	0.751254	0.901091
BLID	150.877	149.338	1.01031	0.0147976	151.627	151.586	1.00028	0.000396688	0.995546	0.998852	1	1	0.5	0.996086	0.999139
BLK	140.079	138.78	1.00936	0.0134408	138.978	140.976	0.985827	-0.0205939	0.739258	0.896698	0.685714	0.873921	0.625	0.738798	0.895518
BLM	204.501	203.403	1.0054	0.00776529	203.298	204.921	0.992082	-0.0114682	0.873238	0.956488	0.685714	0.873921	0.625	0.861725	0.951243
BLMH	425.483	423.013	1.00584	0.00839917	444.773	423.298	1.05073	0.0713981	0.661568	0.858432	0.885714	0.962774	0.4375	0.529911	0.781062
BLNK	378.831	382.837	0.989538	-0.0151736	368.05	375.424	0.980357	-0.0286205	0.827664	0.93664	0.885714	0.962774	0.5625	0.823164	0.934987
BLOC1S1	1180.24	1059.93	1.11351	0.155112	1188.48	1060.55	1.12062	0.164303	0.195639	0.513197	0.342857	0.650677	0.25	0.101577	0.333413
BLOC1S2	207.249	202.187	1.02503	0.0356729	209.564	204.656	1.02398	0.0341933	0.361349	0.673326	0.2	0.50648	0.1875	0.561286	0.800978
BLOC1S3	131.565	126.105	1.0433	0.0611502	131.93	125.781	1.04889	0.0688585	0.0416298	0.238204	0.0571429	0.25625	0.0625	0.235568	0.536716
BLR1	138.077	141.875	0.973228	-0.0391508	137.733	141.725	0.971833	-0.0412203	0.36074	0.672826	0.485714	0.761963	0.6875	0.5099	0.767706
BLVRA	4397.99	4038.68	1.08897	0.12296	4441.03	4023.8	1.10369	0.142336	0.119101	0.40558	0.114286	0.376424	0.125	0.0723416	0.270674
BLVRB	2104.08	1630.09	1.29078	0.368243	2059.04	1603.55	1.28405	0.360703	0.0180497	0.156227	0.0285714	0.17463	0	0.00149402	0.0185847
BLZF1	2578.95	3605.23	0.715335	-0.483308	2553.07	3667.93	0.696051	-0.522734	0.00162251	0.0518624	0.0285714	0.17463	1	1.58776e-06	0.000138504
BMF	419.868	420.613	0.998229	-0.00255786	428.879	425.294	1.00843	0.01211	0.825485	0.935928	0.885714	0.962774	0.5625	0.872523	0.955989
BMI1	7465.98	7088.69	1.05322	0.0748119	7568.86	6919.29	1.09388	0.129454	0.113421	0.397004	0.114286	0.376424	0.125	0.0864415	0.302518
BMP1	451.996	524.691	0.861451	-0.215159	442.117	525.114	0.841945	-0.248202	0.0156139	0.145368	0.0285714	0.17463	1	0.00216709	0.0242501
BMP10	146.665	151.525	0.967925	-0.0470326	145.409	150.873	0.963787	-0.0532131	0.453548	0.738056	0.685714	0.873921	0.625	0.457916	0.733493
BMP15	147.247	156.91	0.938414	-0.0917031	149.888	158.724	0.944331	-0.0826351	0.312639	0.631667	0.342857	0.650677	0.75	0.271695	0.575786
BMP2	1059.11	1161.58	0.911785	-0.133234	1020.46	1164.74	0.876128	-0.190786	0.0617604	0.293059	0.0571429	0.25625	0.9375	0.0297138	0.152162
BMP2K	805.504	860.81	0.935751	-0.0958033	813.323	856.418	0.94968	-0.0744872	0.164273	0.472716	0.2	0.50648	0.8125	0.248775	0.551814
BMP2KL	215.12	180.089	1.19452	0.256427	215.432	178.654	1.20586	0.270067	0.00171687	0.0529631	0.0285714	0.17463	0	0.000852738	0.0123706
BMP3	421.675	477.14	0.883754	-0.178283	420.42	462.769	0.908487	-0.138462	0.33902	0.65501	0.485714	0.761963	0.6875	0.234557	0.535161
BMP4	415.788	429.147	0.968871	-0.0456233	419.588	428.798	0.978522	-0.0313234	0.552224	0.799869	0.561363	0.873921	0.65625	0.605036	0.827412
BMP5	168.297	175.536	0.958759	-0.0607605	173.115	174.84	0.990134	-0.0143041	0.880148	0.95944	0.885714	0.962774	0.4375	0.866626	0.953392
BMP6	285.503	389.78	0.732471	-0.449157	282.181	406.612	0.693981	-0.527032	0.0150756	0.143145	0.0285714	0.17463	1	5.24363e-05	0.00167615
BMP7	217.782	207.609	1.049	0.0690161	220.012	211.923	1.03817	0.0540451	0.630813	0.842548	0.885714	0.962774	0.4375	0.496624	0.759031
BMP8A	130.324	140.987	0.924365	-0.113466	132.033	140.782	0.937853	-0.092566	0.0805537	0.33631	0.114286	0.376424	0.875	0.140875	0.402818
BMP8B	337.252	409.677	0.823213	-0.280662	337.363	407.641	0.827599	-0.272996	0.0313932	0.205901	0.0285714	0.17463	1	0.0025708	0.0274294
BMPER	132.653	149.1	0.889688	-0.168628	133.162	149.254	0.892185	-0.164586	0.000124389	0.0176534	0.0285714	0.17463	1	0.00951203	0.0690035
BMPR1A	1605.21	1574.27	1.01965	0.0280797	1600.99	1595.62	1.00337	0.00484652	0.932687	0.978821	0.885714	0.962774	0.4375	0.923299	0.976405
BMPR1B	284.916	212.164	1.3429	0.425357	291.037	210.421	1.38312	0.467927	0.00701876	0.0987261	0.0285714	0.17463	0	2.67693e-05	0.00104102
BMPR2	3442.44	4206.5	0.818361	-0.28919	3438.29	4200.28	0.818586	-0.288794	0.00123872	0.0469059	0.0285714	0.17463	1	0.000531289	0.00872213
BMS1	1791.62	1700.93	1.05332	0.0749455	1795.33	1702.57	1.05448	0.0765356	0.158113	0.464274	0.2	0.50648	0.1875	0.231698	0.531494
BMS1P5	2119.7	3539.86	0.598808	-0.739834	2101.77	3455.13	0.608305	-0.717132	0.00555722	0.0877317	0.0285714	0.17463	1	6.06921e-07	6.63601e-05
BMX	164.934	157.186	1.04929	0.0694173	164.027	159.348	1.02936	0.0417531	0.333536	0.649583	0.485714	0.761963	0.3125	0.486436	0.753386
BNC1	1331.25	1230.65	1.08174	0.113351	1330.59	1237.32	1.07538	0.104842	0.186607	0.501911	0.342857	0.650677	0.25	0.14402	0.407063
BNC2	195.206	176.165	1.10809	0.148075	197.537	178.547	1.10636	0.145819	0.0942328	0.362721	0.0571429	0.25625	0.0625	0.0604607	0.240818
BNIP1	389.038	311.974	1.24702	0.318484	386.34	308.452	1.25251	0.324826	0.00898736	0.112511	0.0285714	0.17463	0	0.00111868	0.0149963
BNIP2	3695.19	4158.83	0.888516	-0.17053	3727.68	4153.6	0.897458	-0.156084	0.0179466	0.155607	0.0285714	0.17463	1	0.0211358	0.121413
BNIP3	8339.87	8378.17	0.995429	-0.00660991	8482.91	8323.13	1.0192	0.0274337	0.718344	0.885472	1	1	0.46875	0.73529	0.893437
BNIP3L	4965.02	5299.09	0.936958	-0.0939434	4981.84	5301.53	0.939697	-0.0897321	0.0361059	0.221456	0.0285714	0.17463	1	0.127936	0.380537
BNIPL	1187.48	1344.38	0.883291	-0.179039	1193.88	1329.22	0.898185	-0.154916	0.0433285	0.243283	0.0571429	0.25625	0.9375	0.032266	0.160498
BOAT	194.973	183.097	1.06486	0.0906674	194.843	186.59	1.04423	0.0624384	0.364343	0.675038	0.485714	0.761963	0.3125	0.346376	0.646461
BOC	140.932	153.789	0.916398	-0.125954	139.919	153.298	0.912726	-0.131746	0.161275	0.468428	0.342857	0.650677	0.75	0.106434	0.342463
BOK	2075.37	2213.93	0.937413	-0.0932432	2069.78	2179.22	0.949781	-0.0743325	0.472927	0.750937	0.685714	0.873921	0.625	0.36907	0.666836
BOLA1	352.177	299.015	1.17779	0.236083	359.631	299.387	1.20122	0.264503	0.0201382	0.163978	0.0285714	0.17463	0	0.0047822	0.0424242
BOLA2	2945.26	2296.25	1.28264	0.359116	3019.32	2269.16	1.33059	0.412064	0.00809233	0.10617	0.0285714	0.17463	0	6.72633e-05	0.0020129
BOLA2B	177.067	166.418	1.06399	0.0894832	182.365	167.824	1.08665	0.119884	0.195269	0.512811	0.2	0.50648	0.1875	0.135536	0.39383
BOLA3	3350.04	3023.52	1.10799	0.14795	3476.39	2995.08	1.1607	0.214994	0.067941	0.308909	0.0285714	0.17463	0	0.0125879	0.0839962
BOLL	155.298	159.063	0.97633	-0.0345586	156.346	160.159	0.976193	-0.0347619	0.433216	0.723232	0.485714	0.761963	0.6875	0.572621	0.807963
BOP1	2899.96	2633.68	1.1011	0.138951	2879.45	2653.12	1.08531	0.118104	0.149705	0.453096	0.114286	0.376424	0.125	0.124463	0.374675
BP75	1037.95	912.131	1.13794	0.186425	1028.45	942.245	1.09149	0.126293	0.176218	0.48853	0.2	0.50648	0.1875	0.116323	0.360345
BPESC1	198.971	212.796	0.935031	-0.0969139	200.552	214.042	0.936973	-0.0939202	0.258452	0.579952	0.485714	0.761963	0.6875	0.21884	0.514848
BPGM	1379.55	1540.54	0.895497	-0.159239	1354.95	1593.66	0.850213	-0.234104	0.0699611	0.313183	0.0285714	0.17463	1	0.0113761	0.0780482
BPHL	1330.69	1264.94	1.05198	0.0731021	1317.84	1294.46	1.01806	0.0258236	0.605202	0.828995	0.342857	0.650677	0.25	0.662615	0.859336
BPI	174.509	152.661	1.14311	0.19297	171.692	153.587	1.11788	0.160759	0.0883796	0.352106	0.114286	0.376424	0.125	0.0497535	0.211951
BPIL1	143.537	151.81	0.945505	-0.0808423	141.626	151.932	0.932165	-0.101342	0.198072	0.515809	0.2	0.50648	0.8125	0.154413	0.424456
BPIL2	154.692	149.039	1.03792	0.053702	154.484	155.535	0.993245	-0.00977834	0.928591	0.977705	0.885714	0.962774	0.4375	0.960327	0.989297
BPIL3	149.425	145.299	1.0284	0.0403961	148.292	146.364	1.01317	0.0188818	0.765801	0.908449	0.685714	0.873921	0.375	0.749781	0.900255
BPNT1	673.342	522.042	1.28982	0.367173	665.32	521.27	1.27634	0.352017	0.0115481	0.126521	0.0285714	0.17463	0	0.00130345	0.0167837
BPTF	247.83	247.634	1.00079	0.00114111	248.892	243.809	1.02085	0.0297715	0.608519	0.830426	0.685714	0.873921	0.375	0.653664	0.854507
BPY2	144.097	146.748	0.98194	-0.0262931	143.167	146.685	0.976017	-0.0350225	0.308632	0.627878	0.485714	0.761963	0.6875	0.538833	0.787096
BPY2B	164.339	158.69	1.03559	0.0504588	166.545	160.818	1.03561	0.0504853	0.430642	0.721265	0.685714	0.873921	0.375	0.471851	0.742938
BPY2C	137.698	145.347	0.947372	-0.0779975	138.844	146.321	0.948899	-0.0756732	0.202115	0.521589	0.342857	0.650677	0.75	0.253313	0.557298
BRAF	433.785	372.441	1.16471	0.219967	426.041	367.388	1.15965	0.213685	0.0700001	0.313236	0.114286	0.376424	0.125	0.0206829	0.11962
BRAP	167.132	156.862	1.06547	0.0914918	171.692	153.822	1.11618	0.158564	0.11276	0.395704	0.114286	0.376424	0.125	0.0609178	0.241839
BRCA1	262.551	298.867	0.878488	-0.186906	262.062	303.633	0.863089	-0.212419	0.127479	0.419396	0.114286	0.376424	0.875	0.0297867	0.152411
BRCA2	156.366	155.347	1.00656	0.0094358	156.267	155.391	1.00564	0.00811	0.817161	0.931873	0.885714	0.962774	0.4375	0.894653	0.965485
BRCC3	1560.85	1258.47	1.24028	0.310664	1538.66	1239.02	1.24183	0.31247	0.00479829	0.0822991	0.0285714	0.17463	0	0.000706414	0.0108067
BRD1	999.753	1194.31	0.8371	-0.256528	1030.67	1188.82	0.866965	-0.205954	0.0963087	0.366858	0.114286	0.376424	0.875	0.0357516	0.171335
BRD2	8848.63	9066.21	0.976001	-0.035045	8962.43	9052.93	0.990004	-0.014494	0.887008	0.962283	0.885714	0.962774	0.5625	0.824579	0.935611
BRD3	986.672	1065.68	0.925863	-0.11113	1008.27	1092.98	0.9225	-0.116379	0.208204	0.529046	0.342857	0.650677	0.75	0.149196	0.416084
BRD4	196.575	191.65	1.0257	0.0366045	197.205	191.111	1.03189	0.0452852	0.368377	0.67782	0.342857	0.650677	0.25	0.470596	0.742044
BRD7	3739.81	3322.39	1.12564	0.170744	3706.38	3330.23	1.11295	0.15439	0.00351498	0.0718125	0.0285714	0.17463	0	0.0183509	0.110464
BRD7P2	1331.22	1269.47	1.04864	0.0685168	1364.36	1293.93	1.05443	0.076464	0.255797	0.577584	0.2	0.50648	0.1875	0.271859	0.576019
BRD7P3	242.311	226.386	1.07034	0.0980729	247.132	229.617	1.07628	0.106054	0.531949	0.787139	0.885714	0.962774	0.4375	0.327935	0.629791
BRD8	1150.91	1201.27	0.958082	-0.0617785	1152.29	1212.06	0.950692	-0.0729502	0.302643	0.622197	0.485714	0.761963	0.6875	0.295303	0.59977
BRD9	2046.81	1873.74	1.09237	0.127457	1991.07	1860.5	1.07018	0.0978506	0.157797	0.464001	0.2	0.50648	0.1875	0.168021	0.445419
BRDG1	178.171	171.57	1.03847	0.054466	178.975	168.183	1.06417	0.0897255	0.339202	0.655075	0.685714	0.873921	0.375	0.272665	0.576716
BRDT	134.119	137.936	0.972327	-0.0404863	132.838	137.695	0.964727	-0.0518071	0.158033	0.464268	0.2	0.50648	0.8125	0.371465	0.668991
BRE	1206.03	1013.66	1.18977	0.250687	1200.45	1006.56	1.19262	0.254133	0.0153847	0.144347	0.0285714	0.17463	0	0.00302545	0.0308721
BREA2	161.292	168.462	0.957442	-0.0627429	164.614	164.28	1.00203	0.00293179	0.975443	0.992487	1	1	0.5	0.960438	0.989297
BRF1	202.679	196.56	1.03113	0.0442274	202.464	196.942	1.02804	0.0398959	0.328505	0.644626	0.342857	0.650677	0.25	0.489915	0.755697
BRF2	787.762	769.193	1.02414	0.0344138	775.155	774.884	1.00035	0.000504345	0.99305	0.998041	1	1	0.46875	0.996161	0.99915
BRI3	6477.21	6163.07	1.05097	0.0717233	6528.95	6360.98	1.02641	0.0376019	0.650539	0.85322	0.685714	0.873921	0.375	0.625188	0.83862
BRI3BP	898.013	861.167	1.04279	0.060444	922.67	867.664	1.0634	0.0886784	0.345514	0.659904	0.2	0.50648	0.1875	0.266393	0.57001
BRI3P1	4308.34	4222.53	1.02032	0.029025	4300.85	4256.29	1.01047	0.0150247	0.876113	0.957499	1	1	0.5	0.873566	0.956474
BRIP1	171.65	175.98	0.975399	-0.0359356	172.879	172.064	1.00474	0.00681677	0.920836	0.974981	1	1	0.5	0.899946	0.967694
BRIX1	3705.61	2989.32	1.23961	0.309891	3705.16	3057.48	1.21183	0.277193	0.0029892	0.0673398	0.0285714	0.17463	0	0.000560304	0.00909395
BRMS1	2935.12	2745.67	1.069	0.0962592	2923.41	2750.78	1.06276	0.0878137	0.0862238	0.348645	0.11021	0.376424	0.125	0.160703	0.43475
BRMS1L	1084.03	1001	1.08295	0.114964	1089.69	1021.74	1.0665	0.0928808	0.205816	0.526547	0.342857	0.650677	0.25	0.197702	0.487361
BRP44	3514.99	3636.35	0.966626	-0.04897	3529.28	3644.47	0.968393	-0.046335	0.695832	0.874305	0.685714	0.873921	0.625	0.585338	0.815523
BRP44L	5362.81	4584.65	1.16973	0.226179	5289.88	4625.07	1.14374	0.193759	0.0164679	0.148566	0.0571429	0.25625	0.0625	0.0119884	0.0809935
BRPF1	2589.78	2672.33	0.969109	-0.0452689	2627.49	2672.98	0.982982	-0.0247626	0.52897	0.785113	0.485714	0.761963	0.6875	0.664542	0.860018
BRPF3	2833.25	2939.67	0.963799	-0.0531951	2788.46	2927.36	0.952551	-0.0701314	0.44508	0.731908	0.485714	0.761963	0.6875	0.381807	0.676734
BRS3	136.689	146.984	0.929957	-0.104764	136.986	143.556	0.954232	-0.0675888	0.323107	0.640467	0.342857	0.650677	0.75	0.349501	0.649925
BRSK1	227.466	225.903	1.00692	0.00994431	219.703	226.128	0.971584	-0.0415891	0.652818	0.854061	0.685714	0.873921	0.375	0.554831	0.797254
BRSK2	180.725	172.982	1.04476	0.0631762	178.64	180.072	0.992048	-0.0115185	0.908007	0.970093	0.885714	0.962774	0.4375	0.899805	0.967647
BRUNOL4	165.009	157.499	1.04769	0.0672084	163.953	157.899	1.03834	0.0542809	0.122422	0.411154	0.114286	0.376424	0.125	0.352534	0.653029
BRUNOL5	144.697	153.37	0.943451	-0.0839801	147.591	161.892	0.911667	-0.133422	0.265286	0.587984	0.2	0.50648	0.8125	0.155468	0.426051
BRUNOL6	223.081	229.714	0.971126	-0.0422695	230.836	233.836	0.987171	-0.0186277	0.830642	0.937516	0.685714	0.873921	0.625	0.784622	0.916827
BRWD1	886.354	887.257	0.998981	-0.00147022	870.146	871.315	0.998658	-0.00193672	0.97309	0.992226	1	1	0.5	0.978162	0.993319
BRWD2	1555.32	1616.29	0.962276	-0.055477	1583.22	1611.45	0.982481	-0.025498	0.732629	0.892806	0.685714	0.873921	0.625	0.76115	0.906132
BRWD3	812.268	726.095	1.11868	0.161797	816.115	726.074	1.12401	0.168656	0.00194138	0.0557607	0.0285714	0.17463	0	0.0104448	0.0735539
BSCL2	5698.21	5596.77	1.01812	0.0259144	5655.49	5575.6	1.01433	0.0205239	0.597103	0.825255	0.885714	0.962774	0.4375	0.724053	0.88847
BSDC1	4041.96	3406.99	1.18637	0.246555	3917.61	3446.58	1.13667	0.184809	0.0588995	0.287026	0.114286	0.376424	0.125	0.0299742	0.152922
BSG	884.686	940.537	0.940618	-0.0883195	868.684	907.187	0.957558	-0.0625676	0.570029	0.809813	0.485714	0.761963	0.6875	0.507563	0.765963
BSN	151.799	156.808	0.968054	-0.0468407	150.623	154.345	0.975886	-0.0352153	0.730152	0.891585	0.885714	0.962774	0.5625	0.751949	0.901471
BSND	196.337	176.843	1.11024	0.150869	194.064	178.906	1.08472	0.117328	0.241042	0.563418	0.342857	0.650677	0.25	0.155212	0.425683
BSPH1	251.794	241.574	1.04231	0.0597781	252.323	247.462	1.01964	0.0280648	0.803527	0.925528	0.885714	0.962774	0.4375	0.686683	0.870664
BSPRY	1436.03	1436.14	0.999927	-0.000105747	1420.96	1421.93	0.999316	-0.000987651	0.991262	0.997707	1	1	0.5	0.995877	0.998993
BST1	152.354	164.096	0.928443	-0.107115	149.744	167.164	0.895791	-0.158767	0.260701	0.582751	0.485714	0.761963	0.6875	0.142989	0.405788
BST2	571.516	510.199	1.12018	0.163733	571.401	503.563	1.13472	0.18233	0.102664	0.378807	0.114286	0.376424	0.125	0.0451649	0.199406
BSX	147.864	148.474	0.99589	-0.00594158	146.664	148.808	0.985594	-0.0209351	0.579948	0.815982	0.885714	0.962774	0.5625	0.720946	0.887327
BTAF1	3754.09	4595.2	0.816958	-0.291666	3848.65	4550.32	0.845796	-0.241618	0.00288223	0.0660097	0.0285714	0.17463	1	0.00193799	0.0224706
BTBD1	3626.25	3531.26	1.0269	0.0382957	3646.72	3484.78	1.04647	0.0655319	0.296715	0.616657	0.685714	0.873921	0.375	0.341318	0.641885
BTBD10	5157.63	4903.49	1.05183	0.0728981	5235.98	4986.48	1.05003	0.0704366	0.395271	0.697528	0.342857	0.650677	0.25	0.331591	0.633069
BTBD11	560.39	431.258	1.29943	0.377881	559.584	423.301	1.32195	0.402672	0.000998787	0.0420505	0.0285714	0.17463	0	3.26605e-05	0.00119611
BTBD12	704.056	600.79	1.17188	0.228829	676.724	587.862	1.15116	0.203089	0.104821	0.382541	0.114286	0.376424	0.125	0.0454587	0.200113
BTBD15	806.475	825.463	0.976997	-0.0335733	806.258	824.744	0.977586	-0.032704	0.582049	0.817501	0.885714	0.962774	0.5625	0.642813	0.847883
BTBD16	162.447	176.435	0.920719	-0.119167	159.995	171.901	0.930739	-0.103552	0.267747	0.590183	0.2	0.50648	0.8125	0.21958	0.515939
BTBD17	157.554	158.258	0.995548	-0.00643761	157.093	160.203	0.980588	-0.0282814	0.823688	0.934904	1	1	0.5	0.825339	0.935934
BTBD2	4150.32	3331.29	1.24586	0.317141	4098.61	3323.4	1.23326	0.302477	0.00849631	0.109235	0.0285714	0.17463	0	0.000530099	0.00870714
BTBD3	1201.57	1404.59	0.855456	-0.225234	1227.73	1379.79	0.889793	-0.168458	0.0443881	0.246514	0.0571429	0.25625	0.9375	0.0258594	0.13971
BTBD6	3013.83	2777.13	1.08523	0.118006	2991.34	2793.74	1.07073	0.0985939	0.128183	0.420347	0.2	0.50648	0.1875	0.152224	0.421091
BTBD7	640.25	621.593	1.03002	0.0426664	639.078	625.23	1.02215	0.0316038	0.657468	0.856791	0.685714	0.873921	0.375	0.634593	0.843671
BTBD8	168.341	162.727	1.0345	0.0489295	170.366	164.746	1.03411	0.0483919	0.239862	0.562139	0.2	0.50648	0.1875	0.4185	0.705479
BTBD9	197.079	198.807	0.991309	-0.0125928	198.797	200.243	0.992781	-0.0104525	0.939191	0.980487	1	1	0.5	0.98297	0.99511
BTC	472.635	466.439	1.01328	0.0190386	461.481	488.159	0.94535	-0.0810799	0.58435	0.818745	0.885714	0.962774	0.5625	0.500215	0.761223
BTD	368.444	343.58	1.07237	0.100802	380.428	346.624	1.09752	0.134252	0.318007	0.63646	0.485714	0.761963	0.3125	0.186527	0.472436
BTF3	6984.82	8000.08	0.873094	-0.195791	7296.79	8094.49	0.901451	-0.149679	0.211575	0.533555	0.2	0.50648	0.8125	0.0938369	0.317662
BTF3L1	164.943	154.728	1.06602	0.0922396	164.172	154.988	1.05926	0.0830577	0.0939516	0.362093	0.114286	0.376424	0.125	0.181421	0.465682
BTF3L4	2586.48	2390.75	1.08187	0.113526	2581.6	2424.58	1.06476	0.0905309	0.0219792	0.171498	0.0571429	0.25625	0.0625	0.126541	0.378219
BTG1	12747.7	12564.6	1.01457	0.0208755	12707.5	12555.8	1.01208	0.0173226	0.731183	0.891965	1	1	0.46875	0.766735	0.908595
BTG2	3159.15	3052.52	1.03493	0.0495357	3158.77	3105.08	1.01729	0.0247334	0.614634	0.834004	0.485714	0.761963	0.3125	0.668233	0.861707
BTG3	6098.37	6292.22	0.969191	-0.0451465	6067.4	6278.53	0.966373	-0.049348	0.417987	0.711376	0.485714	0.761963	0.6875	0.469447	0.741498
BTG4	215.419	219.827	0.979945	-0.0292277	211.603	244.443	0.865655	-0.208135	0.303305	0.622743	0.485714	0.761963	0.6875	0.130079	0.384628
BTK	231.714	219.076	1.05768	0.0809091	229.389	231.562	0.990618	-0.0135991	0.901273	0.967894	0.485714	0.761963	0.3125	0.95775	0.988482
BTLA	160.868	170.393	0.944098	-0.0829921	162.054	171.141	0.946904	-0.0787105	0.0613217	0.291991	0.114286	0.376424	0.875	0.193728	0.482261
BTN1A1	154.083	172.223	0.894671	-0.160571	153.485	178.579	0.859478	-0.218468	0.136834	0.434253	0.2	0.50648	0.8125	0.0417739	0.189271
BTN2A1	1490.42	1749.62	0.851849	-0.23133	1557.14	1753.23	0.888154	-0.171118	0.0803137	0.335632	0.114286	0.376424	0.875	0.0322522	0.160483
BTN2A2	236.023	242.246	0.97431	-0.0375475	235.959	250.937	0.940312	-0.0887892	0.353131	0.665951	0.485714	0.761963	0.6875	0.283495	0.587711
BTN2A3	154.025	148.81	1.03505	0.0496946	153.832	146.959	1.04676	0.0659326	0.0935132	0.361464	0.114286	0.376424	0.125	0.265205	0.568786
BTN3A1	437.48	357.861	1.22249	0.289817	438.017	370.19	1.18322	0.242722	0.0158874	0.14644	0.0285714	0.17463	0	0.00384185	0.0365032
BTN3A2	587.876	510.435	1.15171	0.203783	576.533	521.324	1.1059	0.145221	0.131411	0.425545	0.2	0.50648	0.1875	0.0842948	0.297656
BTN3A3	512.98	494.933	1.03646	0.0516685	511.14	494.456	1.03374	0.0478747	0.50589	0.772365	0.685714	0.873921	0.375	0.516557	0.772326
BTNL2	141.288	148.798	0.949527	-0.0747187	140.716	144.199	0.975851	-0.0352667	0.650372	0.853135	0.685714	0.873921	0.625	0.656574	0.85591
BTNL3	151.402	156.182	0.969395	-0.0448432	150.078	157.323	0.953946	-0.0680203	0.150582	0.453815	0.2	0.50648	0.8125	0.275544	0.579605
BTNL8	136.787	140.902	0.970794	-0.0427625	138.271	140.05	0.987298	-0.0184432	0.71994	0.886475	0.885714	0.962774	0.5625	0.781663	0.915787
BTNL9	138.316	150.467	0.919244	-0.121481	142.293	149.349	0.952758	-0.0698186	0.361414	0.673409	0.342857	0.650677	0.75	0.312166	0.616381
BTRC	512.821	452.428	1.13349	0.180769	509.156	465.267	1.09433	0.13005	0.254064	0.576102	0.342857	0.650677	0.25	0.137605	0.396862
BUB1	621.714	765.401	0.812273	-0.299963	646.063	725.997	0.889899	-0.168287	0.318392	0.636826	0.485714	0.761963	0.6875	0.204525	0.496655
BUB1B	336.434	307.809	1.093	0.12829	339.922	305.852	1.11139	0.152371	0.0170106	0.15065	0.0285714	0.17463	0	0.0221493	0.125333
BUB3	4341.67	4275.03	1.01559	0.0223161	4356.27	4240.8	1.02723	0.0387567	0.457938	0.740784	0.885714	0.962774	0.4375	0.521163	0.775268
BUD13	1199.29	1191.11	1.00687	0.00987748	1220.01	1197.5	1.0188	0.0268683	0.797315	0.922567	0.885714	0.962774	0.4375	0.767812	0.909453
BUD31	4092.35	4297.87	0.95218	-0.0706942	4080.32	4329.22	0.942507	-0.0854248	0.338722	0.654733	0.561363	0.873921	0.65625	0.279478	0.583621
BVES	300.723	310.401	0.968821	-0.0456981	305.064	300.382	1.01559	0.0223118	0.788838	0.918679	1	1	0.5	0.733776	0.892356
BYSL	1482.95	1268.58	1.16899	0.225258	1482.55	1263.18	1.17366	0.23102	0.0702875	0.313827	0.114286	0.376424	0.125	0.0161381	0.100453
BZRAP1	241.059	269.35	0.894964	-0.160099	239.928	297.634	0.806119	-0.310936	0.145106	0.44619	0.0285714	0.17463	1	0.0225905	0.126915
BZRPL1	149.19	155.074	0.962058	-0.0558043	150.37	157.179	0.956683	-0.0638877	0.441344	0.729596	0.485714	0.761963	0.6875	0.389637	0.683137
BZW1	837.254	655.552	1.27717	0.352955	843.183	650.474	1.29626	0.374355	0.00911109	0.112979	0.0285714	0.17463	0	0.000208787	0.0044238
BZW2	6376.35	6012.05	1.0606	0.0848742	6376.9	6178.04	1.03219	0.0457074	0.589775	0.821409	0.485714	0.761963	0.3125	0.533789	0.78372
C10orf10	552.147	781.069	0.706912	-0.500397	556.078	790.625	0.70334	-0.507706	0.0517905	0.267746	0.0285714	0.17463	1	0.00184642	0.0217541
C10orf104	3635.09	3575.61	1.01663	0.0237982	3604.76	3474.61	1.03746	0.0530521	0.386507	0.691359	0.309424	0.650677	0.25	0.422801	0.708548
C10orf105	237.657	199.396	1.19189	0.253246	233.684	198.886	1.17497	0.232619	0.0555454	0.277612	0.114286	0.376424	0.125	0.0098501	0.0707122
C10orf107	2447.53	3057.22	0.800572	-0.320896	2451.5	3142	0.780237	-0.358015	0.00886897	0.111911	0.0285714	0.17463	1	0.000233853	0.00479614
C10orf108	477.328	482.881	0.988499	-0.0166881	471.979	492.923	0.957512	-0.0626378	0.360466	0.672562	0.685714	0.873921	0.625	0.377122	0.673094
C10orf11	474.344	456.311	1.03952	0.0559164	476.344	462.876	1.0291	0.0413787	0.554805	0.801078	0.663117	0.873921	0.375	0.571205	0.807033
C10orf110	148.115	150.521	0.984017	-0.0232442	147.692	150.707	0.979995	-0.0291541	0.547185	0.79664	0.685714	0.873921	0.625	0.649567	0.851866
C10orf111	225.941	246.282	0.917408	-0.124365	222.995	249.279	0.894562	-0.160747	0.162876	0.470351	0.342857	0.650677	0.75	0.0801492	0.288389
C10orf112	206.182	168.972	1.22022	0.28714	205.189	171.445	1.19682	0.259209	0.00189503	0.0551349	0.0285714	0.17463	0	0.00101681	0.0140356
C10orf113	139.841	144.759	0.966032	-0.0498576	137.457	146.736	0.936762	-0.094246	0.333159	0.649131	0.685714	0.873921	0.625	0.267747	0.571389
C10orf114	276.022	303.379	0.909825	-0.13634	286.97	308.065	0.931523	-0.102336	0.233634	0.55518	0.2	0.50648	0.8125	0.174957	0.45604
C10orf115	229.761	338.978	0.677805	-0.561058	234.912	359.831	0.652841	-0.615197	0.0892127	0.353276	0.0571429	0.25625	0.9375	0.00291439	0.0300583
C10orf116	7739.57	5619.93	1.37716	0.461701	7766.53	5628.18	1.37994	0.464601	0.000652708	0.0361081	0.0285714	0.17463	0	2.19714e-05	0.0009096
C10orf118	790.891	907.786	0.87123	-0.198874	821.536	889.762	0.923321	-0.115095	0.457954	0.740784	0.485714	0.761963	0.6875	0.327233	0.629623
C10orf119	703.218	712.408	0.9871	-0.018732	706.61	699.396	1.01032	0.0148053	0.786849	0.918059	0.885714	0.962774	0.4375	0.831612	0.938638
C10orf12	354.327	309.035	1.14656	0.197311	356.902	319.788	1.11606	0.158414	0.0670411	0.306338	0.11021	0.376424	0.125	0.0363942	0.17327
C10orf120	158.105	159.713	0.989932	-0.0145986	155.037	162.399	0.954668	-0.0669294	0.400097	0.70073	0.885714	0.962774	0.5625	0.3739	0.671084
C10orf122	150.945	155.665	0.969675	-0.0444269	150.697	155.19	0.971049	-0.0423842	0.403971	0.702853	0.485714	0.761963	0.6875	0.497258	0.759224
C10orf125	230.337	205.71	1.11972	0.163133	228.193	206.561	1.10472	0.143683	0.173432	0.484761	0.2	0.50648	0.1875	0.102515	0.335371
C10orf128	265.527	232.343	1.14283	0.192605	262.361	239.957	1.09337	0.128778	0.304068	0.623534	0.342857	0.650677	0.25	0.184881	0.470218
C10orf129	180.949	184.212	0.982287	-0.0257839	185.086	191.008	0.968996	-0.0454367	0.593649	0.823402	0.485714	0.761963	0.6875	0.557072	0.79868
C10orf131	160.515	153.666	1.04457	0.062913	158.92	155.51	1.02193	0.0312945	0.76051	0.905934	1	1	0.5	0.741206	0.896397
C10orf136	132.623	130.215	1.01849	0.0264298	132.079	135.278	0.976357	-0.0345193	0.744749	0.899648	0.885714	0.962774	0.4375	0.752936	0.901733
C10orf137	1718.13	1980.3	0.867614	-0.204875	1742.92	1966.29	0.886398	-0.173973	0.0852799	0.346478	0.114286	0.376424	0.875	0.0388273	0.180611
C10orf140	270.444	280.015	0.965819	-0.0501747	266.943	285.306	0.935638	-0.0959776	0.35995	0.672087	0.485714	0.761963	0.6875	0.283662	0.587836
C10orf141	146.225	155.102	0.942768	-0.0850248	146.203	156.437	0.934584	-0.0976042	0.162437	0.469824	0.342857	0.650677	0.75	0.163572	0.438547
C10orf18	147.517	146.42	1.00749	0.0107627	148.321	148.047	1.00185	0.002669	0.975152	0.992334	0.885714	0.962774	0.5625	0.975221	0.992771
C10orf2	472.959	436.553	1.0834	0.11556	476.172	461.431	1.03195	0.0453668	0.71429	0.883261	0.342857	0.650677	0.25	0.558767	0.799851
C10orf21	157.509	158.803	0.991847	-0.0118112	160.725	163.679	0.981956	-0.0262699	0.770113	0.910404	0.885714	0.962774	0.5625	0.777273	0.914152
C10orf25	159.804	170.739	0.935952	-0.0954932	159.148	168.656	0.943626	-0.0837128	0.141086	0.441114	0.114286	0.376424	0.875	0.202259	0.493738
C10orf26	773.76	771.392	1.00307	0.00442323	746.06	762.679	0.97821	-0.031784	0.774971	0.912369	0.885714	0.962774	0.5625	0.750953	0.900834
C10orf27	186.595	187.454	0.995423	-0.00661863	186.357	189.627	0.982759	-0.0250903	0.752503	0.902696	1	1	0.5	0.785929	0.917603
C10orf28	486.769	426.658	1.14089	0.190159	478.213	436.776	1.09487	0.130757	0.424082	0.715694	0.685714	0.873921	0.375	0.257924	0.561702
C10orf30	169.623	180.267	0.940957	-0.0877991	167.258	183.018	0.913892	-0.129904	0.139581	0.438628	0.114286	0.376424	0.875	0.0988062	0.327821
C10orf31	149.646	152.247	0.982916	-0.0248597	148.977	154.175	0.966281	-0.0494857	0.509662	0.774503	0.685714	0.873921	0.625	0.495752	0.758584
C10orf32	2438.79	2299.53	1.06056	0.084824	2449.37	2337.84	1.04771	0.0672361	0.158322	0.464802	0.114286	0.376424	0.125	0.281738	0.585896
C10orf33	465.161	775.078	0.600147	-0.736612	476.675	755.782	0.630705	-0.664963	0.000534317	0.032789	0.0285714	0.17463	1	1.30242e-06	0.000118967
C10orf35	1401.42	1191.03	1.17665	0.234682	1434.34	1189.96	1.20537	0.269473	0.0161895	0.147616	0.0285714	0.17463	0	0.00311021	0.0315052
C10orf37	185.782	191.282	0.971248	-0.0420879	187.232	192.97	0.970264	-0.0435504	0.580836	0.816356	0.885714	0.962774	0.5625	0.585738	0.815791
C10orf39	194.868	192.211	1.01383	0.0198115	198.007	218.638	0.905639	-0.142992	0.588903	0.820891	0.685714	0.873921	0.375	0.522211	0.775945
C10orf4	188.744	178.678	1.05633	0.0790653	184.384	181.803	1.01419	0.0203335	0.719828	0.886441	0.885714	0.962774	0.4375	0.766215	0.908152
C10orf40	136.627	144.775	0.943724	-0.0835638	137.224	146.064	0.939478	-0.0900684	0.367478	0.677142	0.485714	0.761963	0.6875	0.299809	0.604255
C10orf41	195.16	172.977	1.12825	0.17408	192.62	177.692	1.08401	0.116378	0.341771	0.657144	0.342857	0.650677	0.25	0.243444	0.545768
C10orf46	428.858	462.333	0.927596	-0.108432	429.525	440.943	0.974106	-0.0378491	0.713586	0.882809	0.342857	0.650677	0.75	0.733604	0.892296
C10orf47	2981.63	2496.33	1.1944	0.256291	2964.51	2474.22	1.19816	0.26082	0.00251325	0.0618572	0.0285714	0.17463	0	0.00110661	0.0148854
C10orf50	163.87	172.792	0.948366	-0.0764847	166.685	175.085	0.952021	-0.0709344	0.309461	0.628594	0.342857	0.650677	0.75	0.32055	0.623624
C10orf51	234.363	247.911	0.945349	-0.0810803	232.852	259.696	0.896633	-0.157411	0.292948	0.61334	0.685714	0.873921	0.625	0.15797	0.430013
C10orf53	149.586	152.476	0.981045	-0.0276082	149.546	154.155	0.970102	-0.0437921	0.186228	0.501405	0.342857	0.650677	0.75	0.451293	0.729038
C10orf54	3356.32	3140.32	1.06878	0.0959687	3368.53	3135.25	1.0744	0.103536	0.20117	0.520347	0.485714	0.761963	0.3125	0.164713	0.440165
C10orf55	275.933	239.992	1.14976	0.20133	267.972	260.032	1.03054	0.043396	0.774866	0.912369	0.485714	0.761963	0.3125	0.598551	0.823656
C10orf57	4806.36	5102.57	0.941949	-0.0862786	4859.16	5061	0.960117	-0.0587172	0.435022	0.724737	0.685714	0.873921	0.625	0.399846	0.691418
C10orf58	7871.15	8217.98	0.957796	-0.0622093	7879.33	8033.88	0.980762	-0.0280244	0.651207	0.853603	0.485714	0.761963	0.6875	0.704184	0.879247
C10orf59	1127.46	789.975	1.42721	0.513199	1132.33	790.958	1.4316	0.517624	4.33449e-05	0.0111967	0.0285714	0.17463	0	1.60705e-06	0.000139109
C10orf6	1208.1	1813.85	0.66604	-0.586318	1222.94	1783.27	0.685786	-0.544169	0.000740712	0.0377223	0.0285714	0.17463	1	7.54916e-06	0.000418359
C10orf61	816.319	760.872	1.07287	0.101479	817.935	766.909	1.06654	0.0929315	0.190663	0.507712	0.342857	0.650677	0.25	0.195012	0.483896
C10orf62	134.235	131.244	1.02279	0.0325096	134.645	134.96	0.997668	-0.00336789	0.971066	0.99161	1	1	0.5	0.973907	0.992512
C10orf64	172.779	161.286	1.07126	0.0993054	174.582	170.667	1.02294	0.0327257	0.842457	0.943462	1	1	0.5	0.769768	0.910646
C10orf65	269.143	234.996	1.1453	0.195732	264.35	244.929	1.07929	0.110089	0.371733	0.680053	0.485714	0.761963	0.3125	0.261615	0.565291
C10orf67	319.3	344.724	0.926249	-0.110528	327.026	353.416	0.925329	-0.111962	0.256292	0.577834	0.342857	0.650677	0.75	0.183564	0.468862
C10orf68	165.178	169.276	0.975791	-0.0353555	164.782	171.353	0.961651	-0.0564145	0.162289	0.469684	0.114286	0.376424	0.875	0.347261	0.647371
C10orf71	177.409	160.954	1.10223	0.140431	171.859	170.998	1.00503	0.00724305	0.953783	0.985742	0.885714	0.962774	0.4375	0.897984	0.966867
C10orf72	203.412	195.656	1.03964	0.0560855	203.704	197.686	1.03044	0.0432628	0.533969	0.788113	0.342857	0.650677	0.25	0.498725	0.760127
C10orf73	226.645	278.646	0.813379	-0.298	240.682	265.912	0.905117	-0.143824	0.294744	0.614726	0.885714	0.962774	0.5625	0.176037	0.457731
C10orf75	370.775	273.425	1.35604	0.439398	369.328	282.96	1.30523	0.384303	0.0347541	0.217257	0.0571429	0.25625	0.0625	0.00185836	0.0218263
C10orf76	750.859	682.014	1.10094	0.138741	750.816	705.032	1.06494	0.0907693	0.199245	0.517478	0.342857	0.650677	0.25	0.172767	0.452919
C10orf78	431.969	374.387	1.1538	0.206396	435.549	365.156	1.19278	0.254322	0.0435338	0.243656	0.0571429	0.25625	0.0625	0.0107196	0.0748953
C10orf79	2504.53	3390.76	0.738633	-0.43707	2473.74	3388.29	0.730086	-0.453861	9.96316e-05	0.0160545	0.0285714	0.17463	1	3.11459e-06	0.00022192
C10orf81	5047.67	6907.49	0.730753	-0.452544	5037.8	6918.26	0.728189	-0.457616	0.00758904	0.10256	0.0285714	0.17463	1	2.68161e-05	0.00104155
C10orf82	167.41	179.511	0.932589	-0.100687	162.93	178.172	0.914457	-0.129013	0.237965	0.559764	0.342857	0.650677	0.75	0.147537	0.413624
C10orf84	438.047	445.642	0.982957	-0.0248	443.868	444.901	0.997678	-0.00335388	0.967803	0.990418	1	1	0.5	0.987964	0.996517
C10orf85	221.53	219.741	1.00814	0.0116996	220.975	222.218	0.994404	-0.00809658	0.896899	0.966176	0.885714	0.962774	0.5625	0.909517	0.971677
C10orf88	1363.5	1248.84	1.09181	0.126725	1342.21	1204.44	1.11438	0.156247	0.169189	0.479462	0.2	0.50648	0.1875	0.0898406	0.309231
C10orf90	144.895	154.034	0.940672	-0.0882362	143.168	150.615	0.950558	-0.0731533	0.355836	0.668565	0.342857	0.650677	0.75	0.347875	0.647951
C10orf91	144.853	146.059	0.991748	-0.0119539	145.86	147.042	0.991963	-0.0116413	0.839725	0.942116	0.885714	0.962774	0.5625	0.845664	0.944564
C10orf92	320.151	540.015	0.592856	-0.754246	315.101	545.551	0.577583	-0.791901	0.0003288	0.0269051	0.0285714	0.17463	1	7.74183e-08	1.47433e-05
C10orf93	237.881	218.801	1.0872	0.120622	240.151	219.959	1.0918	0.126709	0.0111905	0.124772	0.0285714	0.17463	0	0.0465539	0.203141
C10orf95	222.939	214.691	1.03841	0.0543827	217.274	214.067	1.01498	0.0214524	0.806515	0.926976	0.685714	0.873921	0.375	0.809165	0.928012
C10orf96	135.625	138.908	0.976367	-0.0345043	135.369	140.858	0.96103	-0.0573469	0.294228	0.614297	0.685714	0.873921	0.625	0.378403	0.674111
C10orf99	901.975	1010.9	0.892253	-0.164474	895.386	1022.48	0.875699	-0.191494	0.187869	0.503817	0.342857	0.650677	0.75	0.0840607	0.297048
C11orf1	1630.23	1497.36	1.08874	0.122654	1674.32	1470.32	1.13875	0.187448	0.0856383	0.347277	0.0571429	0.25625	0.0625	0.0327955	0.16208
C11orf10	10160.5	9922.84	1.02395	0.034149	10055.7	9902.88	1.01543	0.0220968	0.764295	0.907794	0.685714	0.873921	0.375	0.771268	0.911322
C11orf16	189.614	227.063	0.835071	-0.260029	190.088	218.119	0.871486	-0.198451	0.170376	0.481035	0.342857	0.650677	0.75	0.0673427	0.258338
C11orf17	672.261	812.084	0.827821	-0.272609	652.933	825.191	0.791251	-0.337793	0.00469429	0.0815841	0.0285714	0.17463	1	0.00049721	0.00829704
C11orf2	3163.86	3128.18	1.01141	0.0163629	3285.07	3176.4	1.03421	0.0485299	0.665071	0.860058	0.885714	0.962774	0.4375	0.559044	0.799947
C11orf20	189.26	196.564	0.962842	-0.0546292	185.922	196.008	0.948542	-0.0762171	0.6659	0.860578	0.885714	0.962774	0.5625	0.655178	0.855155
C11orf21	146.079	139.718	1.04553	0.0642355	147.284	141.416	1.0415	0.0586572	0.249273	0.571628	0.342857	0.650677	0.25	0.350191	0.650737
C11orf24	417.302	331.244	1.2598	0.333199	405.524	337.656	1.201	0.264233	0.0274319	0.192769	0.0571429	0.25625	0.0625	0.00579724	0.0483827
C11orf30	208.955	232.52	0.898652	-0.154166	205.012	229.81	0.892094	-0.164733	0.132761	0.427732	0.342857	0.650677	0.75	0.0711809	0.26783
C11orf31	295.868	381.14	0.776272	-0.365367	297.912	368.56	0.808313	-0.307015	0.0217171	0.170471	0.0285714	0.17463	1	0.00131294	0.0168389
C11orf34	155.501	151.12	1.02899	0.0412303	155.335	159.406	0.974459	-0.0373271	0.761899	0.906524	0.485714	0.761963	0.3125	0.7768	0.913803
C11orf35	166.062	173.268	0.95841	-0.061285	165.267	174.077	0.949386	-0.0749328	0.0946528	0.363414	0.114286	0.376424	0.875	0.223283	0.520706
C11orf36	169.687	162.983	1.04113	0.0581521	168.75	162.161	1.04063	0.0574606	0.297225	0.617178	0.342857	0.650677	0.25	0.365077	0.663459
C11orf37	149.693	141.733	1.05616	0.0788302	152.505	149.037	1.02327	0.0331831	0.764137	0.907777	0.885714	0.962774	0.4375	0.70107	0.877335
C11orf39	152.68	145.555	1.04895	0.0689455	152.66	147.034	1.03826	0.0541744	0.175743	0.487999	0.2	0.50648	0.1875	0.36662	0.665046
C11orf40	145.319	140.427	1.03483	0.0493959	144.173	149.519	0.964248	-0.0525243	0.672499	0.863809	1	1	0.5	0.640857	0.846886
C11orf41	536.599	723.905	0.741256	-0.431955	527.436	718.085	0.734504	-0.445159	0.0157659	0.145962	0.0285714	0.17463	1	0.000550202	0.0089531
C11orf42	140.233	138.69	1.01113	0.0159618	140.257	140.305	0.999655	-0.000498481	0.991991	0.997989	0.685714	0.873921	0.375	0.988372	0.996683
C11orf44	168.205	165.811	1.01444	0.0206829	167.678	166.241	1.00865	0.012421	0.764884	0.908006	0.885714	0.962774	0.4375	0.838914	0.94245
C11orf45	262.505	277.617	0.945566	-0.0807498	258.294	271.049	0.95294	-0.0695429	0.366271	0.676322	0.2	0.50648	0.8125	0.347809	0.647866
C11orf46	2106.88	1943.59	1.08402	0.11639	2076.35	1956.38	1.06132	0.0858627	0.339953	0.655701	0.685714	0.873921	0.375	0.26535	0.56894
C11orf47	200.335	205.8	0.973448	-0.0388247	206.01	209.79	0.981984	-0.0262283	0.755946	0.903893	0.685714	0.873921	0.625	0.742639	0.89704
C11orf48	1830.17	1424.64	1.28465	0.361379	1791.12	1455.45	1.23063	0.299398	0.0720223	0.317225	0.0571429	0.25625	0.0625	0.00953611	0.0691379
C11orf49	244.819	242.974	1.00759	0.0109111	245.405	248.614	0.987093	-0.0187414	0.663701	0.859638	0.885714	0.962774	0.4375	0.771309	0.911336
C11orf51	549.244	501.804	1.09454	0.130323	544.652	518.435	1.05057	0.0711701	0.578983	0.815381	0.885714	0.962774	0.4375	0.459216	0.734249
C11orf52	580.657	677.289	0.857326	-0.222085	585.408	690.191	0.848183	-0.237553	0.146054	0.447947	0.114286	0.376424	0.875	0.0378233	0.17773
C11orf53	214.892	192.308	1.11743	0.160188	211.136	204.724	1.03132	0.0444896	0.760857	0.906063	0.885714	0.962774	0.4375	0.639492	0.846279
C11orf54	2506.35	2335.01	1.07338	0.10216	2533.97	2330.85	1.08715	0.120548	0.0729714	0.319155	0.0571429	0.25625	0.0625	0.0805575	0.289322
C11orf55	153.51	166.912	0.919706	-0.120755	153.348	166.035	0.923586	-0.114682	0.0562343	0.279543	0.0571429	0.25625	0.9375	0.0805961	0.289395
C11orf57	1990.43	1677.13	1.18681	0.247087	1974.79	1676.47	1.17794	0.236267	0.00131179	0.0483791	0.0285714	0.17463	0	0.00134547	0.0171738
C11orf58	1402.64	1250.76	1.12143	0.16534	1412.53	1255.44	1.12513	0.170088	0.000990714	0.0420505	0.0285714	0.17463	0	0.00926583	0.0677253
C11orf59	4796.4	4115.05	1.16558	0.221044	4800.36	4148.37	1.15717	0.210598	0.046458	0.252605	0.0571429	0.25625	0.0625	0.0134713	0.0883337
C11orf60	1787.95	1562.61	1.14421	0.194347	1763.08	1550.74	1.13693	0.185138	0.0433775	0.243371	0.0571429	0.25625	0.0625	0.0199604	0.116688
C11orf61	585.899	657.368	0.891281	-0.166047	598.296	679.22	0.880858	-0.183019	0.130281	0.423378	0.114286	0.376424	0.875	0.0456192	0.200422
C11orf63	649.33	582.947	1.11388	0.155588	647.024	589.346	1.09787	0.134704	0.0342329	0.215639	0.0571429	0.25625	0.0625	0.0493628	0.210951
C11orf64	138.43	150.646	0.918907	-0.122009	139.036	151.63	0.916942	-0.125098	0.113769	0.397648	0.114286	0.376424	0.875	0.0954061	0.321107
C11orf65	218.661	215.573	1.01433	0.0205213	219.308	211.735	1.03577	0.0506995	0.427879	0.71882	0.485714	0.761963	0.3125	0.462323	0.736666
C11orf66	175.213	227.002	0.77186	-0.373589	172.144	224.944	0.765272	-0.385956	0.00111555	0.044427	0.0285714	0.17463	1	4.27738e-05	0.00144446
C11orf67	1372.89	1500.09	0.915205	-0.127833	1400.32	1493.97	0.937314	-0.0933952	0.269274	0.591823	0.342857	0.650677	0.75	0.193775	0.482309
C11orf68	570.727	532.083	1.07263	0.10115	577.872	526.896	1.09675	0.133232	0.0864756	0.348766	0.114286	0.376424	0.125	0.0729312	0.272136
C11orf70	5231.82	6150.84	0.850586	-0.23347	5268.62	6208.81	0.848571	-0.236892	0.00874598	0.111038	0.0285714	0.17463	1	0.00284592	0.0294868
C11orf71	351.472	368.016	0.955047	-0.0663568	345.973	386.852	0.89433	-0.16112	0.139662	0.438628	0.0285714	0.17463	1	0.0621228	0.244921
C11orf72	153.896	154.74	0.994549	-0.00788565	154.656	159.095	0.972102	-0.040821	0.591997	0.822713	1	1	0.5	0.602218	0.825642
C11orf73	1731.26	1347.97	1.28435	0.361034	1716.09	1354.02	1.2674	0.341875	0.00823424	0.107226	0.029401	0.177355	0	0.000359469	0.00651774
C11orf74	2201.66	2499.11	0.880977	-0.182824	2317.21	2528.67	0.916375	-0.12599	0.229646	0.551504	0.342857	0.650677	0.75	0.11504	0.357792
C11orf75	1230.42	1275.56	0.96461	-0.0519823	1248.6	1268.71	0.984153	-0.0230448	0.783833	0.916429	1	1	0.5	0.761166	0.906132
C11orf76	148.805	146.337	1.01686	0.024126	149.866	150.203	0.997752	-0.00324719	0.959382	0.987606	0.885714	0.962774	0.5625	0.970651	0.992252
C11orf80	971.852	1135	0.85626	-0.223878	979.993	1150.71	0.851642	-0.231681	0.00759199	0.10256	0.0285714	0.17463	1	0.00368028	0.0354187
C11orf82	590.379	653.044	0.904042	-0.145538	586.675	630.05	0.931156	-0.102905	0.426953	0.717862	0.561363	0.873921	0.65625	0.352383	0.652865
C11orf83	520.598	341.341	1.52516	0.608956	517.985	351.662	1.47296	0.558722	0.0363818	0.22216	0.0285714	0.17463	0	0.000460408	0.00785474
C11orf84	397.023	386.263	1.02786	0.0396392	411.659	385.277	1.06848	0.0955538	0.328087	0.644442	0.485714	0.761963	0.3125	0.253976	0.558159
C11orf85	159.188	152.619	1.04305	0.0608021	159.964	157.966	1.01265	0.0181309	0.807074	0.927201	0.685714	0.873921	0.375	0.754945	0.902796
C11orf86	166.407	169.603	0.981156	-0.0274454	167.954	172.75	0.972235	-0.0406235	0.487654	0.760494	0.342857	0.650677	0.75	0.535246	0.784336
C11orf87	205.915	214.523	0.959875	-0.0590821	205.12	222.196	0.923149	-0.115365	0.232357	0.554122	0.342857	0.650677	0.75	0.163858	0.439087
C11orf88	6229.53	6774.94	0.919497	-0.121084	6316	6741.08	0.936942	-0.093968	0.108172	0.388277	0.114286	0.376424	0.875	0.14391	0.406831
C11orf9	178.35	175.93	1.01375	0.0197031	180.24	175.148	1.02907	0.0413403	0.555663	0.801615	0.885714	0.962774	0.4375	0.56474	0.803207
C11orf91	197.937	189.099	1.04674	0.0658972	193.202	191.63	1.0082	0.0117872	0.864015	0.952443	0.885714	0.962774	0.4375	0.860962	0.950835
C11orf92	711.577	679.102	1.04782	0.0673923	707.917	655.59	1.07982	0.110785	0.220024	0.54149	0.2	0.50648	0.1875	0.170142	0.448809
C12orf10	3589.53	3371.8	1.06458	0.0902788	3552.51	3423.29	1.03775	0.0534554	0.336042	0.651947	0.342857	0.650677	0.25	0.394492	0.687048
C12orf11	1762.41	1535.46	1.14781	0.198881	1746.35	1586.5	1.10075	0.138493	0.0660701	0.304352	0.114286	0.376424	0.125	0.0556255	0.22827
C12orf12	144.661	144.82	0.998899	-0.00158926	144.2	147.746	0.975998	-0.03505	0.421868	0.714018	0.685714	0.873921	0.625	0.5693	0.806045
C12orf23	1500.58	1332.46	1.12617	0.171431	1486.76	1357.85	1.09494	0.130845	0.0410332	0.236286	0.0571429	0.25625	0.0625	0.0545954	0.225427
C12orf24	566.095	562.963	1.00556	0.0080036	557.32	568.481	0.980367	-0.0286063	0.827854	0.93664	1	1	0.5	0.842643	0.94348
C12orf26	2670.65	2418.31	1.10434	0.143189	2685.83	2381.1	1.12798	0.173743	0.0193274	0.161204	0.0285714	0.17463	0	0.0183999	0.110641
C12orf27	158.477	156.181	1.0147	0.021052	157.896	155.56	1.01502	0.0215023	0.750666	0.901972	1	1	0.5	0.739292	0.895702
C12orf28	526.412	350.908	1.50014	0.585101	505.721	350.073	1.44462	0.530686	0.00233631	0.0603879	0.0285714	0.17463	0	1.73902e-05	0.000767463
C12orf29	5141.68	4533.3	1.1342	0.181678	5201.06	4552.21	1.14253	0.192238	0.00388804	0.0751816	0.0285714	0.17463	0	0.00671035	0.0538027
C12orf30	1309.74	1264.67	1.03564	0.0505196	1319.35	1283.95	1.02757	0.0392391	0.524642	0.78287	0.485714	0.761963	0.3125	0.554758	0.797254
C12orf31	1722.97	1428.74	1.20594	0.270154	1739.66	1427.24	1.2189	0.285575	0.0208426	0.16686	0.0285714	0.17463	0	0.00370281	0.0355375
C12orf32	1760.05	1480.29	1.18899	0.249738	1718.92	1483.79	1.15846	0.212212	0.0119197	0.128156	0.0571429	0.25625	0.0625	0.0073229	0.0572331
C12orf33	149.46	149.643	0.998778	-0.00176469	148.927	148.883	1.00029	0.000423125	0.992426	0.997989	0.885714	0.962774	0.5625	0.982131	0.994955
C12orf34	205.613	253.85	0.809979	-0.304043	206.011	254.791	0.808548	-0.306595	0.029839	0.200557	0.0285714	0.17463	1	0.00177836	0.0211026
C12orf35	2272.68	2324.68	0.977631	-0.0326375	2230.26	2306.51	0.966941	-0.0485004	0.321789	0.639345	0.342857	0.650677	0.75	0.434905	0.717628
C12orf36	2414.52	1883.38	1.28201	0.358412	2401.5	1912.17	1.2559	0.328719	0.00477369	0.0821013	0.0285714	0.17463	0	0.00067867	0.0105102
C12orf37	246.566	201.137	1.22586	0.293794	240.464	202.022	1.19029	0.251311	0.0110642	0.124073	0.0571429	0.25625	0.0625	0.00372484	0.0356726
C12orf39	146.26	146.251	1.00006	8.77958e-05	144.972	150.374	0.964076	-0.0527815	0.551274	0.79936	0.885714	0.962774	0.5625	0.51796	0.773272
C12orf4	1921.39	1912.63	1.00458	0.00659231	1947.19	1929.22	1.00932	0.0133807	0.787958	0.918442	0.885714	0.962774	0.4375	0.835079	0.940733
C12orf40	159.741	164.523	0.970939	-0.0425477	161.303	163.677	0.985497	-0.0210766	0.621998	0.837778	0.685714	0.873921	0.625	0.739815	0.896025
C12orf41	2398.26	3019.12	0.794358	-0.332139	2385.19	3038.75	0.784927	-0.349371	0.0145938	0.141121	0.0285714	0.17463	1	0.00145642	0.0182561
C12orf42	140.783	139.778	1.00719	0.0103378	141.29	140.729	1.00398	0.00573637	0.936224	0.980213	1	1	0.5	0.961801	0.989635
C12orf43	1092.11	871.248	1.2535	0.325965	1087.75	866.46	1.2554	0.328145	0.00128544	0.0480689	0.0285714	0.17463	0	8.66035e-05	0.00239336
C12orf44	2510.38	2204.82	1.13859	0.187246	2486.84	2234.97	1.1127	0.154062	0.113964	0.398064	0.146489	0.481232	0.15625	0.0600685	0.239801
C12orf45	999.579	947.843	1.05458	0.076673	1037.28	968.868	1.07061	0.0984286	0.459866	0.742316	0.685714	0.873921	0.375	0.358707	0.658194
C12orf47	2569.18	2474.2	1.03839	0.0543457	2634.92	2537.11	1.03855	0.0545687	0.562732	0.805603	0.685714	0.873921	0.375	0.526084	0.778571
C12orf48	584.798	529.761	1.10389	0.142599	597.826	512.693	1.16605	0.221629	0.0586769	0.286254	0.0285714	0.17463	0	0.020724	0.119748
C12orf49	1415.15	1273.1	1.11158	0.152613	1426.54	1274.61	1.11919	0.162457	0.0610314	0.291218	0.0285714	0.17463	0	0.0277962	0.146239
C12orf5	2709.16	2634.51	1.02833	0.0403067	2762.69	2600.67	1.0623	0.0871922	0.180567	0.494061	0.685714	0.873921	0.375	0.202988	0.494671
C12orf50	172.504	164.686	1.04748	0.0669179	173.639	162.111	1.07111	0.0991044	0.165444	0.474578	0.2	0.50648	0.1875	0.157013	0.42853
C12orf51	1953.27	2209.56	0.884008	-0.177869	1978.4	2215.34	0.893044	-0.163198	0.168784	0.478853	0.2	0.50648	0.8125	0.0771719	0.281482
C12orf52	899.758	766.491	1.17387	0.231269	901.534	818.576	1.10134	0.139266	0.278783	0.600142	0.342857	0.650677	0.25	0.114945	0.357686
C12orf53	143.018	140.547	1.01758	0.0251389	143.3	141.62	1.01186	0.0170142	0.753119	0.902881	0.685714	0.873921	0.375	0.772878	0.912153
C12orf54	247.608	262.375	0.943721	-0.0835682	254.076	264.091	0.962075	-0.0557786	0.65141	0.853606	0.685714	0.873921	0.625	0.629313	0.840868
C12orf55	194.875	210.266	0.9268	-0.10967	191.351	207.463	0.92234	-0.11663	0.30166	0.621274	0.2	0.50648	0.8125	0.21903	0.515109
C12orf56	494.12	389.901	1.26729	0.341752	491.922	397.375	1.23793	0.307929	0.013954	0.138404	0.0285714	0.17463	0	0.00158163	0.0193426
C12orf57	2542.7	1900	1.33826	0.420363	2521.56	1929.47	1.30687	0.386113	0.0211189	0.16817	0.0285714	0.17463	0	0.00063088	0.00993162
C12orf59	166.039	159.564	1.04058	0.0573875	166.819	156.33	1.0671	0.0936889	0.0690094	0.311219	0.114286	0.376424	0.125	0.141202	0.403386
C12orf60	357.8	338.753	1.05623	0.0789203	361.505	325.733	1.10982	0.150326	0.0872658	0.350074	0.0285714	0.17463	0	0.0527219	0.220613
C12orf61	192.604	165.702	1.16236	0.217052	192.438	166.119	1.15844	0.212181	0.024761	0.182024	0.0285714	0.17463	0	0.00965202	0.0696888
C12orf62	2283.44	2098.01	1.08838	0.122187	2260.06	2015.02	1.12161	0.16557	0.271151	0.593813	0.2	0.50648	0.1875	0.159126	0.432045
C12orf63	260.052	275.112	0.945259	-0.0812187	262.154	275.196	0.952609	-0.0700439	0.294279	0.614297	0.342857	0.650677	0.75	0.281652	0.585865
C12orf64	158.576	154.733	1.02484	0.0353941	159.131	156.785	1.01496	0.0214258	0.482142	0.757351	0.342857	0.650677	0.25	0.705257	0.879725
C12orf65	532.41	508.818	1.04637	0.0653897	533.988	497.614	1.0731	0.10178	0.160377	0.467065	0.342857	0.650677	0.25	0.154218	0.424159
C12orf66	500.097	420.397	1.18958	0.250457	502.878	419.56	1.19858	0.261331	0.074223	0.322355	0.0571429	0.25625	0.0625	0.0144525	0.0926597
C12orf67	214.456	223.683	0.958749	-0.0607747	215.185	226.778	0.948882	-0.0756988	0.514648	0.776996	0.685714	0.873921	0.625	0.456585	0.732653
C12orf68	256.391	265.357	0.966211	-0.0495895	282.797	260.626	1.08507	0.117783	0.592671	0.822975	1	1	0.5	0.453076	0.730379
C12orf69	151.577	156.688	0.967382	-0.0478422	154.079	163.103	0.944676	-0.0821087	0.43832	0.72757	0.685714	0.873921	0.625	0.363146	0.661609
C12orf71	151.475	160.635	0.942978	-0.0847042	152.225	159.304	0.955566	-0.065573	0.436047	0.725752	0.685714	0.873921	0.625	0.415984	0.703757
C12orf72	150.01	160.159	0.936633	-0.0944448	153.589	159.56	0.962578	-0.055025	0.553689	0.800303	0.485714	0.761963	0.6875	0.461852	0.736429
C12orf73	278.779	244.331	1.14099	0.190289	279.995	244.035	1.14736	0.198313	0.0103164	0.119794	0.0285714	0.17463	0	0.00834393	0.0626632
C12orf74	172.949	169.733	1.01895	0.0270799	173.552	170.579	1.01743	0.0249233	0.542403	0.793158	0.342857	0.650677	0.25	0.661836	0.859106
C12orf76	930.169	1032.97	0.900477	-0.151239	925.593	1022.39	0.905323	-0.143495	0.00458816	0.0807245	0.0285714	0.17463	1	0.0254864	0.138398
C12orf77	229.233	231.451	0.990418	-0.0138899	234.5	230.525	1.01724	0.0246658	0.77897	0.914236	0.685714	0.873921	0.375	0.744849	0.897865
C12orf8	196.03	178.951	1.09544	0.131512	203.163	202.17	1.00491	0.00706248	0.974117	0.992228	0.342857	0.650677	0.25	0.801248	0.923954
C13orf1	833.773	736.695	1.13177	0.178586	829.432	727.861	1.13955	0.18846	0.164718	0.473623	0.114286	0.376424	0.125	0.0605395	0.241038
C13orf15	3957.27	4514.46	0.876577	-0.190047	3918.11	4513.66	0.868056	-0.204141	0.0303021	0.201984	0.0571429	0.25625	0.9375	0.0144652	0.0927033
C13orf16	146.379	144.881	1.01034	0.0148403	143.626	145.457	0.987412	-0.0182761	0.622861	0.838142	1	1	0.5	0.742501	0.89704
C13orf18	159.652	166.63	0.95812	-0.061721	157.555	170.737	0.922794	-0.11592	0.161945	0.46917	0.2	0.50648	0.8125	0.126041	0.377114
C13orf23	1758.33	1957.44	0.898278	-0.154766	1742.45	1956.08	0.890789	-0.166844	0.0615433	0.292293	0.114286	0.376424	0.875	0.0376365	0.177171
C13orf25	221.922	266.462	0.832847	-0.263876	221.671	267.081	0.829978	-0.268855	2.32115e-05	0.00935065	0.0285714	0.17463	1	0.000289019	0.00554768
C13orf26	420.146	548.816	0.76555	-0.385431	422.459	555.449	0.760572	-0.394843	0.00281763	0.0652917	0.0285714	0.17463	1	2.94463e-05	0.00111616
C13orf27	1947.25	1739.58	1.11938	0.162701	1967.61	1696.59	1.15975	0.21381	0.0137862	0.137826	0.0285714	0.17463	0	0.00777732	0.0595901
C13orf28	147.077	148.985	0.987193	-0.0185952	146.698	150.149	0.977017	-0.0335448	0.403139	0.702853	0.485714	0.761963	0.6875	0.582113	0.813471
C13orf29	162.126	160.681	1.00899	0.0129145	166.595	158.993	1.04781	0.067382	0.415005	0.710139	0.685714	0.873921	0.375	0.38177	0.676734
C13orf3	317.133	292.21	1.08529	0.118084	321.009	298.494	1.07543	0.104909	0.420689	0.713544	0.342857	0.650677	0.25	0.259527	0.56326
C13orf30	3047.63	4878.93	0.624653	-0.678874	3141.84	4890.23	0.642473	-0.638292	0.000512845	0.0324424	0.0285714	0.17463	1	5.84567e-07	6.445e-05
C13orf31	1471.24	1365.24	1.07764	0.10788	1447.13	1346.89	1.07442	0.103558	0.328347	0.64458	0.342857	0.650677	0.25	0.258679	0.562312
C13orf33	252.619	289.831	0.871605	-0.198253	247.645	292.607	0.846341	-0.240689	0.0591149	0.287362	0.114286	0.376424	0.875	0.0177415	0.107768
C13orf34	1310.82	1235.77	1.06073	0.0850518	1349.84	1238.71	1.08971	0.123945	0.16135	0.468442	0.2	0.50648	0.1875	0.108597	0.346044
C13orf35	145.15	164.428	0.882753	-0.179918	143.808	165.773	0.867499	-0.205067	0.166605	0.475909	0.342857	0.650677	0.75	0.0534473	0.222263
C13orf36	162.422	154.534	1.05104	0.0718243	162.549	158.541	1.02528	0.0360167	0.564563	0.806428	0.485714	0.761963	0.3125	0.587849	0.817372
C13orf37	1823.75	1746.17	1.04443	0.0627133	1875.87	1705.44	1.09993	0.137417	0.180947	0.494755	0.342857	0.650677	0.25	0.11244	0.353557
C13orf39	132.027	137.477	0.960358	-0.0583558	133.597	150.692	0.886557	-0.173715	0.382809	0.689034	0.685714	0.873921	0.625	0.212754	0.507914
C13orf7	1313.6	1115.34	1.17776	0.236051	1326.64	1110.84	1.19427	0.256127	0.00615954	0.0925168	0.0285714	0.17463	0	0.00152617	0.0188282
C14orf1	199.877	179.548	1.11322	0.154743	198.896	183.156	1.08594	0.118945	0.32138	0.639337	0.342857	0.650677	0.25	0.169109	0.447103
C14orf100	5637.93	4648.48	1.21285	0.278405	5402.67	4744.45	1.13874	0.187434	0.1266	0.417993	0.114286	0.376424	0.125	0.0582321	0.23483
C14orf101	348.15	308.413	1.12884	0.174846	350.952	302.172	1.16143	0.215903	0.039726	0.232624	0.0285714	0.17463	0	0.0117753	0.0798638
C14orf102	1149.91	1204.67	0.954539	-0.0671233	1175.26	1206.98	0.973716	-0.0384269	0.361591	0.673474	0.342857	0.650677	0.75	0.510139	0.767884
C14orf104	2597.49	2572.39	1.00975	0.0140051	2595.89	2566.43	1.01148	0.0164698	0.734983	0.894341	0.885714	0.962774	0.4375	0.788819	0.918962
C14orf105	159.319	172.63	0.922898	-0.115757	160.478	174.91	0.917491	-0.124234	0.0781658	0.33097	0.114286	0.376424	0.875	0.0809298	0.289996
C14orf106	2917.3	2885.66	1.01096	0.0157328	2953.2	2899.71	1.01845	0.0263706	0.444338	0.731531	0.2	0.50648	0.1875	0.64792	0.850831
C14orf109	2244.78	2017.46	1.11268	0.154033	2294.4	2020.69	1.13545	0.183268	0.0346687	0.217045	0.0285714	0.17463	0	0.013469	0.0883337
C14orf11	829.56	601.963	1.37809	0.462672	818.943	614.878	1.33188	0.413465	0.00915503	0.113119	0.0285714	0.17463	0	0.000528858	0.00869797
C14orf112	6449.81	6353.16	1.01521	0.0217823	6504.28	6253.6	1.04009	0.0567022	0.304471	0.623809	0.485714	0.761963	0.3125	0.378753	0.674256
C14orf115	180.848	177.223	1.02046	0.0292194	180.37	175.472	1.02792	0.039724	0.6955	0.874091	0.685714	0.873921	0.375	0.588442	0.817723
C14orf118	300.49	275.826	1.08942	0.123556	304.571	269.497	1.13015	0.176508	0.0533433	0.271616	0.0285714	0.17463	0	0.0285808	0.148465
C14orf119	181.816	175.568	1.03559	0.0504505	182.165	180.273	1.01049	0.0150613	0.887442	0.962455	0.663117	0.873921	0.375	0.808406	0.927816
C14orf121	186.072	188.593	0.986633	-0.0194144	186.154	188.523	0.987435	-0.018243	0.761401	0.906224	1	1	0.5	0.758014	0.904333
C14orf124	190.561	184.511	1.03279	0.0465496	190.812	190.844	0.999835	-0.000237925	0.997857	0.999422	1	1	0.5	0.933803	0.980648
C14orf125	1029.87	1008.77	1.02091	0.0298622	1039.55	995.241	1.04452	0.0628437	0.609659	0.831057	0.885714	0.962774	0.4375	0.467279	0.739833
C14orf126	335.575	279.052	1.20255	0.266102	325.737	268.77	1.21196	0.277336	0.139661	0.438628	0.114286	0.376424	0.125	0.0400112	0.183886
C14orf128	304.861	346.1	0.880847	-0.183037	305.312	342.612	0.891131	-0.166291	0.11331	0.396909	0.114286	0.376424	0.875	0.0528031	0.220782
C14orf129	5370.96	4744.92	1.13194	0.178796	5419.78	4734.45	1.14475	0.195039	0.00124052	0.0469068	0.0285714	0.17463	0	0.00450168	0.0407852
C14orf131	1565.84	1562.99	1.00182	0.00262488	1536.73	1568.21	0.979931	-0.0292483	0.604169	0.828497	0.885714	0.962774	0.5625	0.645494	0.849409
C14orf132	858.644	1517.13	0.565967	-0.821211	863.779	1521.68	0.567647	-0.816934	0.007098	0.0988623	0.0285714	0.17463	1	3.87673e-07	4.73987e-05
C14orf133	1079.51	947.657	1.13913	0.187938	1073.67	937.235	1.14557	0.196066	0.0318052	0.207599	0.114286	0.376424	0.125	0.0168309	0.103637
C14orf135	3335.21	3972.26	0.839624	-0.252185	3381.21	3941.18	0.857919	-0.221087	0.00294537	0.0668709	0.0285714	0.17463	1	0.00279297	0.0290887
C14orf138	990.456	958.785	1.03303	0.0468853	988.866	965.479	1.02422	0.0345302	0.579564	0.815725	0.685714	0.873921	0.375	0.581574	0.813127
C14orf139	167.018	172.547	0.967959	-0.0469825	169.947	170.437	0.997126	-0.0041518	0.941861	0.981337	0.885714	0.962774	0.5625	0.951766	0.986782
C14orf142	4155.95	4378.32	0.949212	-0.0751977	4204.44	4326.04	0.971891	-0.041133	0.471596	0.750151	0.685714	0.873921	0.625	0.526924	0.778897
C14orf143	948.85	907.659	1.04538	0.0640288	994.621	904.678	1.09942	0.136743	0.191832	0.509445	0.2	0.50648	0.1875	0.105179	0.340067
C14orf144	163.341	150.163	1.08776	0.121358	163.556	148.405	1.10209	0.140245	0.0048308	0.0825659	0.0285714	0.17463	0	0.028251	0.147459
C14orf145	716.655	877.039	0.81713	-0.291362	709.471	857.377	0.82749	-0.273186	0.0153691	0.144347	0.0285714	0.17463	1	0.00303945	0.030958
C14orf147	1878.29	2399.76	0.782702	-0.353466	1840.85	2448.59	0.7518	-0.411578	0.0145911	0.141121	0.0285714	0.17463	1	0.00020795	0.00441554
C14orf148	138.122	147.588	0.935863	-0.0956313	137.775	148.169	0.929855	-0.104923	0.162852	0.470351	0.2	0.50648	0.8125	0.15396	0.423806
C14orf149	571.024	379.047	1.50647	0.591172	572.913	387.16	1.47978	0.565387	0.000421049	0.030275	0.0285714	0.17463	0	6.10967e-06	0.000355515
C14orf153	625.005	918.638	0.680361	-0.555629	627.959	929.677	0.675459	-0.566059	0.0091612	0.113119	0.0285714	0.17463	1	1.52328e-05	0.00069875
C14orf156	9197.42	8941.07	1.02867	0.0407816	9312.39	8968.12	1.03839	0.054346	0.383617	0.68929	0.485714	0.761963	0.3125	0.430244	0.714641
C14orf159	1858.17	2665.05	0.697235	-0.520282	1857.76	2628.55	0.706762	-0.500703	0.00393922	0.0753688	0.0285714	0.17463	1	5.30855e-06	0.000325791
C14orf162	244.671	223.13	1.09654	0.13296	235.67	222.629	1.05858	0.0821302	0.439765	0.728314	0.342857	0.650677	0.25	0.396831	0.689135
C14orf165	167.835	157.874	1.06309	0.0882665	171.633	157.123	1.09234	0.127427	0.114393	0.398624	0.114286	0.376424	0.125	0.0921256	0.314171
C14orf166	8545.08	8296.65	1.02994	0.0425646	8473.99	8283.3	1.02302	0.0328364	0.71435	0.883261	1	1	0.5	0.628112	0.840072
C14orf166B	156.293	161.365	0.968569	-0.0460734	155.773	161.153	0.966613	-0.048989	0.362142	0.673574	0.342857	0.650677	0.75	0.438606	0.720206
C14orf167	2020.32	2094.65	0.964516	-0.0521227	2028.25	2061.91	0.983679	-0.02374	0.732626	0.892806	0.885714	0.962774	0.5625	0.774198	0.912521
C14orf169	2051.24	2047.94	1.00161	0.00232649	2012.97	1966.32	1.02372	0.0338267	0.671521	0.863233	0.685714	0.873921	0.375	0.633004	0.843057
C14orf173	2699.42	2371.66	1.1382	0.186756	2623.9	2370.07	1.1071	0.146782	0.0690618	0.311219	0.114286	0.376424	0.125	0.044462	0.197437
C14orf174	933.09	938.063	0.994699	-0.00766788	942.015	901.227	1.04526	0.0638596	0.526425	0.783689	0.885714	0.962774	0.4375	0.423305	0.709089
C14orf176	218.626	256.064	0.853796	-0.228037	219.165	278.223	0.787731	-0.344225	0.183547	0.498029	0.0571429	0.25625	0.9375	0.0298306	0.152512
C14orf177	134.906	140.718	0.9587	-0.0608493	135.693	138.886	0.977005	-0.0335615	0.4202	0.713087	0.485714	0.761963	0.6875	0.584561	0.814983
C14orf178	162.683	154.42	1.0535	0.0751971	162.602	162.262	1.00209	0.00301668	0.977521	0.992956	0.342857	0.650677	0.25	0.892795	0.964698
C14orf179	2270.47	2397.3	0.947094	-0.0784203	2257.63	2398.78	0.941155	-0.0874953	0.307317	0.62664	0.342857	0.650677	0.75	0.25089	0.554393
C14orf180	147.415	164.22	0.897665	-0.155751	150.125	161.976	0.926837	-0.109613	0.228501	0.550409	0.485714	0.761963	0.6875	0.177925	0.460364
C14orf181	218.703	210.4	1.03946	0.0558377	215.496	208.232	1.03488	0.049469	0.412802	0.708878	0.485714	0.761963	0.3125	0.463483	0.737396
C14orf182	141.262	145.023	0.974064	-0.037911	141.203	148.289	0.952214	-0.0706427	0.557384	0.802442	0.885714	0.962774	0.5625	0.502586	0.762725
C14orf183	136.82	140.393	0.974556	-0.0371834	138.134	140.4	0.983857	-0.0234792	0.787472	0.918211	0.885714	0.962774	0.5625	0.810931	0.928814
C14orf184	295.728	410.467	0.720468	-0.472995	313.785	398.044	0.788316	-0.343154	0.044928	0.247807	0.0571429	0.25625	0.9375	0.00655729	0.0528723
C14orf19	423.747	383.812	1.10405	0.142803	408.448	384.11	1.06336	0.0886329	0.554129	0.800655	0.685714	0.873921	0.375	0.403363	0.693297
C14orf2	2053.33	1471.27	1.39562	0.480909	2025.01	1477.99	1.3701	0.454285	0.00063741	0.0357655	0.0285714	0.17463	0	1.23795e-05	0.000604957
C14orf21	259.253	238.751	1.08587	0.118857	265.226	245.826	1.07891	0.10958	0.369675	0.678749	0.342857	0.650677	0.25	0.262482	0.56596
C14orf23	168.875	155.669	1.08483	0.117472	163.881	158.927	1.03117	0.0442785	0.696823	0.874983	0.485714	0.761963	0.3125	0.695995	0.875054
C14orf28	650.4	757.655	0.858439	-0.220212	660.803	774.699	0.85298	-0.229415	0.059421	0.287856	0.114286	0.376424	0.875	0.0182379	0.10991
C14orf32	4343.44	4063.61	1.06886	0.0960748	4326.23	4088.73	1.05809	0.0814595	0.306159	0.625372	0.485714	0.761963	0.3125	0.280514	0.584517
C14orf37	210.051	258.755	0.811773	-0.300852	208.62	254.245	0.820547	-0.285341	0.0103068	0.119771	0.0285714	0.17463	1	0.000688447	0.0106354
C14orf38	168.679	177.899	0.948175	-0.0767747	168.142	180.749	0.930249	-0.104312	0.189107	0.505541	0.2	0.50648	0.8125	0.157814	0.429906
C14orf39	158.515	159.908	0.991287	-0.0126252	161.79	162.824	0.993653	-0.00918588	0.90086	0.967791	0.885714	0.962774	0.5625	0.885156	0.961735
C14orf4	4463.27	4048.87	1.10235	0.140583	4504.13	3963.92	1.13628	0.184321	0.0219661	0.17144	0.0285714	0.17463	0	0.0160512	0.100124
C14orf43	855.889	871.754	0.981801	-0.0264974	866.582	872.287	0.99346	-0.00946592	0.810601	0.928716	0.685714	0.873921	0.625	0.879358	0.95915
C14orf45	4149.16	4814.9	0.861733	-0.214688	4185.17	4811.43	0.869839	-0.20118	0.0612251	0.291619	0.0571429	0.25625	0.9375	0.0172192	0.105142
C14orf48	163.805	165.782	0.988076	-0.0173061	167.034	167.904	0.994817	-0.00749736	0.900097	0.967564	0.885714	0.962774	0.5625	0.881411	0.960156
C14orf49	209.165	194.246	1.07681	0.106758	204.771	194.184	1.05452	0.0765891	0.193578	0.511379	0.342857	0.650677	0.25	0.24887	0.551863
C14orf50	201.405	189.396	1.06341	0.088695	202.003	189.677	1.06499	0.0908335	0.242532	0.564856	0.342857	0.650677	0.25	0.223276	0.520706
C14orf53	149.824	146.028	1.02599	0.0370204	150.037	145.541	1.03089	0.0438912	0.332687	0.648532	0.685714	0.873921	0.375	0.481766	0.750057
C14orf56	133.447	137.401	0.971225	-0.0421222	132.369	139.323	0.950086	-0.0738697	0.146533	0.448695	0.342857	0.650677	0.75	0.244998	0.5478
C14orf64	141.844	144.531	0.98141	-0.0270716	141.755	145.379	0.975073	-0.0364174	0.527999	0.78478	0.685714	0.873921	0.625	0.59883	0.823801
C14orf65	176.192	164.977	1.06798	0.0948903	174.472	163.646	1.06615	0.0924152	0.270615	0.593529	0.2	0.50648	0.1875	0.240234	0.542092
C14orf68	170.204	182.459	0.932834	-0.100308	165.796	176.14	0.941274	-0.0873127	0.347519	0.661482	0.2	0.50648	0.8125	0.297107	0.601858
C14orf70	141.835	149.327	0.94983	-0.0742592	146.445	148.673	0.985019	-0.0217772	0.778073	0.91401	0.342857	0.650677	0.75	0.713931	0.883422
C14orf72	198.298	191.882	1.03344	0.04745	200.111	193.936	1.03184	0.0452166	0.477664	0.754535	0.485714	0.761963	0.3125	0.47854	0.74798
C14orf73	167.636	161.651	1.03702	0.0524455	167.829	166.522	1.00785	0.0112778	0.881323	0.959703	0.342857	0.650677	0.25	0.822619	0.934638
C14orf78	1978.86	3039.37	0.651076	-0.619102	1977.23	3054.57	0.647303	-0.627487	0.000363319	0.0283281	0.0285714	0.17463	1	2.38132e-06	0.000182968
C14orf79	664.853	773.58	0.85945	-0.218514	677.785	769.97	0.880275	-0.183974	0.0328882	0.210852	0.0571429	0.25625	0.9375	0.0186644	0.111721
C14orf80	442.697	438.745	1.00901	0.0129374	436.272	434.283	1.00458	0.0065929	0.928236	0.977638	0.885714	0.962774	0.4375	0.94365	0.984026
C14orf82	379.115	499.139	0.759539	-0.396804	377.06	497.844	0.757386	-0.400898	0.0399858	0.233581	0.0285714	0.17463	1	0.00072032	0.0109607
C14orf85	2657.43	4397.82	0.604261	-0.726756	2619.96	4310.93	0.607748	-0.718455	3.10594e-05	0.0102027	0.0285714	0.17463	1	1.6884e-07	2.60349e-05
C14orf93	952.043	840.007	1.13338	0.180626	953.068	821.775	1.15977	0.213835	0.0658608	0.303933	0.114286	0.376424	0.125	0.0251377	0.137131
C15orf17	2025.76	1992.27	1.01681	0.024051	2025.16	2015.3	1.0049	0.00704597	0.912517	0.971641	1	1	0.5	0.90646	0.970416
C15orf2	166.593	170.734	0.975746	-0.035423	174.392	172.419	1.01144	0.0164164	0.906607	0.969619	0.885714	0.962774	0.4375	0.816187	0.931428
C15orf20	178.035	176.372	1.00943	0.0135434	182.406	176.831	1.03153	0.0447855	0.663529	0.859594	0.885714	0.962774	0.4375	0.62938	0.840868
C15orf21	205.859	225.954	0.911068	-0.134369	205.603	221.73	0.927268	-0.108942	0.0918178	0.359201	0.2	0.50648	0.8125	0.104098	0.337981
C15orf23	688.744	589.885	1.16759	0.223533	679.138	580.107	1.17071	0.227386	0.0160102	0.146959	0.0285714	0.17463	0	0.00683194	0.0545133
C15orf24	8285.69	7989.33	1.0371	0.0525481	8581.72	8053.4	1.0656	0.0916704	0.460534	0.742669	0.685714	0.873921	0.375	0.365737	0.664177
C15orf26	4174.92	5999.77	0.695848	-0.523157	4358.58	5985.57	0.728181	-0.457632	0.00238031	0.0606602	0.0285714	0.17463	1	2.35266e-05	0.000956343
C15orf27	160.823	163.78	0.981946	-0.0262837	160.054	166.451	0.961567	-0.0565408	0.388604	0.692657	0.685714	0.873921	0.625	0.421691	0.707872
C15orf28	188.724	207.161	0.911001	-0.134476	184.823	208.993	0.884347	-0.177315	0.0508258	0.265378	0.0285714	0.17463	1	0.0261068	0.140227
C15orf29	1972.08	1727.87	1.14134	0.190725	1956.82	1695.77	1.15394	0.20657	0.0348581	0.217669	0.0285714	0.17463	0	0.0123009	0.082554
C15orf32	149.043	142.723	1.04428	0.0625043	149.074	142.363	1.04714	0.0664517	0.371815	0.680085	0.685714	0.873921	0.375	0.333253	0.634985
C15orf33	185.5	179.641	1.03262	0.0463065	186.25	176.675	1.05419	0.0761359	0.503181	0.770881	0.342857	0.650677	0.25	0.396234	0.68849
C15orf34	183.509	180.76	1.01521	0.0217785	183.505	178.608	1.02742	0.03903	0.255933	0.577697	0.342857	0.650677	0.25	0.494269	0.757662
C15orf37	140.768	144.39	0.974913	-0.0366553	140.833	148.187	0.950376	-0.0734291	0.257354	0.578747	0.2	0.50648	0.8125	0.283676	0.587836
C15orf38	690.041	723.638	0.953572	-0.0685861	681.475	729.563	0.934086	-0.098372	0.169348	0.479651	0.2	0.50648	0.8125	0.167177	0.444083
C15orf39	1557.26	1569.35	0.992294	-0.0111609	1548.13	1532.62	1.01012	0.0145291	0.853396	0.947991	1	1	0.46875	0.829591	0.937948
C15orf40	532.67	524.025	1.0165	0.0236078	537.45	564.99	0.951257	-0.0720928	0.614908	0.834154	0.885714	0.962774	0.5625	0.545577	0.791555
C15orf41	962.591	1043.67	0.92231	-0.116676	948.817	1045.74	0.907319	-0.140318	0.0721144	0.317409	0.0285714	0.17463	1	0.046226	0.202047
C15orf42	166.915	163.795	1.01905	0.0272225	170.787	164.502	1.0382	0.0540874	0.393962	0.696824	0.685714	0.873921	0.375	0.435435	0.718265
C15orf43	165.119	166.7	0.990514	-0.0137509	164.715	165.24	0.996819	-0.00459607	0.93906	0.980487	0.885714	0.962774	0.5625	0.969055	0.991861
C15orf44	512.893	442.286	1.15964	0.21368	514.639	440.863	1.16734	0.223231	0.0119072	0.128156	0.0285714	0.17463	0	0.00561877	0.0473713
C15orf48	4019.8	4314.76	0.931638	-0.102159	4051.77	4286.75	0.945184	-0.0813323	0.397254	0.699022	0.685714	0.873921	0.625	0.302299	0.606762
C15orf49	182.443	175.41	1.04009	0.0567152	184.982	176.743	1.04662	0.0657346	0.397763	0.699295	0.685714	0.873921	0.375	0.387061	0.681243
[truncated: 29,423 more rows]

## Sheet: dg_cigar_vs_ecigar
	median g1	median g2	qmedian	logqmedian	mean g1	mean g2	qmean	logqmean	ttest rawp	ttest adjp	wmw rawp	wmw adjp	AUC	limma rawp	limma adjp
7A5	998.844	909.875	1.09778	0.134591	1015.6	931.152	1.09069	0.125247	0.257089	0.608714	0.2	0.537634	0.1875	0.129583	0.416251
A1BG	176.626	168.625	1.04745	0.0668769	178.17	171.634	1.03808	0.0539189	0.27607	0.627106	0.2	0.537634	0.1875	0.347908	0.674646
A1CF	162.093	167.504	0.967697	-0.047373	160.227	168.912	0.94858	-0.0761594	0.209123	0.558887	0.114286	0.410457	0.875	0.226077	0.552825
A26C3	162.652	154.432	1.05323	0.074818	161.778	156.051	1.03669	0.0519909	0.226725	0.577416	0.485714	0.787803	0.3125	0.355229	0.680783
A2BP1	159.904	159.948	0.999729	-0.00039061	160.295	160.378	0.999482	-0.000747238	0.987285	0.996113	1	1	0.5	0.999122	0.999663
A2LD1	601.447	610.816	0.984661	-0.0223011	597.813	600.2	0.996023	-0.00574867	0.948007	0.985029	0.885714	0.96461	0.4375	0.896036	0.9697
A2M	128.872	151.588	0.850145	-0.234219	132.892	154.272	0.86141	-0.215228	0.0346728	0.243855	0.0571429	0.28807	0.9375	0.00841474	0.0729602
A2ML1	2708.25	2356.92	1.14906	0.200459	2609.82	2423.34	1.07695	0.106953	0.575217	0.835798	0.685714	0.891088	0.375	0.468857	0.767594
A3GALT2	147.525	143.722	1.02646	0.0376804	146.923	143.524	1.02369	0.0337733	0.298984	0.647812	0.342857	0.685322	0.25	0.528752	0.806057
A4GALT	2451.31	2350.6	1.04285	0.0605249	2453.88	2322.39	1.05662	0.0794558	0.33001	0.67462	0.309424	0.685322	0.25	0.255725	0.586592
A4GNT	172.972	177.053	0.976951	-0.033642	175.031	178.693	0.979509	-0.029869	0.634906	0.863438	0.885714	0.96461	0.4375	0.658804	0.87549
AAA1	151.71	150.586	1.00746	0.010727	150.687	150.662	1.00016	0.000237793	0.991671	0.997463	1	1	0.5	0.995277	0.998773
AAAS	372.607	407.914	0.913446	-0.130608	379.458	405.62	0.935501	-0.0961882	0.408669	0.735211	0.342857	0.685322	0.75	0.28705	0.619988
AACS	1184.29	1033.14	1.1463	0.19699	1190.66	1026.5	1.15993	0.214033	0.0168214	0.168923	0.0285714	0.20544	0	0.0042332	0.0446489
AACSL	255.185	270.527	0.943289	-0.0842288	254.171	261.002	0.973828	-0.0382614	0.668487	0.87918	0.342857	0.685322	0.75	0.668113	0.879104
AADAC	295.251	353.206	0.835917	-0.258569	301.346	350.59	0.859539	-0.218364	0.053684	0.301474	0.0571429	0.28807	0.9375	0.0092676	0.0782393
AADACL1	2108.31	1834.22	1.14944	0.200925	2023.5	1844.57	1.097	0.133563	0.165119	0.505774	0.342857	0.685322	0.25	0.087397	0.335208
AADACL2	164.113	158.873	1.03299	0.0468196	161.891	158.917	1.01872	0.0267569	0.59997	0.847748	0.485714	0.787803	0.3125	0.654008	0.873017
AADACL3	142.449	143.587	0.992074	-0.0114798	142.956	141.552	1.00992	0.0142341	0.670152	0.879854	1	1	0.5	0.782021	0.930512
AADACL4	249.772	231.992	1.07664	0.106537	249.376	231.349	1.07792	0.108254	0.10928	0.425344	0.114286	0.410457	0.125	0.0993184	0.359726
AADAT	189.319	208.57	0.907698	-0.139716	189.605	209.373	0.905585	-0.143078	0.00664462	0.104029	0.0285714	0.20544	1	0.0175387	0.122304
AAGAB	2684.3	2489.14	1.0784	0.108898	2687.97	2469.81	1.08833	0.122119	0.0648112	0.332225	0.114286	0.410457	0.125	0.0617034	0.273887
AAK1	726.04	648.708	1.11921	0.162482	718.788	658.202	1.09205	0.127036	0.227207	0.578268	0.342857	0.685322	0.25	0.10281	0.366601
AAMP	1768.41	1371.21	1.28967	0.367002	1696.5	1394.64	1.21645	0.282672	0.0659501	0.335176	0.114286	0.410457	0.125	0.00823892	0.071693
AANAT	140.039	131.197	1.06739	0.0940839	138.553	132.135	1.04858	0.0684328	0.0855558	0.380618	0.0571429	0.28807	0.0625	0.215616	0.540838
AARS	7883.01	7236.92	1.08928	0.123372	7888.34	7136.62	1.10533	0.144481	0.0289559	0.222245	0.0285714	0.20544	0	0.0272318	0.162491
AARS2	1047.04	1086.52	0.963663	-0.0533987	1048.77	1078.19	0.972709	-0.0399196	0.424662	0.745668	0.342857	0.685322	0.75	0.491973	0.783755
AARSD1	735.342	715.451	1.0278	0.0395614	730.094	751.227	0.971868	-0.0411673	0.796335	0.935091	0.885714	0.96461	0.4375	0.791817	0.93373
AASDH	1726.38	1466.35	1.17733	0.235522	1738.4	1462.4	1.18873	0.249422	0.000798943	0.0349643	0.0285714	0.20544	0	0.000491398	0.00880314
AASDHPPT	4024.61	3774.72	1.0662	0.0924794	3930.22	3774.79	1.04117	0.0582105	0.289695	0.640351	0.342857	0.685322	0.25	0.344831	0.672331
AASS	255.215	261.704	0.975204	-0.0362235	256.288	263.295	0.973387	-0.0389147	0.312229	0.658755	0.685714	0.891088	0.625	0.483398	0.777704
AATF	632.378	640.473	0.987361	-0.0183507	655.46	641.951	1.02104	0.030044	0.73822	0.911806	0.685714	0.891088	0.375	0.681414	0.885976
AATK	297.833	275.153	1.08243	0.114271	296.64	274.738	1.07972	0.110655	0.165745	0.506718	0.342857	0.685322	0.25	0.0962737	0.352988
ABAT	565.4	485.59	1.16436	0.219531	554.956	489.311	1.13416	0.181621	0.140393	0.47251	0.2	0.537634	0.1875	0.0481233	0.234638
ABCA1	8851.74	8757.67	1.01074	0.0154132	8888.19	9114.77	0.975141	-0.0363176	0.724102	0.905902	0.685714	0.891088	0.625	0.646456	0.869598
ABCA10	295.471	298.563	0.989644	-0.015018	298.335	297.638	1.00234	0.00337789	0.964281	0.990048	1	1	0.5	0.992517	0.998127
ABCA11	331.485	381.652	0.868554	-0.203313	327.816	360.96	0.908178	-0.138954	0.259319	0.611185	0.342857	0.685322	0.75	0.149907	0.449122
ABCA12	680.989	499.023	1.36465	0.448526	651.168	498.562	1.30609	0.385256	0.0355617	0.246998	0.0571429	0.28807	0.0625	0.00113661	0.0167011
ABCA13	1487.05	2615	0.568661	-0.81436	1432.6	2564.63	0.558601	-0.840111	3.78455e-05	0.00910704	0.0285714	0.20544	1	1.30701e-08	2.40526e-06
ABCA2	184.189	189.704	0.970932	-0.0425575	185.253	191.6	0.966877	-0.0485962	0.133097	0.46309	0.2	0.537634	0.8125	0.362539	0.686619
ABCA3	224.391	228.415	0.982384	-0.0256412	224.008	229.976	0.97405	-0.0379322	0.301761	0.649934	0.485714	0.787803	0.6875	0.490226	0.782804
ABCA4	509.93	479.04	1.06448	0.0901545	505.847	478.988	1.05607	0.0787122	0.0464555	0.280285	0.0571429	0.28807	0.0625	0.155767	0.458502
ABCA5	330.75	366.034	0.903606	-0.146234	323.26	363.458	0.889401	-0.169094	0.0192274	0.179971	0.0285714	0.20544	1	0.0136817	0.102237
ABCA6	176.419	176.192	1.00128	0.00185047	171.191	178.794	0.957473	-0.0626968	0.381018	0.714352	0.685714	0.891088	0.625	0.347343	0.674009
ABCA7	215.561	275.101	0.783568	-0.351869	230.21	270.644	0.8506	-0.233447	0.119993	0.44372	0.114286	0.410457	0.875	0.0280087	0.16543
ABCA8	168.929	165.777	1.01901	0.0271725	169.847	162.642	1.0443	0.06254	0.316554	0.663134	0.485714	0.787803	0.3125	0.310862	0.642455
ABCA9	219.463	223.634	0.981349	-0.0271618	219.807	222.51	0.987849	-0.0176373	0.816619	0.941918	1	1	0.5	0.797715	0.935448
ABCB1	146.864	150.521	0.97571	-0.035475	149.037	152.406	0.977897	-0.0322461	0.509567	0.799027	0.885714	0.96461	0.4375	0.588505	0.839573
ABCB10	3445.89	3173.4	1.08587	0.118846	3392.62	3248.32	1.04442	0.0627036	0.473987	0.777734	0.685714	0.891088	0.375	0.413884	0.729678
ABCB11	172.012	156.277	1.10068	0.138399	174.815	156.121	1.11975	0.16317	0.0926913	0.394964	0.114286	0.410457	0.125	0.0350467	0.191187
ABCB4	146.189	144.567	1.01122	0.0161009	146.963	143.556	1.02374	0.0338432	0.636501	0.86438	0.885714	0.96461	0.4375	0.59333	0.841888
ABCB5	133.938	138.65	0.966013	-0.0498848	133.999	137.051	0.977725	-0.032499	0.463095	0.770372	0.685714	0.891088	0.625	0.559981	0.823715
ABCB6	2401.87	1739.57	1.38072	0.465424	2357.82	1741.39	1.35399	0.437212	0.00275737	0.0660023	0.0285714	0.20544	0	3.87648e-05	0.00121465
ABCB7	2115.54	1965.61	1.07628	0.106051	2127.49	1978.16	1.07549	0.104992	0.078012	0.363538	0.114286	0.410457	0.125	0.0889478	0.33865
ABCB8	160.085	166.216	0.963118	-0.0542152	158.838	168.862	0.940637	-0.0882904	0.209824	0.559449	0.342857	0.685322	0.75	0.184762	0.50178
ABCB9	590.908	584.951	1.01018	0.0146186	595.883	597.803	0.996789	-0.0046403	0.967047	0.990803	0.885714	0.96461	0.4375	0.994283	0.998543
ABCC1	225.905	208.437	1.08381	0.116108	227.688	211.399	1.07706	0.107092	0.332888	0.676848	0.685714	0.891088	0.375	0.220791	0.547008
ABCC10	718.029	705.81	1.01731	0.0247611	705.236	706.441	0.998294	-0.00246357	0.980367	0.994626	1	1	0.5	0.928023	0.980011
ABCC11	202.681	208.975	0.969881	-0.0441196	201.154	208.392	0.965268	-0.050999	0.309752	0.656927	0.342857	0.685322	0.75	0.375761	0.697434
ABCC12	133.429	135.284	0.986289	-0.0199174	134.311	136.946	0.980759	-0.0280296	0.589479	0.842354	0.885714	0.96461	0.5625	0.643147	0.867821
ABCC13	173.798	164.014	1.05965	0.0835909	172.608	164.838	1.04713	0.0664464	0.0186224	0.177205	0.0571429	0.28807	0.0625	0.206165	0.529221
ABCC2	177.67	177.708	0.99979	-0.000303117	179.373	181.837	0.986448	-0.019685	0.788176	0.932492	0.885714	0.96461	0.5625	0.771583	0.926962
ABCC3	1590.28	734.313	2.16567	1.11481	1575.35	743.012	2.12023	1.08422	0.000571614	0.030317	0.0285714	0.20544	0	2.74241e-09	8.12945e-07
ABCC4	566.397	549.577	1.03061	0.0434919	554.735	550.657	1.0074	0.010643	0.914361	0.974835	0.885714	0.96461	0.4375	0.963711	0.990011
ABCC5	1612.86	1656.57	0.973616	-0.0385745	1595.83	1663.87	0.959109	-0.0602335	0.264014	0.616306	0.485714	0.787803	0.6875	0.317694	0.649082
ABCC6	199.504	211.243	0.944429	-0.0824864	199.39	210.537	0.947054	-0.0784809	0.0650718	0.332632	0.114286	0.410457	0.875	0.162106	0.467183
ABCC6P1	236	284.499	0.829527	-0.269639	237.797	286.016	0.831411	-0.266366	0.0018135	0.0530575	0.0285714	0.20544	1	0.00025667	0.00535175
ABCC6P2	280.761	293.298	0.957255	-0.0630243	285.34	287.579	0.992212	-0.0112796	0.900378	0.970155	0.885714	0.96461	0.5625	0.869616	0.96171
ABCC8	133.993	143.279	0.935192	-0.0966662	134.313	142.94	0.939647	-0.0898099	0.108964	0.424536	0.2	0.537634	0.8125	0.140367	0.433858
ABCC9	263.402	269.951	0.975738	-0.035435	257.566	269.514	0.955669	-0.0654175	0.222982	0.573367	0.2	0.537634	0.8125	0.257953	0.589173
ABCD1	181.85	179.497	1.0131	0.0187829	184.055	181.246	1.0155	0.0221914	0.747966	0.915321	0.885714	0.96461	0.4375	0.748287	0.917702
ABCD2	146.463	141.377	1.03597	0.0509851	146.035	142.396	1.02556	0.0364076	0.384836	0.71705	0.485714	0.787803	0.3125	0.509265	0.794599
ABCD3	3928.36	3978.64	0.987362	-0.0183488	3923.54	3975.13	0.987021	-0.0188475	0.654115	0.873692	0.485714	0.787803	0.6875	0.733892	0.910838
ABCD4	190.552	200.094	0.952313	-0.0704921	189.905	199.641	0.951232	-0.0721305	0.0360973	0.248633	0.0571429	0.28807	0.9375	0.181006	0.496497
ABCE1	3228.68	3129.46	1.0317	0.0450302	3259.43	3129.36	1.04156	0.0587526	0.254501	0.605508	0.485714	0.787803	0.3125	0.320609	0.651836
ABCF1	3590.01	3159.85	1.13613	0.184131	3587.18	3190.8	1.12423	0.168933	0.0281159	0.218634	0.0285714	0.20544	0	0.00943339	0.0792344
ABCF2	325.516	343.376	0.947985	-0.0770638	327.133	334.708	0.97737	-0.0330234	0.750048	0.916329	0.685714	0.891088	0.625	0.748754	0.917922
ABCF3	375.59	349.731	1.07394	0.102912	392.143	339.502	1.15505	0.20796	0.0844918	0.378137	0.0285714	0.20544	0	0.018457	0.126155
ABCG1	952.741	792.669	1.20194	0.265366	951.86	781.726	1.21764	0.284087	0.000286086	0.0213525	0.0285714	0.20544	0	0.000131319	0.00318143
ABCG2	144.985	130.098	1.11443	0.156308	144.307	131.15	1.10032	0.137917	0.0842606	0.377825	0.0571429	0.28807	0.0625	0.044201	0.221584
ABCG4	211.559	213.982	0.988679	-0.0164264	211.38	206.836	1.02196	0.0313452	0.751827	0.91697	0.685714	0.891088	0.375	0.691245	0.891125
ABCG5	171.561	169.752	1.01066	0.015291	177.441	171.799	1.03284	0.0466155	0.578532	0.836967	0.685714	0.891088	0.375	0.532275	0.808092
ABCG8	155.958	146.049	1.06785	0.0947029	158.477	144.679	1.09537	0.131412	0.118187	0.441422	0.114286	0.410457	0.125	0.066037	0.284842
ABHD1	199.988	189.441	1.05568	0.078168	193.633	189.772	1.02034	0.029056	0.754483	0.918438	0.685714	0.891088	0.375	0.703856	0.897591
ABHD10	1251.88	1191.01	1.05111	0.0719082	1269.63	1205.93	1.05282	0.0742643	0.325657	0.670645	0.342857	0.685322	0.25	0.277542	0.610156
ABHD11	222.6	217.21	1.02482	0.0353673	219.981	223.454	0.984457	-0.0225994	0.733313	0.909706	1	1	0.5	0.74216	0.914848
ABHD12	827.171	821.98	1.00631	0.00908126	810.344	825.357	0.981811	-0.0264833	0.577459	0.836774	0.885714	0.96461	0.5625	0.639858	0.866173
ABHD12B	375.971	426.045	0.882469	-0.180383	381.281	427.272	0.89236	-0.164301	0.0114816	0.138905	0.0285714	0.20544	1	0.00822888	0.0716582
ABHD13	285.323	246.442	1.15777	0.21135	286.585	248.513	1.1532	0.205637	0.000267434	0.0205179	0.0285714	0.20544	0	0.0013385	0.0190309
ABHD14A	301.657	291.241	1.03576	0.0506931	288.342	291.624	0.988747	-0.0163273	0.851781	0.954815	0.885714	0.96461	0.4375	0.781145	0.930353
ABHD14B	573.939	466.147	1.23124	0.300112	564.521	467.757	1.20687	0.271269	0.00738542	0.110507	0.0285714	0.20544	0	0.00114617	0.0168059
ABHD15	1696.5	1463.42	1.15927	0.213212	1683.12	1474.43	1.14154	0.190983	0.0288486	0.221677	0.0571429	0.28807	0.0625	0.0111979	0.0893679
ABHD2	518.204	487.393	1.06322	0.0884363	521.003	488.391	1.06677	0.0932549	0.100497	0.409887	0.114286	0.410457	0.125	0.124624	0.407577
ABHD3	2685.16	2300.57	1.16717	0.223014	2654.01	2297.06	1.15539	0.208381	0.0173604	0.170842	0.0285714	0.20544	0	0.00448389	0.0465453
ABHD4	454.982	370.352	1.22851	0.296913	447.733	369.308	1.21236	0.277814	0.0323138	0.235147	0.114286	0.410457	0.125	0.00356352	0.0396645
ABHD5	4290.95	4617.8	0.929221	-0.105906	4296.53	4582.24	0.937648	-0.0928811	0.0327746	0.236855	0.029401	0.207465	1	0.0919682	0.344723
ABHD6	1012.15	1380.19	0.733339	-0.447448	1025.77	1410.91	0.727025	-0.459923	0.000218675	0.019543	0.0285714	0.20544	1	3.35329e-06	0.000175612
ABHD7	513.887	555.861	0.924488	-0.113274	514.957	560.843	0.918185	-0.123143	0.22167	0.571871	0.342857	0.685322	0.75	0.130714	0.418044
ABHD8	1984.46	1696.42	1.16979	0.226251	1976.61	1716.49	1.15154	0.203564	0.0707384	0.347412	0.0571429	0.28807	0.0625	0.0193607	0.130073
ABHD9	2146.38	1351.75	1.58785	0.667079	2117.65	1349.05	1.56973	0.65052	0.000986055	0.0383463	0.0285714	0.20544	0	2.08727e-06	0.000123051
ABI1	1785.66	1866.64	0.956617	-0.0639863	1784.93	1809.97	0.986166	-0.0200969	0.888023	0.965843	0.685714	0.891088	0.625	0.828836	0.947479
ABI2	567.996	499.082	1.13808	0.186605	570.456	496.345	1.14931	0.200772	0.0155933	0.162028	0.0285714	0.20544	0	0.00338896	0.0382561
ABI3	189.439	185.854	1.01929	0.0275596	189.798	187.068	1.01459	0.0208998	0.540576	0.816914	0.342857	0.685322	0.25	0.685204	0.887745
ABI3BP	389.394	687.276	0.566576	-0.819658	392.079	698.28	0.561492	-0.832662	0.000115914	0.0144067	0.0285714	0.20544	1	1.34358e-08	2.44035e-06
ABL1	1107.65	1079.44	1.02613	0.0372117	1099.66	1060.72	1.03671	0.0520169	0.561283	0.828148	0.885714	0.96461	0.4375	0.479841	0.775681
ABL2	193.048	203.687	0.947772	-0.0773878	193.856	204.383	0.948492	-0.076293	0.092322	0.393989	0.114286	0.410457	0.875	0.180974	0.496497
ABLIM1	3400.04	3577.35	0.950435	-0.0733401	3396.73	3484.06	0.974935	-0.0366223	0.578774	0.837146	0.342857	0.685322	0.75	0.60584	0.848766
ABLIM2	421.753	444.528	0.948765	-0.0758768	419.438	441.362	0.950327	-0.0735046	0.200931	0.5493	0.342857	0.685322	0.75	0.235436	0.563466
ABLIM3	1150.42	928.605	1.23886	0.309019	1157.65	928.253	1.24713	0.31861	0.00774063	0.113652	0.0285714	0.20544	0	0.000102501	0.00262065
ABO	151.177	142.964	1.05745	0.080591	150.257	142.174	1.05686	0.0797786	0.195408	0.543828	0.2	0.537634	0.1875	0.207243	0.530209
ABP1	339.291	305.491	1.11064	0.151393	351.785	308.38	1.14075	0.189986	0.130705	0.459039	0.0571429	0.28807	0.0625	0.0331811	0.184828
ABR	1997.51	2177.74	0.917242	-0.124626	2035.24	2112.01	0.963652	-0.0534155	0.626436	0.859633	0.885714	0.96461	0.5625	0.552083	0.819015
ABRA	154.554	154.608	0.999645	-0.000511636	154.771	154.195	1.00374	0.0053789	0.918008	0.976234	1	1	0.5	0.956716	0.988327
ABT1	723.971	621.316	1.16522	0.220605	716.374	631.058	1.1352	0.182941	0.097313	0.403657	0.114286	0.410457	0.125	0.0327409	0.18309
ABTB1	374.307	309.673	1.20872	0.273477	374.758	301.273	1.24392	0.314889	0.0180691	0.174162	0.0285714	0.20544	0	0.0016131	0.0218384
ABTB2	367.647	364.931	1.00744	0.0106984	373.954	364.568	1.02575	0.0366725	0.505639	0.79609	0.685714	0.891088	0.375	0.54191	0.812924
ACAA1	1489.08	1626.53	0.915498	-0.127371	1461.3	1668.11	0.876025	-0.190957	0.230347	0.58227	0.2	0.537634	0.8125	0.0894245	0.339605
ACAA2	1498.88	1736.52	0.86315	-0.212316	1503.79	1762.89	0.853026	-0.229339	0.0850687	0.379498	0.0285714	0.20544	1	0.0110983	0.0888497
ACACA	3557.48	3442.93	1.03327	0.0472187	3565.65	3426.54	1.0406	0.0574106	0.12655	0.453764	0.0571429	0.28807	0.0625	0.280573	0.613299
ACACB	363.119	424.952	0.854495	-0.226857	364.259	426.84	0.853384	-0.228734	0.00328665	0.0720677	0.0285714	0.20544	1	0.0013595	0.0192512
ACAD10	602.669	777.676	0.774962	-0.367802	619.999	782.947	0.791878	-0.33665	0.00606005	0.0995914	0.0285714	0.20544	1	0.000358006	0.00690563
ACAD11	2098.05	2374.91	0.883425	-0.178821	2057.92	2412.69	0.852957	-0.229456	0.022519	0.195708	0.0285714	0.20544	1	0.00305282	0.0353188
ACAD8	2362.61	1835.23	1.28737	0.364424	2331.72	1867.58	1.24852	0.320222	0.00262323	0.0649619	0.0285714	0.20544	0	0.000170848	0.00389578
ACAD9	1352.6	1415.5	0.955567	-0.0655712	1366.61	1413.89	0.966557	-0.0490731	0.437265	0.753482	0.485714	0.787803	0.6875	0.445842	0.752509
ACADL	215.2	252.649	0.851775	-0.231455	209.848	255.805	0.820341	-0.285704	0.00233323	0.0611977	0.0285714	0.20544	1	0.000307042	0.00609083
ACADM	4394.43	4389.37	1.00115	0.00166387	4347.2	4389.2	0.99043	-0.0138725	0.779774	0.929411	0.885714	0.96461	0.5625	0.799564	0.935941
ACADS	227.018	227.625	0.997335	-0.00385037	230.487	223.801	1.02987	0.0424666	0.587455	0.841303	0.885714	0.96461	0.4375	0.562166	0.825085
ACADSB	289.889	270.651	1.07108	0.099066	291.525	275.872	1.05674	0.079621	0.354167	0.69452	0.342857	0.685322	0.25	0.278504	0.611157
ACADVL	3567.2	3903.25	0.913905	-0.129883	3520.39	3876.09	0.90823	-0.13887	0.0281265	0.218652	0.0285714	0.20544	1	0.0256057	0.156184
ACAN	131.118	134.953	0.97158	-0.0415956	129.338	135.306	0.955891	-0.0650825	0.133303	0.463108	0.114286	0.410457	0.875	0.243784	0.573149
ACAP1	211.68	249.241	0.849299	-0.235656	208.936	251.584	0.830481	-0.26798	0.00917546	0.124433	0.0285714	0.20544	1	0.000785087	0.0126184
ACAP2	1494.82	1402.38	1.06591	0.0920907	1505.54	1441.67	1.0443	0.0625369	0.396853	0.725992	0.342857	0.685322	0.25	0.345076	0.672596
ACAP3	139.817	140.645	0.994114	-0.00851644	140.886	139.959	1.00663	0.00953039	0.91654	0.975611	1	1	0.5	0.963668	0.990011
ACAT1	3347.78	3287.84	1.01823	0.0260635	3346.05	3238.38	1.03325	0.0471855	0.556176	0.825331	0.685714	0.891088	0.375	0.505222	0.792028
ACAT2	2686.38	1810.3	1.48395	0.56944	2559.83	1803	1.41976	0.505645	0.00661001	0.103746	0.0285714	0.20544	0	7.65605e-05	0.00207924
ACBD3	7206.21	6656.27	1.08262	0.114528	7193.18	6683.31	1.07629	0.106067	0.3024	0.650563	0.342857	0.685322	0.25	0.194598	0.513665
ACBD4	206.238	207.819	0.992396	-0.0110126	204.708	209.544	0.976922	-0.0336844	0.688125	0.889074	0.885714	0.96461	0.5625	0.689441	0.890176
ACBD5	375.763	341.837	1.09925	0.136513	379.242	342.437	1.10748	0.147281	0.0159978	0.164383	0.0285714	0.20544	0	0.0199762	0.132817
ACBD6	804.055	688.033	1.16863	0.224815	794.837	678.355	1.17171	0.228619	0.0563861	0.308348	0.114286	0.410457	0.125	0.00911448	0.0773402
ACBD7	342.087	417.417	0.819534	-0.287124	346.888	431.557	0.803805	-0.315082	0.0680638	0.340754	0.0571429	0.28807	0.9375	0.00592751	0.0568539
ACCN1	147.06	142.803	1.02981	0.0423764	146.31	143.003	1.02313	0.0329825	0.481751	0.782345	0.485714	0.787803	0.3125	0.550305	0.817922
ACCN2	224.349	233.528	0.960697	-0.0578473	226.265	234.495	0.964905	-0.0515413	0.0730918	0.352565	0.2	0.537634	0.8125	0.319857	0.65116
ACCN3	164.625	167.495	0.982862	-0.0249386	162.55	168.09	0.967042	-0.0483497	0.372944	0.709275	0.685714	0.891088	0.625	0.427537	0.738745
ACCN4	166.046	157.325	1.05543	0.077837	163.774	156.981	1.04327	0.0611145	0.123979	0.449796	0.2	0.537634	0.1875	0.271454	0.603965
ACCN5	150.618	139.829	1.07716	0.10723	152.781	137.779	1.10888	0.149109	0.0721842	0.350405	0.0571429	0.28807	0.0625	0.0392888	0.20634
ACCS	605.628	712.129	0.850447	-0.233706	594.817	739.67	0.804165	-0.314436	0.0326698	0.236713	0.0285714	0.20544	1	0.00205311	0.0263748
ACCSL	153.551	155.941	0.984668	-0.0222902	154.343	156.269	0.987675	-0.0178922	0.702565	0.89565	0.885714	0.96461	0.5625	0.743245	0.915315
ACD	720.98	734.981	0.980951	-0.0277475	736.84	743.622	0.99088	-0.0132182	0.905001	0.971574	0.885714	0.96461	0.5625	0.861493	0.958461
ACE	141.138	150.719	0.93643	-0.0947565	140.949	151.205	0.932173	-0.101331	0.0282731	0.219165	0.0285714	0.20544	1	0.0747611	0.307762
ACE2	1073.88	1176.82	0.912523	-0.132067	1065.06	1195.67	0.890766	-0.166882	0.0603689	0.319722	0.0571429	0.28807	0.9375	0.0245605	0.152313
ACER1	153.459	150.45	1.02	0.0285709	156.199	153.218	1.01946	0.0277985	0.671814	0.880564	0.685714	0.891088	0.375	0.665695	0.878406
ACER2	278.541	282.821	0.984867	-0.0219998	278.457	284.457	0.978906	-0.030758	0.587881	0.841358	0.685714	0.891088	0.625	0.632841	0.863616
ACER3	390.605	312.273	1.25084	0.322901	382.685	316.58	1.20881	0.273586	0.0177524	0.172967	0.0571429	0.28807	0.0625	0.0025053	0.0305477
ACHE	155.268	157.602	0.985191	-0.0215254	157.996	157.423	1.00364	0.00524842	0.888046	0.965843	1	1	0.5	0.932427	0.980975
ACIN1	1742.74	1718.52	1.01409	0.0201898	1719.71	1694.96	1.0146	0.0209165	0.748811	0.915744	0.885714	0.96461	0.4375	0.765398	0.924698
ACLY	4328.8	4103.33	1.05495	0.0771718	4349.34	4147.18	1.04875	0.0686653	0.346919	0.689571	0.685714	0.891088	0.375	0.320243	0.651456
ACMSD	148.422	144.219	1.02914	0.0414442	146.121	143.682	1.01698	0.0242909	0.686992	0.888442	0.342857	0.685322	0.25	0.727097	0.907874
ACN9	2988.51	2385.09	1.253	0.325384	3012.94	2389.55	1.26088	0.334431	0.00279546	0.0663341	0.0285714	0.20544	0	0.000115147	0.00289221
ACO1	6536.75	5804.36	1.12618	0.171435	6426.18	5778.5	1.11208	0.153267	0.0412717	0.265311	0.114286	0.410457	0.125	0.0240847	0.150156
ACO2	1491.7	1636.33	0.911614	-0.133505	1469.42	1698.21	0.865275	-0.208769	0.158974	0.49742	0.2	0.537634	0.8125	0.048888	0.23707
ACOT1	271.503	287.015	0.945954	-0.0801582	272.01	287.857	0.944952	-0.0816876	0.415793	0.740166	0.685714	0.891088	0.625	0.332037	0.661533
ACOT11	681.408	536.278	1.27062	0.345538	682.059	544.437	1.25278	0.32513	0.00435324	0.0831729	0.0285714	0.20544	0	0.000266027	0.00550385
ACOT12	146.432	157.116	0.932002	-0.101595	147.508	157.226	0.938187	-0.0920531	0.0201397	0.184554	0.0571429	0.28807	0.9375	0.095161	0.350792
ACOT2	209.849	201.315	1.04239	0.0598963	212.291	201.938	1.05127	0.0721321	0.11062	0.427867	0.114286	0.410457	0.125	0.206489	0.529568
ACOT4	1092.2	918.013	1.18975	0.250655	1119.71	918.58	1.21896	0.285649	0.00752082	0.111841	0.0285714	0.20544	0	0.000162011	0.00373218
ACOT6	142.31	141.24	1.00758	0.0108891	144.945	140.335	1.03285	0.046625	0.451499	0.762578	0.685714	0.891088	0.375	0.450896	0.755536
ACOT7	1325.26	1176.42	1.12652	0.171874	1349.74	1179.45	1.14438	0.194565	0.0141271	0.153865	0.0285714	0.20544	0	0.00504686	0.0508114
ACOT8	368.993	395.321	0.933399	-0.0994343	382.482	387.61	0.986773	-0.0192105	0.855107	0.955469	0.685714	0.891088	0.625	0.752525	0.919606
ACOT9	1674.41	1448.82	1.15571	0.208774	1675.99	1420.05	1.18023	0.239072	0.00397494	0.0797577	0.0285714	0.20544	0	0.00137879	0.0194253
ACOX1	870.304	925.717	0.940141	-0.0890514	874.952	923.109	0.947831	-0.0772977	0.13733	0.469124	0.2	0.537634	0.8125	0.183797	0.50011
ACOX2	230.942	247.917	0.93153	-0.102325	228.66	249.886	0.915056	-0.128067	0.0123326	0.143735	0.0285714	0.20544	1	0.0322039	0.181113
ACOX3	1283.48	1083.35	1.18474	0.244571	1249.97	1074.98	1.16278	0.217578	0.0688211	0.342321	0.114286	0.410457	0.125	0.017698	0.123114
ACOXL	146.165	141.812	1.0307	0.0436189	149.265	141.216	1.057	0.0799725	0.192471	0.540481	0.2	0.537634	0.1875	0.201861	0.523125
ACP1	3387.26	3314.16	1.02205	0.0314719	3443.31	3248.68	1.05991	0.0839427	0.319943	0.666025	0.342857	0.685322	0.25	0.255966	0.586784
ACP2	1358.45	1146.06	1.18533	0.245286	1375.28	1176.57	1.16889	0.225136	0.124769	0.451174	0.114286	0.410457	0.125	0.0322086	0.181113
ACP5	445.165	325.762	1.36653	0.450522	448.056	320.744	1.39693	0.482258	0.0120349	0.142157	0.0285714	0.20544	0	2.31109e-05	0.000823345
ACP6	863.497	817.159	1.05671	0.0795741	877.156	811.488	1.08092	0.112265	0.106512	0.420034	0.114286	0.410457	0.125	0.0889681	0.33865
ACPL2	836.958	815.731	1.02602	0.0370612	839.473	796.135	1.05444	0.0764707	0.285723	0.636454	0.485714	0.787803	0.3125	0.245326	0.575266
ACPP	580.243	682.63	0.850011	-0.234446	605.742	683.441	0.886311	-0.174114	0.183542	0.52935	0.342857	0.685322	0.75	0.0530291	0.249331
ACPT	220.907	207.089	1.06672	0.0931882	218.466	206.067	1.06017	0.0842954	0.344	0.686674	0.342857	0.685322	0.25	0.275799	0.608036
ACR	168.786	153.89	1.09679	0.133293	168.11	152.846	1.09987	0.137327	0.00862977	0.120197	0.0285714	0.20544	0	0.021898	0.141319
ACRBP	143.627	144.385	0.994748	-0.00759705	147.536	147.776	0.998375	-0.00234646	0.979356	0.994354	0.885714	0.96461	0.5625	0.952345	0.987319
ACRC	273.128	271.667	1.00538	0.00773894	276.191	268.212	1.02975	0.0422926	0.581581	0.838478	0.685714	0.891088	0.375	0.536999	0.810397
ACRV1	164.937	176.417	0.934931	-0.0970679	161.962	174.386	0.928755	-0.10663	0.212981	0.56238	0.2	0.537634	0.8125	0.150127	0.449585
ACSBG1	260.427	335.443	0.776366	-0.36519	256.929	337.763	0.760679	-0.39464	0.000618795	0.0316721	0.0285714	0.20544	1	6.4238e-06	0.000292111
ACSBG2	140.858	142.384	0.989281	-0.0155479	145.001	142.202	1.01969	0.0281239	0.598094	0.847069	1	1	0.5	0.649108	0.871082
ACSF2	1218.36	1344.13	0.906426	-0.141738	1235.32	1360.76	0.907816	-0.139529	0.0644934	0.331316	0.114286	0.410457	0.875	0.043002	0.218093
ACSF3	168.717	170.992	0.986693	-0.0193271	168.227	167.095	1.00678	0.00974383	0.894008	0.968342	0.885714	0.96461	0.4375	0.8745	0.963111
ACSL1	6873.54	6099.62	1.12688	0.172335	6798.94	6043.86	1.12493	0.169839	0.0241806	0.202614	0.0571429	0.28807	0.0625	0.0147755	0.107946
ACSL3	3619.81	3481.6	1.0397	0.0561639	3620.08	3454.19	1.04802	0.0676719	0.165593	0.506499	0.309424	0.685322	0.25	0.247484	0.577311
ACSL4	1239.51	1157.18	1.07115	0.0991583	1244.89	1128.14	1.10349	0.142067	0.0502194	0.2905	0.0285714	0.20544	0	0.0337545	0.18683
ACSL5	303.231	303.051	1.00059	0.000856589	303.769	304.142	0.998775	-0.00176821	0.976007	0.993105	1	1	0.5	0.994764	0.998666
ACSL6	140.819	144.179	0.976697	-0.0340168	140.863	144.439	0.97524	-0.0361714	0.195404	0.543828	0.342857	0.685322	0.75	0.490837	0.783136
ACSM1	142.564	151.213	0.942802	-0.0849728	142.615	154.314	0.924186	-0.113746	0.0837654	0.376603	0.2	0.537634	0.8125	0.0788426	0.316721
ACSM2A	138.625	133.012	1.04219	0.0596221	136.354	133.47	1.0216	0.0308343	0.539753	0.81655	0.485714	0.787803	0.3125	0.61924	0.856491
ACSM2B	149.562	158.246	0.945123	-0.0814253	150.75	156.671	0.962205	-0.0555843	0.172879	0.515798	0.342857	0.685322	0.75	0.319915	0.651163
ACSM3	195.662	210.325	0.930283	-0.104258	195.777	211.147	0.927207	-0.109037	0.00498602	0.0896798	0.0285714	0.20544	1	0.0506901	0.242581
ACSM4	145.519	139.454	1.04349	0.06141	142.133	138.887	1.02337	0.0333273	0.694863	0.892619	0.485714	0.787803	0.3125	0.690175	0.890587
ACSM5	158.298	160.341	0.987257	-0.0185026	157.765	158.851	0.993165	-0.00989517	0.859701	0.957112	0.685714	0.891088	0.625	0.887107	0.966646
ACSS1	283.866	456.108	0.622367	-0.684162	278.006	441.511	0.629671	-0.66733	0.00206779	0.0570447	0.0285714	0.20544	1	3.31405e-06	0.000174137
ACSS2	1861.3	1706.47	1.09073	0.125295	1871.62	1644.69	1.13798	0.186474	0.0799125	0.367913	0.114286	0.410457	0.125	0.0278677	0.165001
ACSS3	297.72	270.947	1.09881	0.135943	302.822	267.319	1.13281	0.179912	0.174711	0.518044	0.342857	0.685322	0.25	0.0594633	0.267956
ACTA1	145.571	165.767	0.878167	-0.187433	144.721	162.582	0.890141	-0.167895	0.0205526	0.186541	0.0571429	0.28807	0.9375	0.0144906	0.106653
ACTA2	2440.38	2693.95	0.905874	-0.142618	2456.78	2677.22	0.917659	-0.12397	0.0521866	0.296947	0.0571429	0.28807	0.9375	0.0536615	0.251102
ACTB	10671.7	11323.9	0.9424	-0.0855888	10650.9	11345	0.938815	-0.091087	0.0332178	0.238167	0.0285714	0.20544	1	0.0972034	0.355072
ACTBL2	286.684	329.79	0.869293	-0.202086	288.366	335.756	0.858856	-0.219512	0.0180143	0.173847	0.0285714	0.20544	1	0.00343096	0.0385854
ACTC1	140.187	134.773	1.04017	0.0568142	142.778	137.293	1.03995	0.0565094	0.375155	0.710514	0.2	0.537634	0.1875	0.370814	0.693617
ACTG1	7396.04	8536.33	0.866419	-0.206864	7397.9	8440.14	0.876514	-0.190151	0.0709339	0.347883	0.114286	0.410457	0.875	0.0239771	0.149833
ACTG2	145.046	169.675	0.854843	-0.226269	144.846	169.801	0.853033	-0.229326	0.00566809	0.0961877	0.0285714	0.20544	1	0.00190228	0.0248229
ACTL6A	4903.36	4953.32	0.989914	-0.0146245	4848.32	4931.05	0.983222	-0.0244105	0.59978	0.847748	0.685714	0.891088	0.625	0.661167	0.876262
ACTL6B	179.739	179.335	1.00226	0.00324979	177.772	177.309	1.00261	0.00376358	0.969843	0.991586	1	1	0.5	0.968054	0.991174
ACTL7A	129.361	135.062	0.95779	-0.0622189	131.9	131.793	1.00081	0.00117392	0.983197	0.994896	0.885714	0.96461	0.5625	0.973469	0.99258
ACTL7B	143.684	145.966	0.984367	-0.0227319	143.717	148.402	0.968429	-0.0462819	0.379919	0.713652	0.485714	0.787803	0.6875	0.439447	0.74789
ACTL8	199.628	198.026	1.00809	0.0116241	198.138	198.375	0.998808	-0.00172066	0.976025	0.993105	0.885714	0.96461	0.5625	0.982373	0.995928
ACTN1	5352.77	6386.12	0.838188	-0.254654	5374.8	6433.66	0.835418	-0.25943	0.000481016	0.0276822	0.0285714	0.20544	1	0.000300803	0.00598976
ACTN2	135.29	128.505	1.0528	0.0742333	134.58	129.511	1.03914	0.0553888	0.441196	0.756109	0.485714	0.787803	0.3125	0.418184	0.733105
ACTN3	197.052	187.87	1.04887	0.0688409	204.814	184.398	1.11072	0.151493	0.230832	0.582541	0.685714	0.891088	0.375	0.100513	0.361846
ACTN4	5136.08	4970.32	1.03335	0.0473269	5091.62	5001.88	1.01794	0.025656	0.761657	0.921995	0.885714	0.96461	0.4375	0.743328	0.915347
ACTR10	4199.84	3947.05	1.06404	0.0895583	4194.13	3985.43	1.05237	0.0736373	0.141478	0.473569	0.342857	0.685322	0.25	0.191291	0.509527
ACTR1A	4742.1	4507.51	1.05204	0.0731939	4735.1	4468.13	1.05975	0.0837234	0.0889073	0.387361	0.0571429	0.28807	0.0625	0.151095	0.451174
ACTR1B	1851.48	1988.25	0.931213	-0.102817	1845.05	1986.7	0.928702	-0.106713	0.00276589	0.0661414	0.0285714	0.20544	1	0.0503905	0.241367
ACTR2	9920.41	9620.14	1.03121	0.0443415	10080.1	9571.34	1.05316	0.0747201	0.324147	0.669251	0.2	0.537634	0.1875	0.269093	0.6015
ACTR3	7937.66	7506.64	1.05742	0.080548	7882.67	7603.87	1.03666	0.0519492	0.329706	0.674261	0.342857	0.685322	0.25	0.387865	0.70823
ACTR3B	168.993	177.345	0.952908	-0.0695914	171.814	175.419	0.979448	-0.0299599	0.587135	0.841303	0.885714	0.96461	0.5625	0.620344	0.85741
ACTR5	791.923	706.265	1.12128	0.16515	791.438	720.988	1.09771	0.134501	0.0739146	0.354533	0.114286	0.410457	0.125	0.0440574	0.221359
ACTR6	5564.46	5000.04	1.11288	0.154303	5600.05	5035.64	1.11208	0.153267	0.040428	0.26214	0.0285714	0.20544	0	0.0186908	0.127067
ACTR8	739.157	652.211	1.13331	0.180543	764.18	651.775	1.17246	0.229537	0.0883909	0.386237	0.0571429	0.28807	0.0625	0.0127968	0.0977398
ACTRT1	295.06	305.816	0.96483	-0.051654	295.681	306.18	0.965711	-0.0503365	0.702094	0.895427	1	1	0.5	0.64896	0.871019
ACTRT2	135.75	134.532	1.00905	0.0130009	135.973	137.146	0.991443	-0.0123981	0.889771	0.966315	0.885714	0.96461	0.5625	0.866092	0.960251
ACVR1	7294.26	8137.55	0.896371	-0.157832	7461.01	8136.81	0.916946	-0.125091	0.0771128	0.36181	0.114286	0.410457	0.875	0.0535421	0.250725
ACVR1B	739.703	732.758	1.00948	0.0136094	730.907	735.118	0.994271	-0.00828901	0.920873	0.977277	1	1	0.5	0.88643	0.966646
ACVR1C	253.266	272.81	0.928358	-0.107247	253.892	284.309	0.893013	-0.163247	0.346759	0.68948	0.485714	0.787803	0.6875	0.173912	0.486354
ACVR2A	1129.07	1148.52	0.983069	-0.024635	1130.19	1158.36	0.975685	-0.0355123	0.642655	0.867866	0.685714	0.891088	0.625	0.613512	0.852923
ACVR2B	152.555	154.975	0.984386	-0.0227041	153.387	157.183	0.975849	-0.0352702	0.609121	0.851535	0.885714	0.96461	0.5625	0.619511	0.856828
ACVRL1	147.107	151.349	0.971974	-0.0410104	152.267	148.798	1.02331	0.0332487	0.64315	0.86805	0.885714	0.96461	0.5625	0.633756	0.863916
ACY1	946.779	940.971	1.00617	0.00887675	946.761	966.379	0.979699	-0.0295901	0.725849	0.906504	1	1	0.5	0.72473	0.907089
ACY3	151.511	150.985	1.00348	0.00501576	151.506	153.258	0.988564	-0.0165941	0.788306	0.932555	1	1	0.5	0.825933	0.946314
ACYP1	1066.36	1239.51	0.860309	-0.217074	1087.07	1218.02	0.892495	-0.164084	0.068027	0.340711	0.0571429	0.28807	0.9375	0.0313054	0.178138
ACYP2	1523.23	1358.13	1.12157	0.165518	1512.68	1363.96	1.10903	0.149302	0.0310529	0.230672	0.0571429	0.28807	0.0625	0.0245309	0.152214
ADA	1658.73	1837.25	0.902831	-0.147472	1661.03	1865.36	0.890461	-0.167375	0.00659828	0.103719	0.0285714	0.20544	1	0.0090924	0.0772792
ADAD1	146.681	147.874	0.991931	-0.0116883	143.885	148.3	0.970226	-0.0436077	0.566815	0.830983	0.685714	0.891088	0.625	0.486144	0.779646
ADAD2	152.129	154.551	0.984327	-0.0227901	154.744	156.71	0.987451	-0.0182194	0.705824	0.897054	0.685714	0.891088	0.625	0.741607	0.914624
ADAL	349.131	335.756	1.03983	0.056353	339.148	342.669	0.989726	-0.0148991	0.884153	0.964767	1	1	0.5	0.819021	0.943099
ADAM10	2721.2	2752.12	0.988767	-0.0162976	2625.02	2794.81	0.939246	-0.0904257	0.348058	0.690055	0.685714	0.891088	0.625	0.237283	0.56569
ADAM11	157.866	152.612	1.03443	0.0488293	157.453	151.47	1.03951	0.0558973	0.398006	0.726982	0.685714	0.891088	0.375	0.400048	0.71781
ADAM12	182.679	179.377	1.01841	0.0263186	181.834	174.76	1.04048	0.0572434	0.392239	0.722404	0.685714	0.891088	0.375	0.369491	0.692565
ADAM15	3060.12	3247.53	0.942293	-0.0857521	3009.44	3144.66	0.957001	-0.0634079	0.437318	0.753511	0.2	0.537634	0.8125	0.385878	0.70606
ADAM17	1095.82	1036.35	1.05738	0.080499	1111.65	1046.49	1.06227	0.0871536	0.106154	0.419569	0.114286	0.410457	0.125	0.144765	0.440757
ADAM18	139.21	140.121	0.993499	-0.00940946	139.48	140.573	0.992227	-0.0112579	0.62612	0.859545	0.885714	0.96461	0.5625	0.82148	0.944044
ADAM19	314.6	428.278	0.734568	-0.445032	316.078	424.467	0.744648	-0.425369	0.00118712	0.0424926	0.0285714	0.20544	1	2.22195e-05	0.000797011
ADAM2	262.108	235.101	1.11487	0.156879	257.695	235.921	1.0923	0.127363	0.259747	0.611872	0.342857	0.685322	0.25	0.148343	0.446392
ADAM20	143.018	145.874	0.980423	-0.0285237	143.384	145.445	0.985826	-0.0205952	0.807869	0.938164	0.685714	0.891088	0.625	0.816648	0.94198
ADAM21	178.06	178.155	0.999466	-0.000771099	178.546	177.706	1.00473	0.00680431	0.835758	0.948434	0.885714	0.96461	0.4375	0.888472	0.967082
ADAM21P	162.914	164.625	0.989607	-0.0150717	161.99	162.479	0.99699	-0.00434897	0.93111	0.98032	0.885714	0.96461	0.5625	0.928027	0.980011
ADAM22	151.352	151.956	0.996026	-0.00574504	149.803	154.192	0.97153	-0.0416702	0.19499	0.543348	0.146489	0.524975	0.84375	0.435382	0.745383
ADAM23	247.813	222.941	1.11157	0.152592	247.218	223.235	1.10744	0.147222	0.0939068	0.397139	0.114286	0.410457	0.125	0.0378953	0.201787
ADAM28	275.962	297.441	0.927788	-0.108132	281.319	293.569	0.958273	-0.061492	0.39417	0.723735	0.685714	0.891088	0.625	0.369824	0.692797
ADAM29	187.939	175.537	1.07065	0.0984926	187.788	177.325	1.05901	0.0827129	0.40191	0.730159	0.342857	0.685322	0.25	0.260366	0.591898
ADAM30	143.762	157.45	0.913069	-0.131204	144.16	152.868	0.943035	-0.0846174	0.206879	0.555827	0.342857	0.685322	0.75	0.200023	0.521197
ADAM32	195.81	193.932	1.00968	0.0138965	197.023	193.688	1.01722	0.0246339	0.557092	0.825591	0.885714	0.96461	0.4375	0.671711	0.881671
ADAM33	176.467	183.067	0.96395	-0.0529695	177.701	180.76	0.983078	-0.0246228	0.740297	0.912676	1	1	0.5	0.674964	0.882998
ADAM3A	146.927	136.724	1.07462	0.103828	146.159	138.099	1.05837	0.0818384	0.209418	0.55903	0.2	0.537634	0.1875	0.207826	0.530877
ADAM5	143.759	141.827	1.01362	0.0195191	146.634	141.686	1.03492	0.0495201	0.517079	0.803633	0.685714	0.891088	0.375	0.494007	0.785074
ADAM5P	137.858	135.099	1.02042	0.0291692	138.791	134.241	1.03389	0.0480872	0.333183	0.677141	0.485714	0.787803	0.3125	0.406432	0.723061
ADAM6	190.329	187.784	1.01355	0.0194217	190.027	188.307	1.00913	0.0131155	0.770007	0.925524	0.685714	0.891088	0.375	0.803073	0.937002
ADAM7	197.65	186.934	1.05733	0.0804227	197.377	188.086	1.0494	0.0695649	0.187408	0.534569	0.2	0.537634	0.1875	0.240349	0.569444
ADAM8	240.114	245.898	0.976478	-0.0343407	241.258	247.621	0.974305	-0.0375551	0.563588	0.829309	0.885714	0.96461	0.5625	0.562312	0.825085
ADAM9	2067.46	2674.72	0.772963	-0.371529	2077.34	2627.98	0.790471	-0.339216	0.00719554	0.109278	0.0285714	0.20544	1	0.00036287	0.00697377
ADAMDEC1	147.064	151.321	0.971866	-0.04117	148.029	151.973	0.974046	-0.0379383	0.474499	0.778127	0.485714	0.787803	0.6875	0.518529	0.799393
ADAMTS1	652.484	618.015	1.05577	0.078302	661.494	631.41	1.04765	0.0671506	0.586836	0.840985	0.685714	0.891088	0.375	0.50905	0.794599
ADAMTS10	175.051	172.864	1.01265	0.0181375	182.791	173.898	1.05114	0.0719519	0.587812	0.841358	1	1	0.5	0.500323	0.78858
ADAMTS12	145.062	140.699	1.03101	0.0440575	143.627	139.356	1.03064	0.0435454	0.355045	0.695352	0.2	0.537634	0.1875	0.456744	0.759436
ADAMTS13	174.135	168.784	1.0317	0.045026	175.378	175.054	1.00185	0.0026723	0.969329	0.991452	0.685714	0.891088	0.375	0.94067	0.983086
ADAMTS14	147.529	146.471	1.00722	0.0103795	148.829	146.109	1.01862	0.0266112	0.397784	0.726906	0.685714	0.891088	0.375	0.616837	0.855163
ADAMTS15	237.348	197.045	1.20454	0.268478	237.038	199.949	1.18549	0.245481	0.0560109	0.307554	0.0571429	0.28807	0.0625	0.00682101	0.0627246
ADAMTS16	178.807	169.823	1.05291	0.0743756	179.558	172.419	1.04141	0.0585326	0.317095	0.663657	0.485714	0.787803	0.3125	0.348455	0.67529
ADAMTS17	168.751	164.364	1.02669	0.0380051	171.75	170.166	1.00931	0.0133663	0.882461	0.964241	0.342857	0.685322	0.25	0.804095	0.937532
ADAMTS18	167.703	166.143	1.00939	0.0134838	166.989	164.408	1.0157	0.02247	0.75901	0.920935	1	1	0.5	0.700042	0.89585
ADAMTS19	157.434	159.237	0.988677	-0.0164283	162.96	162.25	1.00438	0.00630085	0.934162	0.980786	0.885714	0.96461	0.5625	0.955789	0.988109
ADAMTS2	150.127	151.05	0.993886	-0.00884737	151.388	151.885	0.996731	-0.00472455	0.892977	0.967823	0.885714	0.96461	0.5625	0.93225	0.98096
ADAMTS20	144.549	141.495	1.02158	0.0308048	144.466	141.926	1.0179	0.0255915	0.48363	0.783617	0.485714	0.787803	0.3125	0.647837	0.870449
ADAMTS3	180.582	187.259	0.964347	-0.052376	183.408	188.477	0.973107	-0.0393299	0.722195	0.90507	0.685714	0.891088	0.625	0.59234	0.841748
ADAMTS4	165.107	169.598	0.973517	-0.0387216	164.118	170.801	0.960869	-0.0575878	0.562734	0.828867	0.685714	0.891088	0.625	0.463806	0.763972
ADAMTS5	146.137	140.975	1.03662	0.0518881	144.909	140.134	1.03408	0.048344	0.505111	0.795835	0.685714	0.891088	0.375	0.499535	0.787999
ADAMTS6	223.606	234.408	0.953918	-0.0680633	224.714	241.059	0.932195	-0.101297	0.186491	0.533448	0.114286	0.410457	0.875	0.136158	0.427192
ADAMTS7	166.475	162.814	1.02249	0.0320824	165.534	161.147	1.02722	0.0387477	0.378573	0.712946	0.685714	0.891088	0.375	0.480009	0.775687
ADAMTS8	178.508	201.134	0.887504	-0.172174	186.038	205.733	0.90427	-0.145175	0.328947	0.673419	0.685714	0.891088	0.625	0.178123	0.492417
ADAMTS9	178.958	311.35	0.57478	-0.798918	183.366	314.187	0.58362	-0.776899	1.00999e-05	0.00544838	0.0285714	0.20544	1	7.17475e-09	1.60371e-06
ADAMTSL1	150.05	152.8	0.982005	-0.0261982	153.025	153.359	0.997828	-0.0031373	0.939108	0.98241	0.685714	0.891088	0.625	0.942889	0.98346
ADAMTSL2	143.476	147.234	0.974473	-0.0373061	145.828	148.8	0.98003	-0.0291015	0.645271	0.869049	0.685714	0.891088	0.625	0.654972	0.8735
ADAMTSL3	210.419	222.217	0.946909	-0.0787026	201.844	227.244	0.888224	-0.171004	0.133823	0.463489	0.2	0.537634	0.8125	0.0549065	0.254503
ADAMTSL4	546.197	554.387	0.985228	-0.021471	527.439	568.308	0.928088	-0.107667	0.269981	0.621583	0.485714	0.787803	0.6875	0.177269	0.491354
ADAMTSL5	523.347	504.902	1.03653	0.0517665	521.692	508.34	1.02627	0.0374038	0.740543	0.912738	0.685714	0.891088	0.375	0.650512	0.871379
ADAP1	318.022	271.797	1.17007	0.2266	311.899	273.737	1.13941	0.188288	0.0781781	0.363867	0.114286	0.410457	0.125	0.0232817	0.147024
ADAP2	771.156	570.457	1.35182	0.434905	772.569	555.571	1.39059	0.475693	0.00107671	0.0401178	0.0285714	0.20544	0	1.05511e-05	0.000439123
ADAR	3593.41	3473.04	1.03466	0.0491537	3564.7	3432.66	1.03846	0.0544521	0.198142	0.546765	0.2	0.537634	0.1875	0.335091	0.664305
ADARB1	601.344	728.662	0.825272	-0.277059	604.073	719.017	0.840137	-0.251303	0.00273424	0.065785	0.0285714	0.20544	1	0.000780527	0.0125607
ADARB2	242.155	261.47	0.926127	-0.110718	237.943	266.023	0.894447	-0.160932	0.0751877	0.358172	0.0571429	0.28807	0.9375	0.0355233	0.192681
ADAT1	1134.12	1082.17	1.04801	0.0676463	1132.08	1115	1.01531	0.0219266	0.833926	0.948129	0.685714	0.891088	0.375	0.717717	0.904218
ADAT2	201.753	184.757	1.09199	0.126959	202.612	184.677	1.09711	0.13371	0.11487	0.436001	0.342857	0.685322	0.25	0.0666963	0.286772
ADAT3	386.924	365.565	1.05843	0.0819191	390.866	359.572	1.08703	0.120391	0.0972387	0.40363	0.114286	0.410457	0.125	0.0765779	0.311245
ADC	307.907	316.725	0.972159	-0.0407361	313.9	322.741	0.972606	-0.0400726	0.692499	0.891536	0.685714	0.891088	0.625	0.62511	0.860281
ADCK1	550.984	559.018	0.985628	-0.0208844	546.738	559.257	0.977615	-0.0326616	0.689096	0.889546	1	1	0.5	0.69483	0.892914
ADCK2	1915.75	1690.03	1.13356	0.180863	1926.87	1694.31	1.13726	0.18556	0.0204373	0.186032	0.0285714	0.20544	0	0.00921257	0.0779842
ADCK4	410.694	510.539	0.804431	-0.313959	392.9	517.448	0.759304	-0.39725	0.00448088	0.0847466	0.0285714	0.20544	1	0.000156693	0.00364982
ADCK5	254.752	270.458	0.941927	-0.0863129	261.579	269.938	0.969036	-0.0453785	0.571432	0.833665	0.685714	0.891088	0.625	0.509868	0.794933
ADCY1	155.427	168.152	0.924326	-0.113527	155.189	168.676	0.920039	-0.120234	0.0168189	0.168923	0.0285714	0.20544	1	0.0428852	0.217767
ADCY10	152.646	142.206	1.07341	0.102206	158.579	142.57	1.11229	0.15353	0.144651	0.478238	0.114286	0.410457	0.125	0.0605079	0.270722
ADCY2	157.211	156.8	1.00262	0.00378067	158.005	157.721	1.0018	0.00259146	0.974522	0.992623	0.885714	0.96461	0.4375	0.95973	0.989084
ADCY3	2233.8	1993.48	1.12055	0.164204	2239.45	2023.96	1.10647	0.145962	0.179065	0.522702	0.342857	0.685322	0.25	0.083735	0.327132
ADCY4	203.545	201.312	1.01109	0.0159133	202.043	202.785	0.996345	-0.00528321	0.95377	0.987068	1	1	0.5	0.930714	0.980767
ADCY5	159.35	152.24	1.0467	0.065853	160.25	151.459	1.05804	0.0813979	0.0544292	0.303455	0.114286	0.410457	0.125	0.148453	0.446458
ADCY6	941.906	965.489	0.975573	-0.0356777	942.172	977.879	0.963485	-0.0536653	0.613989	0.853916	0.485714	0.787803	0.6875	0.538347	0.811016
ADCY7	769.991	753.55	1.02182	0.031139	770.642	741.81	1.03887	0.0550099	0.595907	0.845926	0.885714	0.96461	0.4375	0.546376	0.815902
ADCY8	191.411	173.66	1.10221	0.140405	186.835	176.048	1.06127	0.0857961	0.295452	0.645374	0.485714	0.787803	0.3125	0.243547	0.572874
ADCY9	704.098	687.236	1.02454	0.0349694	698.771	685.79	1.01893	0.0270537	0.755247	0.918895	0.685714	0.891088	0.375	0.668121	0.879104
ADCYAP1	147.726	139.775	1.05689	0.079825	147.11	142.006	1.03595	0.0509504	0.463164	0.770396	0.485714	0.787803	0.3125	0.443054	0.750817
ADCYAP1R1	142.761	135.975	1.04991	0.0702633	141.441	137.577	1.02809	0.0399633	0.415337	0.739928	0.342857	0.685322	0.25	0.497125	0.787105
ADD1	6444.91	6734.77	0.956961	-0.0634684	6409.76	6751.53	0.949378	-0.0749449	0.265539	0.617811	0.342857	0.685322	0.75	0.252906	0.583466
ADD2	153.687	151.542	1.01415	0.0202713	153.862	150.078	1.02522	0.0359272	0.151299	0.486585	0.114286	0.410457	0.125	0.484948	0.778576
ADD3	4584.32	4806.46	0.953783	-0.0682663	4556.07	4783.44	0.952467	-0.0702594	0.280984	0.631957	0.342857	0.685322	0.75	0.277698	0.610369
ADH1A	829.198	1005.06	0.825026	-0.277489	825.325	970.768	0.850177	-0.234164	0.0818055	0.372535	0.114286	0.410457	0.875	0.020592	0.135677
ADH1B	137.531	133.941	1.02681	0.0381631	136.681	133.28	1.02552	0.0363532	0.445956	0.759256	0.485714	0.787803	0.3125	0.517992	0.798995
ADH1C	665.011	844.21	0.787731	-0.344225	652.843	821.851	0.794357	-0.332141	0.0160689	0.164737	0.0571429	0.28807	0.9375	0.00122923	0.0177667
ADH4	150.808	150.708	1.00066	0.000948568	149.769	150.355	0.996099	-0.0056385	0.898698	0.969606	0.685714	0.891088	0.625	0.927241	0.979915
ADH5	787.446	879.093	0.895749	-0.158833	780.264	877.375	0.889316	-0.169232	0.0300934	0.226925	0.0285714	0.20544	1	0.0127043	0.0973704
ADH6	223.838	233.326	0.959336	-0.0598914	224.653	235.56	0.953696	-0.0683979	0.553199	0.823954	0.885714	0.96461	0.5625	0.475773	0.772454
ADH7	10600.4	8470.06	1.25151	0.323668	10783.2	8765.58	1.23018	0.298868	0.00594667	0.0986049	0.0285714	0.20544	0	0.000552129	0.00961164
ADHFE1	503.567	457.516	1.10065	0.138361	497.454	462.66	1.0752	0.104609	0.0756878	0.358929	0.0571429	0.28807	0.0625	0.0925524	0.345607
ADI1	3371.79	2518.01	1.33907	0.421231	3377.33	2578.75	1.30968	0.389215	0.0123565	0.143735	0.0285714	0.20544	0	0.00021079	0.00458054
ADIG	147.782	136.371	1.08367	0.115932	145.855	139.963	1.0421	0.059489	0.566618	0.830983	0.685714	0.891088	0.375	0.42499	0.737223
ADIPOQ	162.686	162.18	1.00312	0.00448801	166.625	165.701	1.00558	0.00802528	0.922081	0.977277	0.885714	0.96461	0.4375	0.894889	0.969298
ADIPOR1	6966.16	6682.71	1.04241	0.0599292	6843.48	6675.16	1.02522	0.0359286	0.475262	0.778481	0.342857	0.685322	0.25	0.555954	0.821422
ADIPOR2	3840.76	3528.78	1.08841	0.122224	3836.64	3614.51	1.06145	0.0860423	0.267371	0.619836	0.2	0.537634	0.1875	0.222166	0.548407
ADK	1534.61	1282.29	1.19677	0.259143	1558.1	1293.96	1.20413	0.267995	0.0247712	0.205156	0.0285714	0.20544	0	0.00150918	0.0207927
ADM	5399.03	7128	0.757439	-0.400798	5383.64	7143.78	0.753612	-0.408106	0.000156378	0.0173629	0.0285714	0.20544	1	4.95596e-06	0.000239579
ADM2	424.849	293.055	1.44972	0.535776	415.567	283.872	1.46393	0.549842	0.00049757	0.0283236	0.0285714	0.20544	0	3.26621e-06	0.000172417
ADNP	2511.01	2565.16	0.978889	-0.0307835	2471.61	2575.71	0.959583	-0.05952	0.183983	0.530183	0.485714	0.787803	0.6875	0.296743	0.628919
ADNP2	1987.56	1807.89	1.09938	0.136689	1962.61	1871.48	1.04869	0.068593	0.390949	0.721851	0.485714	0.787803	0.3125	0.318041	0.649476
ADO	4613.11	3886.5	1.18696	0.247269	4647.34	4045.69	1.14871	0.200018	0.082079	0.373073	0.191267	0.537634	0.1875	0.0212218	0.138318
ADORA1	201.736	190.67	1.05804	0.0813905	198.135	193.82	1.02226	0.0317686	0.640588	0.866526	0.685714	0.891088	0.375	0.6405	0.866453
ADORA2A	163.004	159.215	1.0238	0.0339313	163.414	158.48	1.03114	0.0442351	0.228149	0.579085	0.342857	0.685322	0.25	0.419352	0.733979
ADORA2B	1724.61	1545.25	1.11607	0.158424	1697.33	1536.97	1.10434	0.143181	0.0716844	0.349459	0.114286	0.410457	0.125	0.041994	0.214908
ADORA3	153.303	144.914	1.05789	0.0811846	152.281	146.44	1.03989	0.0564338	0.301726	0.649906	0.342857	0.685322	0.25	0.326644	0.657093
ADPGK	1642.94	1647.85	0.997019	-0.00430758	1657.21	1655.74	1.00089	0.00127743	0.986869	0.995966	1	1	0.5	0.933493	0.981257
ADPRH	281.942	262.141	1.07554	0.105056	279.533	262.655	1.06426	0.0898494	0.237082	0.589878	0.2	0.537634	0.1875	0.199155	0.519841
ADPRHL1	207.303	206.766	1.0026	0.00374199	206.568	204.319	1.01101	0.0157934	0.723061	0.905504	0.885714	0.96461	0.4375	0.794774	0.934566
ADPRHL2	1850.2	1718.07	1.0769	0.106887	1861.66	1754	1.06138	0.0859367	0.371407	0.708439	0.485714	0.787803	0.3125	0.243876	0.573198
ADRA1A	159.086	157.513	1.00999	0.0143383	158.704	157.084	1.01031	0.0148047	0.601593	0.84815	0.485714	0.787803	0.3125	0.767199	0.92509
ADRA1B	184.957	199.277	0.928139	-0.107587	184.529	199.052	0.927035	-0.109304	0.14125	0.473036	0.114286	0.410457	0.875	0.0979087	0.356781
ADRA1D	155.926	151.281	1.0307	0.0436293	158.217	151.347	1.04539	0.0640401	0.181345	0.526588	0.685714	0.891088	0.375	0.265369	0.596447
ADRA2A	244.21	258.135	0.946054	-0.0800063	255.639	256.212	0.997762	-0.00323233	0.97886	0.994228	0.485714	0.787803	0.6875	0.87074	0.961971
ADRA2B	333.779	349.579	0.954802	-0.0667264	332.378	348.726	0.953123	-0.0692661	0.418468	0.741224	0.342857	0.685322	0.75	0.366114	0.689472
ADRA2C	170.886	160.768	1.06294	0.0880609	171.05	160.422	1.06625	0.0925425	0.0798018	0.367745	0.2	0.537634	0.1875	0.122278	0.403309
ADRB1	189.856	222.11	0.854783	-0.22637	188.113	226.022	0.832274	-0.264869	0.010088	0.130049	0.0285714	0.20544	1	0.00132946	0.0189281
ADRB2	4949.36	5455.35	0.907249	-0.140429	4943.51	5474.92	0.902937	-0.147303	0.00475823	0.0873325	0.0285714	0.20544	1	0.0146516	0.107242
ADRB3	155.371	146.742	1.0588	0.0824337	154.082	148.998	1.03413	0.0484108	0.321955	0.667569	0.342857	0.685322	0.25	0.394809	0.713093
ADRBK1	2327.83	2140.06	1.08774	0.121334	2332.24	2084.24	1.11899	0.162196	0.221039	0.571099	0.342857	0.685322	0.25	0.104467	0.369907
ADRBK2	169.51	163.1	1.0393	0.0556098	170.687	166.212	1.02692	0.0383257	0.63185	0.862506	0.485714	0.787803	0.3125	0.578814	0.834085
ADRM1	4622.04	3804.79	1.2148	0.280714	4575.73	3807.09	1.2019	0.265313	0.00338867	0.0730067	0.0285714	0.20544	0	0.000409687	0.00765215
ADSL	4292.72	4284.72	1.00187	0.0026891	4314.75	4296.74	1.00419	0.00603397	0.929021	0.979653	1	1	0.5	0.951148	0.986724
ADSS	5693.39	5532.75	1.02903	0.0412908	5652.3	5624.07	1.00502	0.00722442	0.88597	0.965505	0.685714	0.891088	0.375	0.911595	0.974758
ADSSL1	525.285	595.382	0.882265	-0.180716	531.023	596.797	0.889788	-0.168467	0.00283341	0.0663341	0.0285714	0.20544	1	0.00674444	0.062166
AEBP1	147.052	150.686	0.975886	-0.0352161	147.845	150.888	0.979833	-0.0293918	0.65172	0.872496	0.885714	0.96461	0.5625	0.626069	0.860733
AEBP2	1915.24	2061.59	0.92901	-0.106234	1892.66	2048.4	0.923971	-0.114081	0.0667361	0.337244	0.114286	0.410457	0.875	0.0724599	0.301567
AEN	629.991	577.124	1.0916	0.12645	626.312	574.342	1.09049	0.124972	0.366269	0.704511	0.485714	0.787803	0.3125	0.222615	0.549015
AES	2192.11	2311.48	0.948359	-0.0764949	2184.72	2284.38	0.956375	-0.064351	0.374909	0.710514	0.485714	0.787803	0.6875	0.351862	0.67768
AFAP1	752.978	784.85	0.959391	-0.0598086	747.694	791.477	0.944682	-0.0820994	0.0687149	0.342321	0.0571429	0.28807	0.9375	0.148034	0.445934
AFAP1L1	420.658	402.259	1.04574	0.0645228	416.335	405.686	1.02625	0.0373808	0.661594	0.875799	0.685714	0.891088	0.375	0.650498	0.871379
AFAP1L2	2590.34	2885.8	0.897615	-0.155832	2614.2	2915.27	0.896726	-0.157261	0.0338341	0.240583	0.0571429	0.28807	0.9375	0.0195544	0.130927
AFAR3	154.207	157.059	0.981846	-0.0264319	153.398	156.11	0.982624	-0.0252883	0.691918	0.891189	1	1	0.5	0.664808	0.877883
AFARP1	173.434	171.077	1.01378	0.0197459	171.795	169.425	1.01398	0.0200357	0.730955	0.908661	0.685714	0.891088	0.375	0.759409	0.92228
AFF1	724.685	723.907	1.00107	0.00154909	729.562	739.026	0.987193	-0.0185957	0.777801	0.928907	0.885714	0.96461	0.5625	0.788058	0.932711
AFF2	142.611	148.906	0.957725	-0.0623166	140.715	147.077	0.956744	-0.0637952	0.34157	0.684097	0.342857	0.685322	0.75	0.339678	0.668139
AFF3	137.575	135.366	1.01632	0.0233537	137.181	135.406	1.01311	0.0187888	0.549534	0.821985	1	1	0.5	0.732032	0.909814
AFF4	3569.76	3316.18	1.07647	0.106303	3585.28	3349.36	1.07044	0.0982006	0.339779	0.682797	0.342857	0.685322	0.25	0.22898	0.556231
AFG3L1	315.585	325.675	0.969019	-0.0454034	318.963	334.272	0.954203	-0.0676323	0.365619	0.703933	0.561363	0.891088	0.65625	0.329155	0.659315
AFG3L2	2736.91	2759.01	0.991991	-0.0116018	2759.59	2729.68	1.01096	0.01572	0.782666	0.930206	0.885714	0.96461	0.4375	0.80095	0.936315
AFM	132.063	133.391	0.990043	-0.0144373	132.538	130.703	1.01404	0.020111	0.628241	0.860419	1	1	0.5	0.710859	0.901316
AFMID	300.102	314.565	0.954019	-0.0679096	296.486	302.968	0.978606	-0.0312001	0.679449	0.884927	0.342857	0.685322	0.75	0.680092	0.885418
AFP	185.67	155.739	1.19219	0.253608	187.154	155.86	1.20079	0.263982	0.00948909	0.125954	0.0285714	0.20544	0	0.000588625	0.010118
AFTPH	2308.39	2073.05	1.11352	0.155133	2295.77	2072.75	1.1076	0.147433	0.00995068	0.129149	0.0285714	0.20544	0	0.0131533	0.0993516
AGA	3186.25	3590.5	0.887409	-0.172329	3197.67	3574.88	0.894483	-0.160874	0.167758	0.509056	0.342857	0.685322	0.75	0.0738128	0.305257
AGAP1	153.328	159.878	0.959034	-0.0603462	154.542	161.274	0.958259	-0.0615118	0.0396937	0.259899	0.114286	0.410457	0.875	0.244452	0.574207
AGAP11	137.925	137.511	1.00301	0.00433177	139.863	136.784	1.02251	0.0321214	0.702213	0.895449	0.885714	0.96461	0.4375	0.668671	0.879223
AGAP2	148.439	155.478	0.954724	-0.0668439	149.963	153.805	0.975019	-0.0364972	0.547467	0.820362	0.685714	0.891088	0.625	0.568814	0.827684
AGAP3	708.174	611.477	1.15814	0.211806	701.579	594.155	1.1808	0.239765	0.143124	0.475899	0.2	0.537634	0.1875	0.0435799	0.219731
AGAP6	187.484	216.884	0.864447	-0.210151	189.262	221.983	0.852596	-0.230066	0.0178954	0.17338	0.0285714	0.20544	1	0.00268956	0.0320726
AGAP7	212.317	188.73	1.12498	0.169896	207.588	190.248	1.09114	0.12584	0.179791	0.523658	0.2	0.537634	0.1875	0.104363	0.369787
AGAP8	1435.25	1622.02	0.884857	-0.176483	1427.64	1593.3	0.896031	-0.15838	0.296271	0.645955	0.342857	0.685322	0.75	0.159185	0.462969
AGBL1	150.232	142.86	1.05161	0.0725938	150.457	143.235	1.05042	0.0709688	0.00210712	0.057624	0.0285714	0.20544	0	0.170076	0.480587
AGBL2	205.824	299.654	0.686873	-0.541886	209.466	293.243	0.714311	-0.485377	0.0237081	0.200472	0.0285714	0.20544	1	0.000146495	0.00346103
AGBL3	148.007	147.912	1.00064	0.000928235	147.662	148.723	0.99286	-0.0103378	0.852338	0.954982	1	1	0.5	0.854606	0.956365
AGBL4	140.375	145.408	0.965383	-0.0508261	141.672	148.115	0.956502	-0.06416	0.34664	0.689418	0.342857	0.685322	0.75	0.332366	0.661753
AGBL5	1001.91	1065.24	0.940549	-0.0884255	1024.43	1059.92	0.966514	-0.0491373	0.445353	0.758847	0.485714	0.787803	0.6875	0.428582	0.739704
AGC1	150.756	152.054	0.991464	-0.012367	150.243	152.47	0.98539	-0.0212329	0.729266	0.90822	0.685714	0.891088	0.625	0.748275	0.917702
AGER	177.685	186.088	0.954844	-0.0666636	178.025	181.47	0.981015	-0.0276533	0.635315	0.863558	0.342857	0.685322	0.75	0.677929	0.884483
AGFG1	1541.81	1346.89	1.14472	0.194995	1532.2	1385.02	1.10627	0.145705	0.044067	0.273767	0.114286	0.410457	0.125	0.0283744	0.167047
AGFG2	341.578	289.21	1.18107	0.240097	340.7	284.636	1.19697	0.259383	0.00663393	0.104012	0.0285714	0.20544	0	0.000759643	0.0123229
AGGF1	1732.6	1714.24	1.01071	0.0153741	1706.27	1719.41	0.992356	-0.0110698	0.881411	0.964226	1	1	0.5	0.875697	0.96349
AGK	2374.86	2105.71	1.12782	0.173532	2351.97	2090.29	1.12519	0.170166	0.0372972	0.252548	0.0285714	0.20544	0	0.0134796	0.101132
AGL	1018.45	934.778	1.08952	0.123687	997.851	915.529	1.08992	0.124218	0.202002	0.550297	0.342857	0.685322	0.25	0.11761	0.394993
AGMAT	153.953	142.256	1.08223	0.114001	155.351	143.931	1.07935	0.11016	0.15042	0.485312	0.114286	0.410457	0.125	0.104	0.369084
AGPAT1	316.166	310.006	1.01987	0.0283869	316.209	306.788	1.03071	0.0436384	0.51672	0.803531	0.885714	0.96461	0.4375	0.526254	0.8042
AGPAT2	826.475	858.16	0.963078	-0.0542751	825.71	851.5	0.969712	-0.0443715	0.240028	0.592286	0.342857	0.685322	0.75	0.421655	0.73517
AGPAT3	183.716	180.047	1.02038	0.029103	181.698	179.916	1.0099	0.014219	0.813623	0.941056	1	1	0.5	0.857775	0.95707
AGPAT4	586.159	701.811	0.835209	-0.25979	595.511	690.622	0.862282	-0.213768	0.0522648	0.297015	0.0571429	0.28807	0.9375	0.0106289	0.0860111
AGPAT5	722.516	791.531	0.912809	-0.131616	717.51	781.824	0.917739	-0.123845	0.103534	0.41518	0.2	0.537634	0.8125	0.0758443	0.309785
AGPAT6	258.462	248.063	1.04192	0.0592441	266.079	265.416	1.0025	0.00359951	0.98146	0.994626	0.885714	0.96461	0.5625	0.997347	0.99918
AGPAT9	502.267	348.395	1.44166	0.52773	493.463	345.986	1.42625	0.51223	2.19226e-05	0.00688853	0.0285714	0.20544	0	3.51205e-07	3.11739e-05
AGPS	2411.69	2376.8	1.01468	0.0210223	2490.2	2355.15	1.05734	0.0804414	0.371097	0.708365	0.467825	0.787803	0.3125	0.292869	0.624874
AGR2	4954.79	4671.35	1.06068	0.0849838	5064.62	4647.58	1.08973	0.123973	0.159147	0.497444	0.342857	0.685322	0.25	0.096741	0.353959
AGR3	2859.22	3197.63	0.894168	-0.161382	2992.34	3080.15	0.971491	-0.0417281	0.733335	0.909706	0.885714	0.96461	0.5625	0.676246	0.88352
AGRN	728.51	861.299	0.845826	-0.241567	738.768	834.415	0.885372	-0.175645	0.212994	0.56238	0.2	0.537634	0.8125	0.0895298	0.339751
AGRP	160.108	162.162	0.987332	-0.0183922	160.332	162.182	0.988594	-0.0165497	0.65471	0.873832	0.885714	0.96461	0.5625	0.756242	0.921246
AGT	174.863	186.872	0.935736	-0.0958267	174.825	190.742	0.916554	-0.125708	0.0628691	0.327011	0.0571429	0.28807	0.9375	0.0555099	0.256574
AGTPBP1	839.578	865.279	0.970297	-0.0435016	824.897	860.609	0.958504	-0.0611434	0.37347	0.709576	0.485714	0.787803	0.6875	0.346735	0.673616
AGTR1	168.014	172.49	0.974051	-0.0379309	169.412	171.986	0.985032	-0.0217578	0.779523	0.929351	0.685714	0.891088	0.625	0.709098	0.900508
AGTR2	236.155	191.667	1.23211	0.301128	228.77	191.146	1.19684	0.259225	0.0807844	0.369908	0.114286	0.410457	0.125	0.0180176	0.124128
AGTRAP	1280.83	1114.35	1.14939	0.200873	1317.69	1114.86	1.18194	0.241151	0.0133921	0.149223	0.0285714	0.20544	0	0.00214924	0.0273276
AGXT	178.652	172.929	1.0331	0.046976	180.097	171.588	1.04959	0.0698248	0.321458	0.667391	0.342857	0.685322	0.25	0.296559	0.628692
AGXT2	139.672	141.647	0.986052	-0.020264	139.284	140.827	0.989044	-0.0158941	0.804615	0.937367	1	1	0.5	0.774587	0.928058
AGXT2L1	150.287	141.897	1.05913	0.0828767	150.449	141.026	1.06682	0.0933146	0.0243207	0.203355	0.0285714	0.20544	0	0.095935	0.352157
AGXT2L2	252.632	245.756	1.02798	0.0398138	252.258	246.558	1.02312	0.0329755	0.669915	0.879805	0.685714	0.891088	0.375	0.675176	0.883086
AHCTF1	1589.04	1569.52	1.01244	0.0178349	1582.09	1577.1	1.00317	0.00456466	0.918043	0.976234	0.885714	0.96461	0.4375	0.94251	0.983456
AHCY	6440.9	5597.99	1.15057	0.202354	6457.33	5632.82	1.14638	0.19708	0.0208467	0.18777	0.0571429	0.28807	0.0625	0.00716237	0.0648763
AHCYL1	7442.38	7332.24	1.01502	0.0215096	7368.23	7349.54	1.00254	0.00366437	0.955021	0.987284	0.885714	0.96461	0.4375	0.944747	0.983808
AHCYL2	1127.8	1112.14	1.01408	0.0201699	1128.34	1116.13	1.01094	0.0157014	0.745463	0.914571	0.885714	0.96461	0.4375	0.801564	0.936415
AHDC1	281.61	281.185	1.00151	0.00217517	286.668	281.072	1.01991	0.0284381	0.810813	0.940125	1	1	0.5	0.84833	0.953979
AHI1	711.739	882.006	0.806955	-0.309441	723.028	888.56	0.813707	-0.297419	0.00140809	0.0462036	0.0285714	0.20544	1	0.000169296	0.00386882
AHNAK	4263.85	4491.87	0.949235	-0.0751627	4251.91	4619.06	0.920513	-0.119491	0.222023	0.572083	0.342857	0.685322	0.75	0.130931	0.418442
AHNAK2	4490.59	7411.39	0.605904	-0.722839	4377.35	7488.98	0.584505	-0.774712	0.00337146	0.0728598	0.0285714	0.20544	1	1.24912e-06	8.31562e-05
AHR	4549.41	4613.14	0.986186	-0.0200684	4549.12	4581.82	0.992863	-0.0103329	0.768037	0.925166	0.485714	0.787803	0.6875	0.861015	0.958168
AHRR	140.376	139.453	1.00661	0.00951146	139.659	139.861	0.998551	-0.00209208	0.962281	0.989424	1	1	0.5	0.954895	0.987984
AHSA1	4460.88	4379.83	1.01851	0.0264535	4425.78	4724.88	0.936697	-0.0943458	0.636129	0.864147	0.885714	0.96461	0.5625	0.481498	0.776596
AHSA2	1635.4	2013.85	0.812078	-0.30031	1678.93	1907.16	0.880331	-0.183882	0.252935	0.604205	0.342857	0.685322	0.75	0.125183	0.408463
AHSG	158.413	164.087	0.965422	-0.0507688	158.238	164.462	0.962155	-0.055658	0.192364	0.540408	0.342857	0.685322	0.75	0.308174	0.640133
AHSP	248.066	228.121	1.08743	0.120925	245.83	228.681	1.07499	0.104322	0.063192	0.327822	0.0571429	0.28807	0.0625	0.0823185	0.324299
AICDA	213.587	204.668	1.04358	0.0615386	215.083	206.017	1.044	0.0621274	0.435652	0.752436	0.485714	0.787803	0.3125	0.390797	0.710215
AIDA	7440.47	6794.99	1.09499	0.130923	7326.62	6899.62	1.06189	0.0866309	0.140292	0.472329	0.2	0.537634	0.1875	0.163102	0.468629
AIF1	249.171	240.083	1.03786	0.0536054	248.209	240.085	1.03384	0.0480073	0.0728511	0.351957	0.114286	0.410457	0.125	0.357281	0.682626
AIF1L	2648.88	2543.61	1.04139	0.058504	2647.06	2608.65	1.01472	0.0210849	0.773333	0.926983	0.685714	0.891088	0.375	0.72902	0.908621
AIFM1	1182.02	1132.74	1.04351	0.0614389	1174.45	1135.19	1.03459	0.0490592	0.545307	0.819016	0.485714	0.787803	0.3125	0.444833	0.751999
AIFM2	251.812	228.964	1.09979	0.137224	252.68	227.115	1.11257	0.153891	0.10171	0.412036	0.2	0.537634	0.1875	0.038997	0.205288
AIFM3	199.667	197.16	1.01271	0.018225	203.159	200.161	1.01498	0.0214494	0.754653	0.91846	0.885714	0.96461	0.5625	0.772471	0.927247
AIG1	2696.65	2524.41	1.06823	0.095222	2653.23	2532.96	1.04748	0.0669258	0.419322	0.741688	0.485714	0.787803	0.3125	0.374709	0.696801
AIM1	1372.74	1491	0.920689	-0.119215	1368.68	1485.91	0.921107	-0.118559	0.111739	0.430648	0.2	0.537634	0.8125	0.0853761	0.330674
AIM1L	511.095	486.929	1.04963	0.0698811	516.634	501.791	1.02958	0.0420558	0.73372	0.909896	0.685714	0.891088	0.375	0.639021	0.86545
AIM2	308.189	275.885	1.11709	0.159749	303.729	276.6	1.09808	0.134986	0.100628	0.409907	0.114286	0.410457	0.125	0.0601918	0.270077
AIMP2	5801.16	5282.88	1.09811	0.135018	5622.04	5316.74	1.05742	0.0805512	0.323832	0.669123	0.342857	0.685322	0.25	0.276045	0.608267
AIP	1121.36	1056.29	1.0616	0.0862338	1125.6	1058.84	1.06305	0.0882057	0.281504	0.632401	0.342857	0.685322	0.25	0.22492	0.551453
AIPL1	183.4	183.606	0.998877	-0.0016212	187.742	183.422	1.02355	0.0335838	0.434293	0.751283	0.685714	0.891088	0.375	0.556779	0.821906
AIRE	2816.33	2620.17	1.07486	0.104153	2848.59	2670.68	1.06662	0.093044	0.470988	0.775771	0.685714	0.891088	0.375	0.361432	0.685515
AJAP1	240.844	228.249	1.05518	0.0774922	247.243	231.675	1.06719	0.093823	0.200129	0.548823	0.2	0.537634	0.1875	0.165958	0.473781
AK1	1539.33	1580.99	0.973648	-0.0385278	1575.93	1594.04	0.988643	-0.016479	0.774747	0.927633	0.885714	0.96461	0.4375	0.795072	0.934575
AK2	4269.62	3928.21	1.08691	0.120235	4304.45	3955.24	1.08829	0.122063	0.0115687	0.139358	0.0285714	0.20544	0	0.0366054	0.196887
AK2P2	326.266	360.124	0.905981	-0.142447	327.155	351.475	0.930806	-0.103447	0.437205	0.753462	0.685714	0.891088	0.625	0.284354	0.616673
AK3	5504.46	5303.58	1.03788	0.0536357	5675.91	5214.94	1.08839	0.122201	0.2138	0.563292	0.485714	0.787803	0.3125	0.124788	0.407852
AK3L1	1249.36	1283.54	0.973369	-0.038941	1295.96	1275.91	1.01571	0.0224929	0.800559	0.936341	1	1	0.5	0.796896	0.93529
AK5	148.91	143.876	1.03499	0.0496183	147.945	143.942	1.02781	0.0395773	0.322791	0.668283	0.342857	0.685322	0.25	0.475784	0.772454
AK7	192.296	215.644	0.891728	-0.165324	189.207	211.259	0.895614	-0.159051	0.248297	0.599839	0.2	0.537634	0.8125	0.124676	0.407639
AKAP1	620.124	555.564	1.11621	0.158606	625.211	579.602	1.07869	0.10928	0.27488	0.626127	0.2	0.537634	0.1875	0.170669	0.481443
AKAP10	425.965	412.003	1.03389	0.0480805	437.189	409.923	1.06652	0.0929052	0.389286	0.720513	0.685714	0.891088	0.375	0.24763	0.577446
AKAP11	2243.13	2197.82	1.02061	0.0294384	2250.57	2214.02	1.01651	0.0236177	0.656069	0.873961	0.885714	0.96461	0.4375	0.697752	0.894378
AKAP12	558.549	448.174	1.24628	0.317626	543.395	455.857	1.19203	0.253418	0.0450562	0.276329	0.0571429	0.28807	0.0625	0.00425816	0.0448542
AKAP13	1409.82	1596.14	0.88327	-0.179074	1405.36	1609.26	0.873293	-0.195462	0.000316031	0.0225976	0.0285714	0.20544	1	0.00192883	0.0250756
AKAP14	1933.38	2273.84	0.850269	-0.234008	1942.82	2251.77	0.862796	-0.212908	0.0167221	0.168537	0.0571429	0.28807	0.9375	0.00486456	0.0493396
AKAP2	193.258	201.36	0.959765	-0.0592476	193.841	196.921	0.98436	-0.0227417	0.632727	0.862565	0.485714	0.787803	0.6875	0.709464	0.900674
AKAP3	207.138	213.856	0.968584	-0.0460503	206.647	214.696	0.96251	-0.0551272	0.478811	0.780778	0.685714	0.891088	0.625	0.447634	0.753832
AKAP4	181.147	182.222	0.994096	-0.00854236	180.606	181.915	0.992805	-0.010418	0.795362	0.934695	0.885714	0.96461	0.5625	0.852661	0.955633
AKAP5	142.605	151.344	0.942257	-0.0858073	147.268	149.869	0.982649	-0.0252514	0.680596	0.885645	0.485714	0.787803	0.6875	0.652408	0.872129
AKAP6	171.981	208.728	0.823949	-0.279374	171.274	211.914	0.808221	-0.307178	0.00361588	0.0755943	0.0285714	0.20544	1	0.000106676	0.00270465
AKAP7	211.645	196.83	1.07527	0.104694	213.14	197.201	1.08082	0.112131	0.00917341	0.124433	0.0285714	0.20544	0	0.0485529	0.235979
AKAP8	1260.83	1131.17	1.11463	0.15656	1233.99	1127.96	1.094	0.129617	0.0768565	0.361254	0.2	0.537634	0.1875	0.0489776	0.237276
AKAP8L	238.562	206.607	1.15467	0.207478	233.178	209.296	1.11411	0.155886	0.1179	0.440905	0.2	0.537634	0.1875	0.0498236	0.239764
AKAP9	593.522	652.799	0.909195	-0.137338	614.319	669.957	0.916952	-0.125081	0.213987	0.563425	0.2	0.537634	0.8125	0.118839	0.397507
AKIRIN1	892.055	966.912	0.922582	-0.116251	917.619	959.832	0.956021	-0.0648863	0.480877	0.781699	0.685714	0.891088	0.625	0.384623	0.705037
AKIRIN2	5193.63	4333.01	1.19862	0.261375	5282.44	4527.72	1.16669	0.222421	0.0900307	0.389608	0.114286	0.410457	0.125	0.0204694	0.135161
AKNA	301.977	424.221	0.711839	-0.490378	315.602	453.556	0.69584	-0.523173	0.062155	0.32464	0.0285714	0.20544	1	0.000953153	0.0146239
AKNAD1	183.198	174.797	1.04806	0.0677221	184.771	173.968	1.0621	0.0869195	0.169217	0.510698	0.2	0.537634	0.1875	0.168831	0.478675
AKR1A1	5259.17	4844.39	1.08562	0.11852	5267.22	4812.27	1.09454	0.130325	0.0700347	0.345592	0.114286	0.410457	0.125	0.0527606	0.248664
AKR1B1	9904.72	4752.54	2.08409	1.05942	9666.05	4796.91	2.01506	1.01082	0.00266991	0.0654094	0.0285714	0.20544	0	3.18083e-09	8.92393e-07
AKR1B10	10675.2	5086.06	2.09891	1.06964	10738.6	5083.25	2.11254	1.07898	0.000171884	0.0181136	0.0285714	0.20544	0	3.15465e-11	3.11516e-08
AKR1B15	6576.08	2384.67	2.75765	1.46344	6676.58	2386.66	2.79745	1.48411	2.56761e-05	0.00756953	0.0285714	0.20544	0	1.23069e-10	7.87619e-08
AKR1C1	145.065	153.889	0.942662	-0.0851871	145.601	150.697	0.966181	-0.0496347	0.517129	0.803633	0.685714	0.891088	0.625	0.502035	0.789695
AKR1C2	2114.79	2234.48	0.946433	-0.0794279	2091.91	2252.61	0.92866	-0.106777	0.476752	0.779564	0.885714	0.96461	0.5625	0.30322	0.635609
AKR1C3	9146.83	10318.8	0.886425	-0.173929	9203.38	10279	0.895354	-0.15947	0.053916	0.302041	0.0571429	0.28807	0.9375	0.0223296	0.143192
AKR1C4	5614.62	6182.15	0.908198	-0.138921	5672.19	6159.04	0.920952	-0.118802	0.260374	0.612385	0.342857	0.685322	0.75	0.151519	0.451696
AKR1CL1	175.273	169.753	1.03252	0.0461672	174.257	174.551	0.998311	-0.00243919	0.974248	0.992472	1	1	0.5	0.992137	0.998093
AKR1D1	5654.36	6011.35	0.940615	-0.0883231	5853.35	5863.04	0.998346	-0.00238791	0.985337	0.995507	0.685714	0.891088	0.375	0.952436	0.987346
AKR1E2	164.699	162.997	1.01044	0.0149814	163.639	161.684	1.01209	0.0173377	0.709138	0.899108	0.885714	0.96461	0.5625	0.74894	0.917984
AKR7A2	4625.45	4358.26	1.06131	0.0858412	4664.86	4296.07	1.08585	0.118819	0.315605	0.661969	0.485714	0.787803	0.3125	0.195788	0.515203
AKR7A3	1072.57	1164.64	0.920941	-0.118819	1038.02	1134.45	0.914992	-0.128169	0.178515	0.521662	0.2	0.537634	0.8125	0.110447	0.3814
AKR7L	147.088	144.401	1.0186	0.0265926	147.966	145.355	1.01796	0.0256841	0.650242	0.871676	0.485714	0.787803	0.3125	0.673986	0.882306
AKT1	3030.42	3079.48	0.984071	-0.0231654	3079.86	3060.76	1.00624	0.00897266	0.872832	0.961239	1	1	0.5	0.8834	0.965639
AKT1S1	250.099	242.296	1.0322	0.0457263	247.354	244.067	1.01347	0.0192998	0.776525	0.928618	1	1	0.5	0.743658	0.91558
AKT2	165.171	150.552	1.09711	0.133705	165.458	153.833	1.07557	0.105097	0.192046	0.539948	0.342857	0.685322	0.25	0.113526	0.387037
AKT3	187.98	191.187	0.98323	-0.0243996	187.778	191.511	0.980508	-0.0283993	0.403434	0.731447	0.685714	0.891088	0.625	0.603872	0.847549
AKTIP	5314.41	5298.54	1.003	0.0043148	5370.45	5389.93	0.996386	-0.00522296	0.932811	0.980645	0.885714	0.96461	0.5625	0.933691	0.981257
ALAD	736.283	805.062	0.914567	-0.12884	738.648	781.979	0.944587	-0.0822439	0.273125	0.62461	0.2	0.537634	0.8125	0.242486	0.571942
ALAS1	409.443	276.84	1.47898	0.564607	408.434	274.336	1.48881	0.574156	8.91193e-05	0.012282	0.0285714	0.20544	0	4.5529e-07	3.83542e-05
ALAS2	160.299	162.768	0.984832	-0.0220507	164.083	165.048	0.994152	-0.00846226	0.900836	0.970323	0.885714	0.96461	0.5625	0.898808	0.970817
ALB	203.873	198.754	1.02576	0.0366868	205.803	202.179	1.01793	0.0256344	0.684144	0.886994	0.485714	0.787803	0.3125	0.677426	0.884106
ALCAM	9129.66	10978.5	0.831595	-0.266046	9570.54	11013.9	0.868951	-0.202654	0.0613446	0.32239	0.114286	0.410457	0.875	0.0130575	0.0988422
ALDH16A1	511.036	503.312	1.01535	0.021972	503.891	507.968	0.991974	-0.0116253	0.895278	0.968542	1	1	0.5	0.855055	0.956462
ALDH18A1	2212.65	2008.77	1.1015	0.139465	2161.14	2011.59	1.07434	0.103455	0.228423	0.579318	0.2	0.537634	0.1875	0.169178	0.479214
ALDH1A1	8421.24	9831.09	0.856593	-0.223319	8452.85	9852.8	0.857914	-0.221096	0.000588216	0.0306009	0.0285714	0.20544	1	0.000980781	0.0149024
ALDH1A2	162.536	173.269	0.93806	-0.0922485	159.511	172.726	0.923494	-0.114826	0.0376891	0.253536	0.0285714	0.20544	1	0.0602939	0.270354
ALDH1A3	10858.9	11281.2	0.962561	-0.0550501	10596.9	11224	0.944126	-0.082948	0.196856	0.545612	0.11021	0.410457	0.875	0.178191	0.492448
ALDH1B1	393.29	404.658	0.971907	-0.0411101	389.465	397.95	0.978679	-0.031093	0.663457	0.876938	0.685714	0.891088	0.625	0.664093	0.877627
ALDH1L1	730.001	921.002	0.792616	-0.335307	719.317	927.934	0.775182	-0.367393	0.0425888	0.269369	0.0285714	0.20544	1	0.000893425	0.013946
ALDH1L2	213.034	225.074	0.946503	-0.0793209	216.363	220.469	0.981374	-0.0271246	0.777074	0.928804	0.685714	0.891088	0.625	0.751449	0.919003
ALDH2	3515.59	4564.1	0.770271	-0.376562	3536.52	4555.7	0.776285	-0.365342	0.000151079	0.0170763	0.0285714	0.20544	1	1.50146e-05	0.000583898
ALDH3A1	11076.7	10652.8	1.03979	0.0562987	11105.5	10447.4	1.06299	0.0881277	0.122006	0.447024	0.342857	0.685322	0.25	0.143331	0.438407
ALDH3A2	6134.18	3751.99	1.63491	0.709215	6062.69	3724.05	1.62798	0.703084	4.67673e-06	0.0044531	0.0285714	0.20544	0	2.06713e-09	6.30615e-07
ALDH3B1	971.547	1001.78	0.969823	-0.044206	940.815	1006.32	0.934902	-0.0971124	0.276679	0.627758	0.485714	0.787803	0.6875	0.196922	0.517105
ALDH3B2	2698.63	2743.35	0.983698	-0.0237121	2697.75	2795.64	0.964987	-0.0514193	0.252557	0.603763	0.191267	0.537634	0.8125	0.368513	0.691556
ALDH4A1	649.181	604.819	1.07335	0.102117	648.78	616.583	1.05222	0.0734345	0.16712	0.508298	0.342857	0.685322	0.25	0.198508	0.519355
ALDH5A1	1896.19	1767.15	1.07302	0.101682	1864.75	1807.87	1.03146	0.0446903	0.657497	0.874335	0.685714	0.891088	0.375	0.555335	0.821087
ALDH6A1	1103.53	924.536	1.1936	0.255319	1107.79	948.222	1.16828	0.224391	0.0647329	0.332012	0.114286	0.410457	0.125	0.0121724	0.0946155
ALDH7A1	3486.27	4299.51	0.810854	-0.302486	3474.57	4289.53	0.810011	-0.303986	0.0127428	0.145973	0.0285714	0.20544	1	0.000595313	0.0102051
ALDH8A1	196.114	191.152	1.02596	0.0369733	195.568	191.744	1.01994	0.0284859	0.475952	0.77925	0.685714	0.891088	0.375	0.594016	0.842146
ALDH9A1	10450.5	10398.3	1.00501	0.00721603	10363.1	10307.2	1.00542	0.00780414	0.894126	0.9684	1	1	0.5	0.897168	0.97007
ALDOA	2576.2	2685.28	0.959378	-0.0598281	2606.01	2645.38	0.985119	-0.0216296	0.784789	0.93124	0.685714	0.891088	0.625	0.736542	0.912106
ALDOB	205.091	197.151	1.04028	0.0569666	202.961	200.026	1.01467	0.0210168	0.802886	0.936724	0.885714	0.96461	0.4375	0.718062	0.904399
ALDOC	1393.16	1063.33	1.31019	0.389774	1428.82	1076.73	1.327	0.40817	0.00450773	0.0849287	0.0285714	0.20544	0	1.67962e-05	0.000641276
ALG1	226.655	226.869	0.999058	-0.00136012	232.928	235.578	0.988753	-0.0163176	0.883859	0.96474	0.885714	0.96461	0.5625	0.845081	0.952786
ALG10	368.135	349.958	1.05194	0.0730525	364.622	356.185	1.02369	0.0337779	0.696258	0.893043	0.685714	0.891088	0.375	0.683664	0.887031
ALG10B	467.41	514.346	0.908745	-0.138053	468.903	513.487	0.913173	-0.131041	0.00520168	0.0914645	0.0285714	0.20544	1	0.0214175	0.139189
ALG11	1366.82	1194.7	1.14407	0.194175	1374.57	1208.25	1.13766	0.186063	0.0201337	0.184554	0.0420664	0.28807	0.03125	0.0082119	0.0715768
ALG12	328.33	317.243	1.03495	0.0495579	323.938	316.459	1.02363	0.0336994	0.65488	0.873832	0.685714	0.891088	0.375	0.657951	0.874927
ALG13	1490.31	1239.8	1.20206	0.265509	1477.71	1252.36	1.17995	0.238723	0.034707	0.243865	0.0571429	0.28807	0.0625	0.00616646	0.0583973
ALG14	990.695	966.981	1.02452	0.0349523	995.951	954.801	1.0431	0.0608747	0.131069	0.459802	0.342857	0.685322	0.25	0.272538	0.605379
ALG1L	405.4	450.115	0.90066	-0.150945	405.536	438.676	0.924454	-0.113327	0.264725	0.617012	0.485714	0.787803	0.6875	0.160883	0.465409
ALG2	342.367	321.098	1.06624	0.0925309	339.74	322.642	1.053	0.0744999	0.0617564	0.323472	0.0571429	0.28807	0.0625	0.175288	0.488548
ALG3	1050.26	925.963	1.13423	0.181716	1037.03	924.735	1.12144	0.165353	0.0241938	0.202671	0.0285714	0.20544	0	0.0109962	0.0882724
ALG5	5199.61	4924.78	1.0558	0.0783431	5138.76	4912.16	1.04613	0.0650603	0.199088	0.547788	0.2	0.537634	0.1875	0.271839	0.604467
ALG6	2930.6	2765.53	1.05969	0.0836372	2885.66	2759.15	1.04585	0.0646758	0.432042	0.750297	0.485714	0.787803	0.3125	0.392071	0.710968
ALG8	1948.42	1831.13	1.06405	0.0895653	1946.26	1829.6	1.06376	0.0891743	0.0738243	0.354488	0.0571429	0.28807	0.0625	0.124506	0.407439
ALG9	2580.24	2324.09	1.11021	0.150838	2526.54	2361.41	1.06993	0.097512	0.233976	0.586358	0.38363	0.765069	0.28125	0.181863	0.497693
ALK	219.666	196.984	1.11514	0.157231	223.485	202.798	1.10201	0.14014	0.229974	0.581682	0.2	0.537634	0.1875	0.107323	0.374909
ALKBH1	912.942	876.221	1.04191	0.0592278	908.893	895.778	1.01464	0.0209704	0.78139	0.929803	1	1	0.5	0.762355	0.923395
ALKBH2	517.378	483.903	1.06918	0.0965008	520.595	483.539	1.07663	0.106528	0.0848834	0.379134	0.114286	0.410457	0.125	0.0904052	0.341514
ALKBH3	1568	1344.68	1.16607	0.22166	1580.21	1346.94	1.17318	0.23043	0.0106384	0.133766	0.0285714	0.20544	0	0.00276196	0.0327672
ALKBH4	310.178	308.418	1.00571	0.00821278	319.244	307.157	1.03935	0.055685	0.450292	0.761471	0.685714	0.891088	0.375	0.408046	0.724386
ALKBH5	10152.1	10424.6	0.973857	-0.0382183	10297.5	10340.8	0.995815	-0.00605058	0.911654	0.973586	1	1	0.5	0.909888	0.974369
ALKBH6	1101.03	773.126	1.42413	0.510078	1161.62	767.696	1.51312	0.597526	0.0478124	0.283801	0.0285714	0.20544	0	0.000176625	0.00400426
ALKBH7	774.377	678.173	1.14186	0.191383	753.438	668.478	1.12709	0.172608	0.0595435	0.317132	0.114286	0.410457	0.125	0.026457	0.15935
ALKBH8	727.327	712.107	1.02137	0.0305093	733.987	709.879	1.03396	0.0481823	0.567129	0.831284	0.885714	0.96461	0.4375	0.467529	0.766522
ALLC	157.371	154.399	1.01925	0.0275051	156.716	155.31	1.00905	0.0130014	0.681866	0.886112	0.685714	0.891088	0.375	0.812919	0.940384
ALMS1	316.044	364.654	0.866697	-0.2064	316.54	358.748	0.882347	-0.180582	0.223129	0.573464	0.2	0.537634	0.8125	0.0898136	0.340384
ALMS1P	191.735	194.262	0.986992	-0.01889	187.407	204.307	0.917278	-0.124569	0.346348	0.689142	0.685714	0.891088	0.625	0.200577	0.521809
ALOX12	181.807	179.715	1.01164	0.0166979	183.313	180.256	1.01696	0.0242636	0.701301	0.894983	0.885714	0.96461	0.4375	0.725846	0.907392
ALOX12B	188.337	161.829	1.1638	0.218839	186.975	159.135	1.17494	0.232592	0.0642645	0.330765	0.2	0.537634	0.1875	0.0087143	0.0749373
ALOX12P2	162.944	158.953	1.02511	0.0357736	163.225	159.063	1.02617	0.0372698	0.338277	0.681586	0.485714	0.787803	0.3125	0.496045	0.786334
ALOX15	223.327	284.079	0.786143	-0.347136	220.788	283.07	0.779976	-0.358498	4.38289e-05	0.00956383	0.0285714	0.20544	1	9.98975e-06	0.00041965
ALOX15B	1773.99	865.045	2.05075	1.03615	1773.72	871.602	2.03501	1.02504	0.00135767	0.04523	0.0285714	0.20544	0	1.41608e-09	4.63501e-07
ALOX5	426.583	842.063	0.506592	-0.981104	427.473	805.96	0.530389	-0.914876	0.000859601	0.0364114	0.0285714	0.20544	1	1.23076e-08	2.31574e-06
ALOX5AP	258.645	463.831	0.557629	-0.842623	261.061	466.177	0.560003	-0.836495	4.31735e-05	0.0094867	0.0285714	0.20544	1	2.05999e-08	3.46144e-06
ALOXE3	462.048	313.32	1.47468	0.560404	456.792	306.19	1.49186	0.577114	2.94795e-05	0.00814583	0.0285714	0.20544	0	1.87502e-07	1.90055e-05
ALPI	205.788	182.314	1.12875	0.174732	207.752	190.833	1.08866	0.122553	0.437136	0.753445	0.685714	0.891088	0.375	0.292297	0.6243
ALPK1	1063.43	1082.47	0.982408	-0.0256061	1065.23	1086.86	0.980097	-0.0290038	0.523374	0.807218	0.485714	0.787803	0.6875	0.593634	0.841977
ALPK2	157.879	155.962	1.01229	0.0176236	154.223	154.193	1.00019	0.000277896	0.996454	0.998557	0.885714	0.96461	0.5625	0.998582	0.999501
ALPK3	177.898	162.123	1.0973	0.133959	175.283	172.475	1.01628	0.0233029	0.898665	0.969606	0.685714	0.891088	0.375	0.79154	0.93373
ALPL	935.177	1716.48	0.544822	-0.876144	923.547	1693.67	0.545293	-0.874895	0.0167827	0.168786	0.0285714	0.20544	1	1.57111e-06	9.83414e-05
ALPP	2554.51	2722.54	0.938283	-0.0919054	2531.04	2886.48	0.87686	-0.189581	0.303837	0.652083	0.485714	0.787803	0.6875	0.12935	0.41579
ALPPL2	176.647	186.342	0.947969	-0.0770879	177.076	182.848	0.968434	-0.046275	0.652439	0.87275	0.885714	0.96461	0.5625	0.588571	0.839573
ALS2	3872.27	3932.45	0.984696	-0.0222501	3934.66	3926.95	1.00196	0.00283155	0.965155	0.990305	1	1	0.5	0.973694	0.992616
ALS2CL	294.377	258.695	1.13793	0.186411	293.949	265.559	1.1069	0.146531	0.0971811	0.40363	0.114286	0.410457	0.125	0.0507822	0.24291
ALS2CR11	157.723	151.901	1.03833	0.0542589	158.48	154.175	1.02792	0.0397337	0.502792	0.794176	0.342857	0.685322	0.25	0.497763	0.787141
ALS2CR12	256.343	284.086	0.902342	-0.148254	250.068	286.235	0.873646	-0.19488	0.0535401	0.300901	0.0571429	0.28807	0.9375	0.0176787	0.123007
ALS2CR14	679.694	664.91	1.02224	0.0317278	700.692	661.507	1.05924	0.0830242	0.418429	0.741224	0.685714	0.891088	0.375	0.324853	0.655484
ALS2CR16	208.338	222.019	0.938378	-0.0917585	207.539	223.793	0.92737	-0.108783	0.169086	0.510698	0.2	0.537634	0.8125	0.113091	0.386556
ALS2CR4	2897.42	3201.42	0.905041	-0.143944	2895.89	3182	0.910084	-0.135929	0.00954413	0.126325	0.029401	0.207465	1	0.0186037	0.12679
ALS2CR8	386.609	424.006	0.911803	-0.133206	392.873	413.403	0.950338	-0.0734875	0.334411	0.678145	0.485714	0.787803	0.6875	0.302558	0.634992
ALX1	401.376	369.003	1.08773	0.121322	403.135	366.25	1.10071	0.138438	0.044457	0.274608	0.0285714	0.20544	0	0.0315485	0.178886
ALX3	179.958	192.509	0.934805	-0.0972631	179.724	191.925	0.936432	-0.0947536	0.0864024	0.381956	0.2	0.537634	0.8125	0.117786	0.395293
ALX4	147.754	149.245	0.990009	-0.0144865	147.004	149.27	0.984817	-0.0220718	0.650649	0.872016	0.485714	0.787803	0.6875	0.677672	0.884255
AMAC1	183.83	171.14	1.07415	0.103195	183.745	168.49	1.09054	0.125036	0.192976	0.541111	0.2	0.537634	0.1875	0.106013	0.372533
AMAC1L1	161.712	167.359	0.966256	-0.0495228	165.484	168.686	0.981016	-0.0276511	0.86178	0.957797	0.685714	0.891088	0.625	0.925155	0.979092
AMAC1L2	193.167	181.315	1.06537	0.0913481	191.888	187.151	1.02531	0.0360617	0.541241	0.81722	0.342857	0.685322	0.25	0.534297	0.809208
AMAC1L3	351.37	333.969	1.05211	0.0732793	352.228	347.139	1.01466	0.0209955	0.850992	0.954552	0.342857	0.685322	0.25	0.708504	0.900226
AMACR	503.565	640.27	0.786489	-0.346501	502.676	622.71	0.807238	-0.308933	0.0171521	0.170253	0.0285714	0.20544	1	0.000586566	0.0100937
AMBN	150.114	143.728	1.04443	0.062713	150.254	143.516	1.04695	0.0661917	0.0261421	0.210679	0.0285714	0.20544	0	0.210834	0.534561
AMBP	178.232	161.544	1.1033	0.14183	174.403	162.479	1.07339	0.102176	0.160779	0.499754	0.114286	0.410457	0.125	0.135932	0.426966
AMBRA1	253.078	235.617	1.07411	0.103137	254.446	236.261	1.07697	0.106982	0.165026	0.505701	0.114286	0.410457	0.125	0.119862	0.39914
AMD1	4718.68	4490.06	1.05092	0.0716488	4772.07	4606.46	1.03595	0.0509578	0.417566	0.741224	0.342857	0.685322	0.25	0.404882	0.721827
AMDHD1	220.692	204.812	1.07754	0.107736	222.961	207.948	1.07219	0.100564	0.051595	0.295142	0.114286	0.410457	0.125	0.0901188	0.340965
AMDHD2	188.683	213.726	0.882827	-0.179797	189.051	210.127	0.899701	-0.152483	0.0276199	0.216457	0.0571429	0.28807	0.9375	0.0190228	0.128598
AMELX	158.362	147.899	1.07075	0.0986183	154.809	152.465	1.01537	0.0220099	0.785915	0.931852	0.885714	0.96461	0.4375	0.735814	0.91181
AMELY	161.454	174.889	0.923181	-0.115315	164.7	172.037	0.957354	-0.0628763	0.275341	0.626614	0.485714	0.787803	0.6875	0.309787	0.641542
AMFR	1551.72	1399.13	1.10906	0.149334	1562.29	1397.21	1.11815	0.161112	0.0382158	0.25517	0.0571429	0.28807	0.0625	0.0221608	0.142416
AMH	143.559	154.726	0.927827	-0.108073	145.331	154.008	0.943658	-0.0836634	0.158143	0.496322	0.114286	0.410457	0.875	0.178654	0.49338
AMHR2	140.616	139.474	1.00819	0.0117731	142.172	141.694	1.00337	0.00485788	0.926035	0.97828	0.885714	0.96461	0.4375	0.916108	0.975894
AMICA1	159.229	156.783	1.0156	0.0223318	159.417	157.892	1.00966	0.0138705	0.852348	0.954982	0.685714	0.891088	0.375	0.801716	0.936509
AMIGO1	221.373	217.444	1.01807	0.025836	222.981	215.928	1.03266	0.0463684	0.387213	0.718963	0.485714	0.787803	0.3125	0.426788	0.73838
AMIGO2	201.382	193.516	1.04065	0.0574849	198.421	194.156	1.02197	0.0313492	0.569353	0.832636	0.685714	0.891088	0.375	0.616614	0.855032
AMIGO3	148.132	144.881	1.02244	0.0320174	149.369	146.971	1.01631	0.0233441	0.563691	0.829413	0.485714	0.787803	0.3125	0.66036	0.87592
AMMECR1	1627.61	1545.98	1.0528	0.0742367	1635.49	1556.47	1.05077	0.0714489	0.245353	0.596922	0.342857	0.685322	0.25	0.231816	0.559345
AMMECR1L	2919.74	2542.44	1.1484	0.199622	2892.58	2542.66	1.13762	0.186019	0.0326129	0.236447	0.0571429	0.28807	0.0625	0.0115511	0.0914019
AMN	144.096	150.766	0.955756	-0.0652858	142.264	151.504	0.939014	-0.0907821	0.146413	0.479966	0.2	0.537634	0.8125	0.135994	0.426991
AMN1	1010.81	854.949	1.1823	0.241602	991.311	832.37	1.19095	0.252113	0.0642538	0.330764	0.114286	0.410457	0.125	0.0132503	0.0998473
AMOT	1495.4	2900.08	0.51564	-0.955563	1464.19	2963.49	0.494077	-1.01719	3.68133e-05	0.00910704	0.0285714	0.20544	1	6.73262e-09	1.54734e-06
AMOTL1	171.896	178.193	0.964663	-0.0519035	169.388	176.648	0.9589	-0.0605474	0.259955	0.612025	0.2	0.537634	0.8125	0.317642	0.649041
AMOTL2	311.976	278.537	1.12005	0.163567	316.742	289.324	1.09477	0.130625	0.151348	0.486585	0.2	0.537634	0.1875	0.0845076	0.32876
AMPD1	147.636	140.731	1.04907	0.0691083	146.073	140.808	1.03739	0.052959	0.27951	0.629859	0.485714	0.787803	0.3125	0.350142	0.67673
AMPD2	140.469	134.566	1.04387	0.0619364	139.73	135.989	1.02751	0.0391544	0.373717	0.709653	0.485714	0.787803	0.3125	0.497247	0.787141
AMPD3	251.191	243.062	1.03345	0.0474618	251.638	240.447	1.04654	0.065629	0.105653	0.419116	0.114286	0.410457	0.125	0.235558	0.563638
AMPH	182.534	183.761	0.993321	-0.00966746	181.1	183.017	0.989526	-0.0151899	0.734569	0.910366	1	1	0.5	0.799688	0.935941
AMT	301.344	315.645	0.954692	-0.0668933	300.023	313.202	0.957922	-0.0620202	0.294039	0.64401	0.663117	0.891088	0.625	0.322141	0.653415
AMTN	343.121	402.925	0.851575	-0.231795	343.925	407.724	0.843524	-0.2455	0.000913663	0.0371517	0.0285714	0.20544	1	0.000558071	0.00968824
AMY1A	1832.78	1817.64	1.00833	0.0119679	1786.33	1775.83	1.00591	0.00850607	0.938075	0.982027	0.685714	0.891088	0.375	0.87117	0.962072
AMY1B	1005.11	1250.01	0.804083	-0.314584	1016.92	1245.76	0.816304	-0.292822	0.0113189	0.138199	0.0285714	0.20544	1	0.00111075	0.0164013
AMY1C	4944.74	4649.08	1.06359	0.0889486	4737.02	4593.63	1.03122	0.044347	0.819558	0.943095	0.685714	0.891088	0.375	0.731824	0.909781
AMY2A	872.445	1111.75	0.784751	-0.349694	883.334	1115.19	0.792093	-0.336258	0.0357723	0.247437	0.0571429	0.28807	0.9375	0.00263876	0.0316883
AMY2B	534.032	588.677	0.907173	-0.140551	521.682	603.515	0.864407	-0.210218	0.129575	0.458491	0.114286	0.410457	0.875	0.0396997	0.207919
AMZ1	142.638	146.405	0.974267	-0.0376107	140.51	146.77	0.957346	-0.0628884	0.253937	0.604944	0.685714	0.891088	0.625	0.303367	0.635746
AMZ2	2882.25	3151.25	0.914636	-0.128731	2937.5	3142.39	0.9348	-0.0972707	0.187422	0.534569	0.342857	0.685322	0.75	0.15182	0.452136
ANAPC1	1164.35	1084.22	1.0739	0.102866	1147.82	1117.69	1.02696	0.0383747	0.57051	0.83319	0.885714	0.96461	0.4375	0.551618	0.818643
ANAPC10	2407.1	2165.12	1.11176	0.152851	2414.49	2187.96	1.10353	0.142127	0.00859185	0.119935	0.0285714	0.20544	0	0.019617	0.131206
ANAPC11	973.492	988.496	0.984821	-0.0220661	1017.9	969.7	1.04971	0.069991	0.533044	0.812719	0.885714	0.96461	0.4375	0.446039	0.752572
ANAPC13	10150.5	9832.53	1.03234	0.0459156	10313.6	10066.7	1.02453	0.0349556	0.686075	0.88798	0.885714	0.96461	0.4375	0.629136	0.862168
ANAPC2	160.508	161.021	0.996811	-0.00460862	160.05	159.824	1.00142	0.0020424	0.949713	0.985759	0.885714	0.96461	0.5625	0.957736	0.988679
ANAPC4	2344.57	2298.96	1.01984	0.0283423	2327.28	2283.53	1.01916	0.0273794	0.581941	0.83855	0.685714	0.891088	0.375	0.651208	0.871628
ANAPC5	3631.59	3390.36	1.07115	0.0991614	3610.04	3388.03	1.06553	0.0915684	0.134372	0.464109	0.146489	0.524975	0.15625	0.137746	0.429652
ANAPC7	596.904	549.073	1.08711	0.120501	602.983	544.323	1.10777	0.147654	0.128361	0.456832	0.114286	0.410457	0.125	0.062981	0.277014
ANG	631.325	666.723	0.946907	-0.078705	624.171	652.959	0.955911	-0.0650524	0.524086	0.807731	0.485714	0.787803	0.6875	0.407851	0.724122
ANGEL1	616.164	528.094	1.16677	0.22252	614.864	545.515	1.12713	0.17265	0.0484903	0.285758	0.114286	0.410457	0.125	0.0204194	0.135021
ANGEL2	3382.43	3459.41	0.977748	-0.0324657	3407.28	3453.36	0.986658	-0.0193779	0.660743	0.875548	0.885714	0.96461	0.5625	0.740946	0.914418
ANGPT1	443.612	731.556	0.606395	-0.721671	443.509	725.219	0.611552	-0.709453	0.000147227	0.0167615	0.0285714	0.20544	1	1.33119e-08	2.4319e-06
ANGPT2	142.278	148.649	0.957138	-0.0632008	143.648	148.57	0.966868	-0.0486094	0.181655	0.526871	0.342857	0.685322	0.75	0.362625	0.6867
ANGPT4	131.223	136.231	0.963238	-0.0540351	133.452	133.438	1.0001	0.000151129	0.998136	0.998968	0.885714	0.96461	0.5625	0.971037	0.992332
ANGPTL1	142.687	140.977	1.01213	0.0173923	143.927	142.281	1.01157	0.0165939	0.782326	0.930121	1	1	0.5	0.780312	0.929954
ANGPTL2	174.082	176.592	0.985783	-0.0206573	174.369	179.683	0.970425	-0.0433112	0.590738	0.84316	0.485714	0.787803	0.6875	0.575722	0.831907
ANGPTL3	157.648	155.235	1.01555	0.0222562	158.229	156.839	1.00887	0.0127341	0.734676	0.910368	0.685714	0.891088	0.375	0.802076	0.936558
ANGPTL4	923.349	1122.1	0.822874	-0.281256	939.893	1134.54	0.828432	-0.271545	0.00761572	0.112454	0.0285714	0.20544	1	0.000871912	0.0136986
ANGPTL5	152.097	158.615	0.958909	-0.0605336	151.264	155.637	0.9719	-0.04112	0.424247	0.745105	0.342857	0.685322	0.75	0.496868	0.787044
ANGPTL6	170.011	168.58	1.00849	0.0121926	171.501	167.718	1.02256	0.0321819	0.606717	0.850301	0.685714	0.891088	0.375	0.593862	0.842074
ANGPTL7	146.987	141.073	1.04192	0.0592451	147.858	143.156	1.03285	0.0466287	0.399708	0.728244	0.485714	0.787803	0.3125	0.446149	0.752572
ANK1	175.451	164.226	1.06835	0.0953854	175.339	164.763	1.06419	0.0897528	0.0680775	0.340754	0.0571429	0.28807	0.0625	0.124626	0.407577
ANK2	165.967	167.449	0.991154	-0.0128182	168.281	167.602	1.00405	0.00582807	0.907991	0.972723	0.885714	0.96461	0.4375	0.915743	0.975894
ANK3	1101.07	1249.75	0.881036	-0.182726	1105.86	1240.16	0.891706	-0.165359	0.0634238	0.328497	0.114286	0.410457	0.875	0.0266758	0.160256
ANKAR	212.73	220.609	0.964284	-0.0524699	213.232	219.209	0.972735	-0.0398816	0.405327	0.732449	0.485714	0.787803	0.6875	0.497469	0.787141
ANKDD1A	380.966	316.724	1.20283	0.266438	378.857	321.153	1.17968	0.238393	0.0087773	0.121178	0.0285714	0.20544	0	0.00108931	0.0161531
ANKFN1	136.853	145.805	0.938601	-0.0914159	137.194	145.231	0.944656	-0.0821385	0.119123	0.442968	0.114286	0.410457	0.875	0.165133	0.47244
ANKFY1	936.555	989.267	0.946716	-0.078996	928.583	991.924	0.936143	-0.0951985	0.0861671	0.381659	0.114286	0.410457	0.875	0.115595	0.390641
ANKH	158.169	155.963	1.01415	0.0202658	157.928	153.909	1.02611	0.0371868	0.491374	0.788075	0.485714	0.787803	0.3125	0.539974	0.811944
ANKHD1	883.977	804.912	1.09823	0.135178	890.551	800.877	1.11197	0.153117	0.135248	0.465661	0.114286	0.410457	0.125	0.0557933	0.257322
ANKHD1-EIF4EBP3	301.541	302.063	0.998272	-0.00249491	302.873	314.267	0.963746	-0.0532758	0.583386	0.838988	1	1	0.5	0.531234	0.807373
ANKIB1	5046.3	4622.74	1.09163	0.12648	5041.94	4514.76	1.11677	0.159329	0.0243082	0.203355	0.0285714	0.20544	0	0.0167879	0.118435
ANKK1	237.159	244.078	0.971652	-0.0414882	236.722	240.368	0.984831	-0.0220512	0.769598	0.925524	0.342857	0.685322	0.75	0.802394	0.936622
ANKLE1	160.885	159.314	1.00986	0.0141553	160.011	159.717	1.00184	0.00265512	0.959059	0.988327	1	1	0.5	0.965121	0.990287
ANKLE2	4171.6	4309.02	0.968108	-0.0467605	4148.47	4275.59	0.97027	-0.0435422	0.392888	0.722863	0.485714	0.787803	0.6875	0.448286	0.754297
ANKMY1	916.288	1204.01	0.761027	-0.39398	939.189	1193.96	0.786619	-0.346264	0.00930113	0.125219	0.0285714	0.20544	1	0.000571872	0.00989502
ANKMY2	2368.4	2570.32	0.921443	-0.118033	2400.43	2666.99	0.900052	-0.151919	0.13554	0.466275	0.114286	0.410457	0.875	0.0522009	0.247176
ANKRA2	4226.84	3760.34	1.12406	0.168715	4265.14	3875.7	1.10048	0.138137	0.0612868	0.322302	0.2	0.537634	0.1875	0.0346367	0.189973
ANKRD1	153.518	174.835	0.878073	-0.187587	154.248	173.004	0.891586	-0.165554	0.1032	0.414622	0.114286	0.410457	0.875	0.0411896	0.212627
ANKRD10	2331.65	2223.25	1.04876	0.0686792	2303.28	2324.86	0.990721	-0.0134492	0.888647	0.965959	0.885714	0.96461	0.4375	0.891756	0.968622
ANKRD11	1518.32	1609.94	0.943087	-0.0845378	1520.21	1586.99	0.957919	-0.0620248	0.490196	0.787592	0.685714	0.891088	0.625	0.405354	0.722135
ANKRD12	3397.18	3403.48	0.99815	-0.00267159	3328.67	3405.42	0.977461	-0.0328896	0.57087	0.833435	0.685714	0.891088	0.625	0.586285	0.83815
ANKRD13A	7590.48	8641.58	0.878368	-0.187103	7485.35	8800.93	0.850519	-0.233585	0.0132692	0.148698	0.0285714	0.20544	1	0.00324788	0.0369496
ANKRD13B	211.391	203.393	1.03933	0.0556487	211.555	203.159	1.04133	0.0584218	0.357772	0.697543	0.485714	0.787803	0.3125	0.330832	0.660709
ANKRD13C	1979.56	1549.26	1.27774	0.353597	1961.94	1538.85	1.27493	0.350423	0.000415185	0.0256305	0.0285714	0.20544	0	2.6061e-05	0.000904849
ANKRD13D	198.888	197.582	1.00661	0.00950598	199.072	197.642	1.00723	0.0103966	0.795233	0.934676	1	1	0.5	0.853804	0.956136
ANKRD16	419.809	382.434	1.09773	0.134523	420.544	380.572	1.10503	0.144089	0.00666888	0.104202	0.0285714	0.20544	0	0.0151515	0.109617
ANKRD17	3266.82	3047.56	1.07195	0.100232	3261.15	3112.72	1.04769	0.0672061	0.337222	0.68087	0.485714	0.787803	0.3125	0.316809	0.64797
ANKRD18A	200.41	258.594	0.774998	-0.367735	199.559	256.988	0.776529	-0.364888	0.00485372	0.0881862	0.0285714	0.20544	1	0.000123869	0.00305272
ANKRD18B	163.047	163.93	0.994612	-0.00779469	160.918	161.867	0.99414	-0.00847885	0.868917	0.960689	1	1	0.5	0.877178	0.963801
ANKRD19	152.827	156.251	0.978091	-0.0319589	149.709	156.579	0.956123	-0.0647312	0.338016	0.681552	0.342857	0.685322	0.75	0.313848	0.645697
ANKRD2	151.102	154.024	0.981028	-0.0276344	149.395	153.002	0.976425	-0.0344192	0.559503	0.826472	0.885714	0.96461	0.5625	0.59576	0.843466
ANKRD20A1	198.257	249.415	0.794887	-0.331179	198.497	256.524	0.773797	-0.369972	0.0263964	0.211642	0.0285714	0.20544	1	0.000189036	0.00422995
ANKRD20A2	140.619	134.872	1.04261	0.0602042	139.895	135.327	1.03376	0.0478964	0.427539	0.74751	0.485714	0.787803	0.3125	0.441006	0.749372
ANKRD20A3	157.1	158.587	0.990621	-0.0135951	155.679	159.347	0.97698	-0.0335987	0.569468	0.832636	0.885714	0.96461	0.5625	0.606836	0.849165
ANKRD20A4	138.354	135.538	1.02078	0.0296657	136.814	136.756	1.00042	0.000612385	0.987616	0.996336	0.685714	0.891088	0.375	0.999068	0.999663
ANKRD20B	172.184	171.211	1.00568	0.00817645	172.214	170.347	1.01096	0.0157291	0.627166	0.859863	0.885714	0.96461	0.4375	0.760382	0.922682
ANKRD21	145.659	143.936	1.01197	0.0171699	148.673	148.18	1.00333	0.00479897	0.951375	0.986168	0.885714	0.96461	0.4375	0.935508	0.981949
ANKRD22	1750.28	1617.43	1.08214	0.113881	1754.07	1623.35	1.08052	0.111732	0.183019	0.52891	0.342857	0.685322	0.25	0.119801	0.398993
ANKRD23	239.35	242.838	0.985634	-0.0208765	238.501	244.098	0.977071	-0.033464	0.558068	0.825945	0.885714	0.96461	0.5625	0.560806	0.82425
ANKRD24	174.04	167.694	1.03784	0.0535864	172.556	170.99	1.00916	0.0131594	0.842117	0.950774	0.685714	0.891088	0.375	0.806849	0.938456
ANKRD26	453.797	407.091	1.11473	0.156695	439.986	412.935	1.06551	0.0915448	0.313858	0.660023	0.342857	0.685322	0.25	0.245795	0.575715
ANKRD27	1380.14	1323.68	1.04265	0.0602531	1379.93	1297.02	1.06393	0.0893994	0.375309	0.710548	0.685714	0.891088	0.375	0.260689	0.592203
ANKRD28	1189.24	1216.11	0.977909	-0.032228	1188.07	1215.29	0.977596	-0.0326901	0.694638	0.892533	0.685714	0.891088	0.625	0.702697	0.897202
ANKRD29	1388.6	987.453	1.40624	0.491842	1385.61	1009.83	1.37212	0.456404	0.000185395	0.0187851	0.0285714	0.20544	0	2.6391e-06	0.000148612
ANKRD30A	141.834	143.178	0.990609	-0.0136118	141.304	142.68	0.990352	-0.0139872	0.625161	0.859151	0.885714	0.96461	0.5625	0.785323	0.931946
ANKRD30B	4281.22	4544.33	0.942101	-0.0860468	4257.15	4480.67	0.950114	-0.0738273	0.418621	0.741224	1	1	0.53125	0.298667	0.630477
ANKRD31	152.133	155.299	0.979617	-0.0297098	153.555	154.203	0.995801	-0.00607002	0.910867	0.973261	0.885714	0.96461	0.5625	0.933936	0.981269
ANKRD32	755.291	793.803	0.951484	-0.0717485	761.05	787.135	0.966861	-0.0486199	0.567435	0.831455	0.885714	0.96461	0.5625	0.533282	0.808536
ANKRD33	6521.29	6861.74	0.950383	-0.0734184	6483.68	6892.66	0.940664	-0.0882478	0.174408	0.517396	0.342857	0.685322	0.75	0.160484	0.464892
ANKRD34A	278.868	260.101	1.07215	0.100507	275.529	261.095	1.05528	0.0776294	0.221684	0.571871	0.342857	0.685322	0.25	0.226358	0.55321
ANKRD34B	136.675	140.89	0.970083	-0.0438192	135.106	140.871	0.959076	-0.0602833	0.540383	0.816914	0.685714	0.891088	0.625	0.489108	0.781846
ANKRD34C	163.59	159.494	1.02568	0.036578	160.29	160.544	0.998421	-0.00228032	0.968654	0.99142	1	1	0.5	0.960687	0.989354
ANKRD35	1655.11	2603.1	0.635822	-0.653305	1648.44	2527.13	0.652297	-0.6164	0.00187288	0.0539411	0.0285714	0.20544	1	1.45569e-06	9.41167e-05
ANKRD36	238.669	227.856	1.04745	0.0668874	236.048	235.62	1.00182	0.00262183	0.976241	0.993105	0.885714	0.96461	0.4375	0.931134	0.980795
ANKRD36B	478.375	451.214	1.0602	0.0843318	487.631	493.47	0.988169	-0.0171705	0.919723	0.977028	0.342857	0.685322	0.25	0.996886	0.999031
ANKRD37	2338.59	2982.43	0.784123	-0.350849	2412.29	3004.93	0.802776	-0.31693	0.00944081	0.125699	0.0285714	0.20544	1	0.000671877	0.0112237
ANKRD38	3565.6	4770.87	0.747369	-0.420108	3494.21	4685.92	0.745682	-0.423367	0.00118256	0.0424184	0.0285714	0.20544	1	3.18455e-05	0.00104155
ANKRD39	739.348	762.905	0.969122	-0.0452494	753.304	744.121	1.01234	0.0176949	0.837457	0.948919	0.885714	0.96461	0.5625	0.836048	0.949348
ANKRD40	739.675	592.609	1.24817	0.319811	734.018	581.546	1.26218	0.335923	0.00109212	0.0404201	0.0285714	0.20544	0	5.65073e-05	0.00162598
ANKRD41	158.105	155.806	1.01476	0.0211348	158.527	155.692	1.01821	0.0260353	0.649197	0.871298	0.685714	0.891088	0.375	0.662877	0.877044
ANKRD42	251.885	250.972	1.00364	0.00523602	253.51	254.516	0.996051	-0.00570881	0.92197	0.977277	0.885714	0.96461	0.4375	0.940403	0.983023
ANKRD43	355.393	348.38	1.02013	0.0287567	358.495	345.859	1.03654	0.0517708	0.671449	0.880564	1	1	0.5	0.488662	0.781651
ANKRD44	155.05	164.699	0.941414	-0.0870991	156.176	163.586	0.954706	-0.066872	0.248028	0.599684	0.342857	0.685322	0.75	0.281776	0.614346
ANKRD45	148.893	160.245	0.929156	-0.106007	150.929	162.964	0.926154	-0.110676	0.41607	0.740429	0.885714	0.96461	0.5625	0.289498	0.622093
ANKRD46	3087.56	2839.56	1.08734	0.1208	3108.43	2872.98	1.08195	0.113637	0.0452717	0.276918	0.114286	0.410457	0.125	0.0608467	0.271698
ANKRD47	177.042	168.768	1.04903	0.0690511	177.11	172.184	1.02861	0.0406967	0.589503	0.842354	0.685714	0.891088	0.375	0.578084	0.833595
ANKRD49	1979.99	1857.25	1.06609	0.0923298	1978.28	1907.5	1.03711	0.0525626	0.540813	0.816914	0.342857	0.685322	0.25	0.425484	0.73763
ANKRD5	173.731	165.992	1.04662	0.0657436	173.763	167.152	1.03955	0.0559559	0.166038	0.506872	0.342857	0.685322	0.25	0.29772	0.630134
ANKRD50	1206.89	1531.66	0.787966	-0.343794	1182.07	1559.35	0.758051	-0.399633	0.00329012	0.0720936	0.0285714	0.20544	1	0.000116066	0.00291297
ANKRD52	287.091	263.652	1.0889	0.122872	300.108	268.927	1.11595	0.158267	0.36011	0.699684	0.485714	0.787803	0.3125	0.192221	0.510565
ANKRD53	199.084	199.85	0.996166	-0.00554178	203.727	205.703	0.990392	-0.0139291	0.85295	0.955146	1	1	0.5	0.8597	0.95766
ANKRD54	679.713	776.392	0.875476	-0.191861	689.159	754.738	0.913111	-0.131137	0.337505	0.681035	0.342857	0.685322	0.75	0.205608	0.528346
ANKRD55	136.525	143.257	0.953006	-0.0694428	133.691	140.425	0.952051	-0.0708897	0.321462	0.667391	0.2	0.537634	0.8125	0.296491	0.628591
ANKRD56	588.918	727.569	0.809432	-0.305018	586.066	750.037	0.781383	-0.355899	0.0359289	0.248014	0.0285714	0.20544	1	0.00045267	0.00823613
ANKRD57	7599.26	8052.33	0.943735	-0.0835462	7736.55	8054.23	0.960558	-0.0580557	0.485379	0.784422	0.342857	0.685322	0.75	0.414345	0.730122
ANKRD58	181.307	183.971	0.985523	-0.0210392	184.546	185.153	0.996724	-0.00473423	0.919141	0.976773	0.885714	0.96461	0.4375	0.940714	0.983086
ANKRD6	1060.62	1009.92	1.0502	0.0706701	1082.01	1005.15	1.07646	0.1063	0.247967	0.599678	0.342857	0.685322	0.25	0.166715	0.474976
ANKRD7	187.35	179.317	1.0448	0.063231	187.866	175.557	1.07011	0.0977643	0.219549	0.569668	0.342857	0.685322	0.25	0.165939	0.473781
ANKRD9	1738.53	1439.76	1.20751	0.272036	1703.05	1431.83	1.18942	0.250259	0.0117274	0.140327	0.0285714	0.20544	0	0.000956755	0.0146507
ANKS1A	3350.11	3679.75	0.910417	-0.135401	3372.65	3649.89	0.92404	-0.113973	0.0429918	0.270015	0.114286	0.410457	0.875	0.0634196	0.278165
ANKS1B	166.273	173.293	0.959493	-0.059656	168.692	174.487	0.966788	-0.0487283	0.158674	0.497089	0.2	0.537634	0.8125	0.363629	0.687679
ANKS3	183.367	197.942	0.926365	-0.110347	178.426	198.461	0.899046	-0.153533	0.0907489	0.390993	0.0571429	0.28807	0.9375	0.0389569	0.205111
ANKS4B	157.901	151.126	1.04483	0.0632631	159.371	151.265	1.05359	0.0753112	0.0258897	0.209871	0.0285714	0.20544	0	0.157735	0.460927
ANKS6	200.716	207.432	0.96762	-0.0474871	199.884	204.829	0.975861	-0.0352529	0.304127	0.652216	0.2	0.537634	0.8125	0.514972	0.797233
ANKZF1	446.885	461.652	0.968014	-0.0469004	447.121	461.983	0.96783	-0.0471749	0.418728	0.741224	0.485714	0.787803	0.6875	0.435979	0.745814
ANLN	1441.94	1774.25	0.812704	-0.299197	1490.16	1780.21	0.837074	-0.256572	0.0294731	0.224292	0.114286	0.410457	0.875	0.00352112	0.0393879
ANO1	1499.14	1272.85	1.17778	0.236072	1474.02	1317.59	1.11872	0.161855	0.372089	0.708687	0.485714	0.787803	0.3125	0.236263	0.56468
ANO10	723.317	695.513	1.03998	0.0565511	748.105	692.286	1.08063	0.111872	0.248821	0.600312	0.342857	0.685322	0.25	0.143869	0.439068
ANO2	203.601	202.5	1.00544	0.0078221	202.945	201.504	1.00715	0.0102825	0.874581	0.961714	0.685714	0.891088	0.375	0.896277	0.96975
ANO3	206.164	314.723	0.655066	-0.610289	207.737	317.25	0.654806	-0.61086	0.000603642	0.0310945	0.0285714	0.20544	1	2.14246e-07	2.09402e-05
ANO4	673.683	778.314	0.865567	-0.208282	649.701	782.287	0.830515	-0.267922	0.0653479	0.333559	0.0285714	0.20544	1	0.00936506	0.0788502
ANO5	155.841	151.898	1.02596	0.036968	157.766	152.9	1.03182	0.045196	0.38556	0.717687	0.485714	0.787803	0.3125	0.452344	0.755982
ANO6	2416.08	2871.43	0.841418	-0.249106	2372.02	2835.82	0.83645	-0.257649	0.00472563	0.0870234	0.0285714	0.20544	1	0.00102814	0.015428
ANO7	174.612	182.457	0.957002	-0.0634059	176.335	180.939	0.974551	-0.037191	0.441736	0.756456	0.485714	0.787803	0.6875	0.532962	0.808536
ANO8	507.082	505.973	1.00219	0.00315893	510.939	498.728	1.02449	0.0348999	0.418778	0.741224	0.685714	0.891088	0.375	0.53377	0.808879
ANO9	219.027	233.844	0.936634	-0.0944427	219.92	232.251	0.946908	-0.0787031	0.310854	0.657622	0.342857	0.685322	0.75	0.26923	0.601594
ANP32A	467.48	346.431	1.34942	0.432338	470.448	352.662	1.33399	0.41575	0.0231942	0.198756	0.029401	0.207465	0	0.00108984	0.0161533
ANP32B	10296.7	10307.9	0.998916	-0.00156544	10235.3	10475.1	0.977111	-0.0334051	0.654428	0.873769	0.685714	0.891088	0.625	0.623486	0.859036
ANP32C	228.41	190.303	1.20024	0.263327	230.977	185.434	1.2456	0.316838	0.132015	0.461225	0.342857	0.685322	0.25	0.0212282	0.138331
ANP32D	146.298	154.223	0.948613	-0.0761081	148.417	155.679	0.95335	-0.0689228	0.412468	0.737905	0.485714	0.787803	0.6875	0.335888	0.665016
ANP32E	249.627	245.468	1.01694	0.0242363	249.788	243.798	1.02457	0.0350184	0.494431	0.789799	0.309424	0.685322	0.25	0.544018	0.814083
ANPEP	232.009	435.228	0.533075	-0.907589	233.064	425.873	0.547261	-0.869699	5.61841e-05	0.0104555	0.0285714	0.20544	1	5.4019e-10	2.29376e-07
ANRIL	393.552	389.464	1.0105	0.015063	389.998	381.982	1.02099	0.0299618	0.669823	0.879805	0.885714	0.96461	0.4375	0.631153	0.862977
ANTXR1	1842.17	2055.63	0.896154	-0.158181	1814.82	2089.96	0.868353	-0.203647	0.00735046	0.110356	0.0285714	0.20544	1	0.00367453	0.0404417
ANTXR2	3002.69	2916.13	1.02968	0.042199	2985.77	2910.31	1.02593	0.0369293	0.553694	0.824021	0.663117	0.891088	0.375	0.577787	0.833267
ANTXRL	149.777	141.69	1.05708	0.0800826	151.056	142.661	1.05885	0.0824988	0.0733525	0.353293	0.114286	0.410457	0.125	0.150951	0.451055
ANUBL1	444.803	366.989	1.21203	0.277429	434.24	379.876	1.14311	0.192967	0.113063	0.432673	0.114286	0.410457	0.125	0.0373162	0.199588
ANXA1	9223.55	10147.5	0.908949	-0.137729	8984.55	10111.6	0.888536	-0.170498	0.113132	0.432749	0.114286	0.410457	0.875	0.0473767	0.23225
ANXA10	1013.87	269.828	3.75747	1.90976	1075.08	269.108	3.99498	1.99819	0.00414451	0.081393	0.0285714	0.20544	0	4.9004e-11	4.18204e-08
ANXA11	2150.68	2342.63	0.918061	-0.123338	2199.51	2360	0.931995	-0.101606	0.204108	0.552681	0.342857	0.685322	0.75	0.14674	0.443949
ANXA13	145.339	146.984	0.988806	-0.0162405	146.945	146.889	1.00039	0.00055711	0.987118	0.996058	0.485714	0.787803	0.6875	0.994789	0.998666
ANXA2	8003.24	8514.99	0.9399	-0.0894207	7992.86	8490.91	0.941343	-0.0872071	0.0109931	0.136406	0.0285714	0.20544	1	0.107279	0.374902
ANXA2P1	10043.7	9601.84	1.04601	0.0649021	9981.44	9688.49	1.03024	0.0429764	0.460757	0.769579	0.485714	0.787803	0.3125	0.498132	0.787294
ANXA2P2	9577.14	10521	0.91029	-0.135602	9452.56	10473	0.902566	-0.147895	0.0571959	0.310667	0.0285714	0.20544	1	0.0269836	0.161562
ANXA2P3	2152.35	2316.49	0.929141	-0.106031	2143.78	2286.12	0.937741	-0.0927388	0.302625	0.650906	0.685714	0.891088	0.625	0.229597	0.556968
ANXA3	8262.24	8759.27	0.943257	-0.0842772	8548.99	8678.98	0.985022	-0.0217716	0.764797	0.92386	0.685714	0.891088	0.625	0.717041	0.904105
ANXA4	5301.06	5584.83	0.94919	-0.0752313	5266.06	5591.3	0.941831	-0.0864598	0.146783	0.480395	0.2	0.537634	0.8125	0.160597	0.464968
ANXA5	6768.72	7645.36	0.885337	-0.175701	6828.1	7673.84	0.889789	-0.168465	0.00644475	0.102328	0.0285714	0.20544	1	0.00881295	0.0755581
ANXA6	150.847	157.62	0.95703	-0.0633641	151.43	154.841	0.977971	-0.0321367	0.536194	0.814556	0.485714	0.787803	0.6875	0.601264	0.846647
ANXA7	4756.62	4568.07	1.04127	0.0583506	4837.37	4572.17	1.058	0.0813456	0.230613	0.582299	0.342857	0.685322	0.25	0.215852	0.54101
ANXA8	6001.07	6359.58	0.943626	-0.083713	6013.71	6431.13	0.935094	-0.0968166	0.164522	0.505088	0.342857	0.685322	0.75	0.139196	0.431983
ANXA8L1	605.869	628.801	0.96353	-0.0535991	607.325	619.494	0.980355	-0.0286235	0.647542	0.870004	0.685714	0.891088	0.625	0.681173	0.885965
ANXA8L2	1480.62	1766.52	0.838152	-0.254716	1455.61	1736	0.838481	-0.25415	0.0272442	0.215146	0.0285714	0.20544	1	0.00415009	0.0439219
ANXA9	470.187	547.097	0.859421	-0.218563	480.155	543.584	0.883314	-0.179002	0.0943689	0.397861	0.114286	0.410457	0.875	0.0312097	0.177851
AOAH	187.102	193.402	0.967425	-0.0477789	187.442	192.953	0.971441	-0.0418021	0.591223	0.843431	0.885714	0.96461	0.5625	0.575966	0.832016
AOC2	173.633	175.199	0.991057	-0.0129603	173.065	175.329	0.987088	-0.0187491	0.303954	0.652157	0.342857	0.685322	0.75	0.707286	0.899552
AOC3	206.092	184.768	1.11541	0.157571	205.236	185.104	1.10876	0.148948	0.00492465	0.0890156	0.0285714	0.20544	0	0.0139055	0.103622
AOF2	5382.09	5867.19	0.917319	-0.124504	5332.12	5886.51	0.90582	-0.142703	0.119773	0.443416	0.114286	0.410457	0.875	0.0579946	0.263606
AOX1	1523.41	1394.61	1.09236	0.127449	1523.79	1386.51	1.09902	0.136211	0.0115924	0.139402	0.0285714	0.20544	0	0.0206036	0.135681
AOX2P	155.751	161.646	0.963535	-0.0535913	154.697	162.132	0.954139	-0.0677285	0.0932884	0.396016	0.114286	0.410457	0.875	0.213202	0.537617
AP1B1	2887.66	2559.12	1.12838	0.174251	2859.58	2589.61	1.10425	0.143068	0.121351	0.446004	0.2	0.537634	0.1875	0.056984	0.26052
AP1G1	2112.57	1995.5	1.05867	0.0822478	2140.69	2067.81	1.03524	0.0499707	0.558345	0.826081	0.342857	0.685322	0.25	0.471306	0.769523
AP1G2	736.353	683.014	1.07809	0.108483	742.416	680.951	1.09026	0.124675	0.127377	0.455127	0.2	0.537634	0.1875	0.0716597	0.299507
AP1GBP1	310.487	302.487	1.02645	0.0376617	320.829	301.385	1.06452	0.0901985	0.240372	0.59265	0.114286	0.410457	0.125	0.184057	0.500633
AP1M1	2158.99	2064.56	1.04574	0.0645207	2154.79	2068.47	1.04173	0.0589807	0.574465	0.835446	0.685714	0.891088	0.375	0.521265	0.801373
AP1M2	863.767	809.699	1.06677	0.0932555	871.191	815.84	1.06785	0.0947034	0.072423	0.35086	0.114286	0.410457	0.125	0.108374	0.376988
AP1S1	916.231	764.368	1.19868	0.261443	911.347	755.758	1.20587	0.270076	0.340401	0.683102	0.342857	0.685322	0.25	0.152588	0.453225
AP1S2	833.822	776.055	1.07444	0.10358	832.61	781.764	1.06504	0.0909083	0.0784871	0.364445	0.114286	0.410457	0.125	0.110938	0.382179
AP1S3	293.228	305.521	0.959763	-0.0592494	284.614	315.068	0.90334	-0.146659	0.114923	0.43601	0.0571429	0.28807	0.9375	0.0569259	0.260498
AP2A1	242.336	240.448	1.00785	0.0112824	246.644	241.223	1.02247	0.0320619	0.620082	0.856816	0.685714	0.891088	0.375	0.624464	0.859818
AP2A2	325.107	344.26	0.944364	-0.0825847	330.39	338.794	0.975194	-0.0362393	0.794556	0.93458	0.663117	0.891088	0.625	0.792884	0.93395
AP2B1	616.585	636.859	0.968166	-0.0466732	623.299	611.376	1.0195	0.0278654	0.858741	0.956755	0.885714	0.96461	0.4375	0.760833	0.922813
AP2M1	3443.18	3431.85	1.0033	0.00475166	3480.62	3436.18	1.01294	0.0185416	0.744749	0.914415	1	1	0.5	0.787193	0.932466
AP2S1	8137.5	7708.69	1.05563	0.0781003	7885.01	7710.69	1.02261	0.0322526	0.683593	0.886877	0.485714	0.787803	0.3125	0.689615	0.890193
AP3B1	7665.78	7706.35	0.994736	-0.00761496	7777.15	7755.07	1.00285	0.00410296	0.953046	0.98685	0.885714	0.96461	0.5625	0.98107	0.995369
AP3B2	163.875	177.709	0.922154	-0.116921	162.55	174.123	0.933539	-0.0992181	0.305668	0.653305	0.342857	0.685322	0.75	0.224911	0.551453
AP3D1	1196.8	1165.59	1.02677	0.0381201	1193.45	1146.54	1.04092	0.0578621	0.225853	0.576437	0.114286	0.410457	0.125	0.30062	0.632989
AP3M1	1545.14	1687.16	0.915822	-0.126861	1549.08	1682.4	0.920753	-0.119114	0.025416	0.208191	0.0285714	0.20544	1	0.0425824	0.217
AP3M2	1809.99	1997.29	0.906225	-0.142059	1779.27	1969.6	0.903369	-0.146612	0.0607948	0.321004	0.2	0.537634	0.8125	0.0354257	0.19241
AP3S1	5363.5	5046.64	1.06278	0.0878494	5245.18	5161.43	1.01623	0.023223	0.764006	0.923508	0.885714	0.96461	0.4375	0.74808	0.917674
AP3S2	551.97	511.077	1.08002	0.111051	548.905	512.727	1.07056	0.098365	0.269258	0.621264	0.485714	0.787803	0.3125	0.192036	0.510429
AP4B1	1612.24	1438.34	1.1209	0.164663	1617.86	1412.97	1.14501	0.195362	0.0655032	0.333914	0.0285714	0.20544	0	0.015955	0.114146
AP4E1	2114.42	2071.9	1.02052	0.0293044	2122.1	2074.7	1.02284	0.0325866	0.601016	0.847986	0.685714	0.891088	0.375	0.603747	0.847516
AP4M1	545.391	562.499	0.969587	-0.0445583	546.935	567.944	0.963008	-0.0543807	0.299496	0.648102	0.485714	0.787803	0.6875	0.359295	0.684103
AP4S1	218.498	199.463	1.09543	0.131497	214.173	199.813	1.07187	0.100128	0.170556	0.512391	0.2	0.537634	0.1875	0.145022	0.441258
APAF1	822.798	760.641	1.08172	0.113322	817.561	725.638	1.12668	0.172076	0.279304	0.629802	0.342857	0.685322	0.25	0.116255	0.392032
APBA1	138.599	147.234	0.941349	-0.0871986	136.787	145.868	0.937743	-0.0927349	0.142105	0.47446	0.2	0.537634	0.8125	0.148453	0.446458
APBA2	141.905	135.941	1.04387	0.0619413	146.379	135.776	1.0781	0.108485	0.222738	0.573069	0.114286	0.410457	0.125	0.135296	0.425978
APBA2BP	179.006	182.844	0.979008	-0.030607	178.51	180.237	0.990421	-0.0138868	0.714557	0.90157	0.685714	0.891088	0.625	0.806143	0.938209
APBA3	506.764	493.915	1.02601	0.0370515	504.44	491.009	1.02735	0.0389324	0.463651	0.77096	0.485714	0.787803	0.3125	0.509785	0.794933
APBB1	147.92	148.635	0.995193	-0.00695229	146.558	148.625	0.986086	-0.0202141	0.481915	0.782449	0.485714	0.787803	0.6875	0.6973	0.894292
APBB1IP	353.236	366.216	0.964558	-0.05206	349.6	368.69	0.948223	-0.0767016	0.447739	0.759941	0.485714	0.787803	0.6875	0.363173	0.687367
APBB2	178.606	190.355	0.938275	-0.0919177	178.093	194.643	0.914972	-0.128201	0.160373	0.499126	0.2	0.537634	0.8125	0.0861275	0.332473
APBB3	716.717	926.527	0.773552	-0.370429	713.258	936.872	0.761318	-0.393429	0.0160383	0.164584	0.0285714	0.20544	1	8.23466e-05	0.00220965
APC	252.402	226.718	1.11329	0.154829	248.29	229.947	1.07977	0.110725	0.131683	0.461034	0.342857	0.685322	0.25	0.10095	0.362936
APC2	145.704	135.595	1.07455	0.103733	148.105	134.925	1.09768	0.134463	0.0526285	0.297936	0.0571429	0.28807	0.0625	0.0418603	0.214586
APCDD1	319.358	566.544	0.563695	-0.827012	325.111	568.976	0.571396	-0.807436	5.22691e-05	0.0100146	0.0285714	0.20544	1	4.08363e-08	5.99607e-06
APCDD1L	835.809	887.818	0.94142	-0.0870899	864.979	905.25	0.955514	-0.0656516	0.573778	0.835121	0.685714	0.891088	0.625	0.3873	0.707707
APCS	176.327	166.111	1.0615	0.0861003	177.612	166.13	1.06911	0.0964163	0.219924	0.570029	0.342857	0.685322	0.25	0.168826	0.478675
APEG1	237.662	216.565	1.09742	0.13411	234.433	222.606	1.05313	0.0746826	0.454142	0.765315	0.685714	0.891088	0.375	0.332922	0.662317
APEH	4998.62	4998.12	1.0001	0.000146445	5036.76	5035.75	1.0002	0.000289434	0.99432	0.998007	1	1	0.46875	0.997367	0.99918
APEX1	4585.01	5525.8	0.829746	-0.269258	4621.96	5641.75	0.819243	-0.287636	0.0207445	0.18747	0.0285714	0.20544	1	0.0021949	0.0277537
APEX2	2080.02	1837.25	1.13214	0.179056	2066.04	1853.48	1.11468	0.156636	0.0433013	0.271309	0.114286	0.410457	0.125	0.0259881	0.157535
APH1A	1953.48	1913.49	1.0209	0.0298362	2041.77	1997.17	1.02233	0.0318578	0.827477	0.946158	0.685714	0.891088	0.375	0.775172	0.928099
APH1B	804.272	760.146	1.05805	0.081408	816.983	757.338	1.07876	0.109367	0.125063	0.451641	0.342857	0.685322	0.25	0.0992132	0.359612
API5	5987.17	5779.52	1.03593	0.050923	6055.88	6015.96	1.00664	0.00954201	0.918532	0.976488	0.885714	0.96461	0.4375	0.902355	0.972353
APIP	2810.77	2560.9	1.09757	0.134311	2756.12	2557.33	1.07773	0.107997	0.177359	0.520935	0.114286	0.410457	0.125	0.133539	0.423417
APITD1	1957.7	1935.49	1.01148	0.0164626	1972.25	1936.18	1.01863	0.0266338	0.637546	0.864739	0.685714	0.891088	0.375	0.654392	0.873171
APLF	176.671	166.491	1.06114	0.0856178	177.107	168.069	1.05378	0.0755675	0.149749	0.484255	0.2	0.537634	0.1875	0.186676	0.50389
APLN	206.658	213.937	0.965974	-0.0499434	213.127	223.921	0.951794	-0.0712793	0.550825	0.822865	0.685714	0.891088	0.625	0.447067	0.753432
APLNR	145.395	139.371	1.04323	0.0610515	145.997	143.431	1.01789	0.0255826	0.728047	0.907877	0.485714	0.787803	0.3125	0.674691	0.882765
APLP1	203.738	211.023	0.965478	-0.0506846	205.623	212.317	0.968475	-0.0462137	0.245057	0.596922	0.2	0.537634	0.8125	0.399268	0.717189
APLP2	1969.33	2010.32	0.979612	-0.0297176	1917.21	2051.09	0.934728	-0.097381	0.477368	0.779781	0.685714	0.891088	0.625	0.301669	0.634093
APM-1	1563.14	1433	1.09082	0.125414	1524.29	1482.71	1.02804	0.0398987	0.741463	0.913013	1	1	0.5	0.688838	0.889849
APOA1	147.927	138.736	1.06624	0.092535	148.711	140.805	1.05615	0.0788171	0.0536695	0.301474	0.114286	0.410457	0.125	0.157057	0.459978
APOA1BP	5125.56	4037.73	1.26941	0.344163	5085.35	3938	1.29135	0.368884	0.000955574	0.0379279	0.029401	0.207465	0	3.24132e-05	0.00105543
APOA2	135.851	144.502	0.940133	-0.0890627	136.838	144.181	0.949072	-0.0754113	0.0774251	0.362495	0.0571429	0.28807	0.9375	0.181353	0.496686
APOA4	144.661	142.971	1.01182	0.0169541	146.846	145.989	1.00587	0.00843864	0.896347	0.968804	0.885714	0.96461	0.4375	0.91599	0.975894
APOA5	170.852	172.146	0.992483	-0.0108851	170.777	175.871	0.971033	-0.0424077	0.673428	0.881672	0.885714	0.96461	0.5625	0.652166	0.872016
APOB	147.982	247.906	0.596926	-0.744375	149.126	252.62	0.590318	-0.760437	0.00178814	0.0527577	0.0285714	0.20544	1	7.7861e-08	9.77495e-06
APOB48R	179.678	187.149	0.96008	-0.0587737	176.992	192.262	0.920574	-0.119394	0.225635	0.576332	0.2	0.537634	0.8125	0.129808	0.416603
APOBEC1	168.703	170.379	0.990168	-0.0142542	171.012	173.501	0.985655	-0.0208451	0.782211	0.930121	0.885714	0.96461	0.4375	0.799907	0.93601
APOBEC2	145.996	133.76	1.09147	0.126276	146.199	134.068	1.09049	0.12497	0.0124464	0.144065	0.0285714	0.20544	0	0.0350937	0.191318
APOBEC3A	211.985	378.792	0.559635	-0.837441	207.853	392.13	0.530062	-0.915766	0.0179221	0.173436	0.0285714	0.20544	1	1.5799e-06	9.8499e-05
APOBEC3B	293.335	418.965	0.700143	-0.514279	290.214	423.574	0.685157	-0.545494	0.000289198	0.0214387	0.0285714	0.20544	1	1.99423e-06	0.00011868
APOBEC3C	560.706	616.745	0.909137	-0.13743	552.673	615.209	0.89835	-0.154651	0.109016	0.424633	0.114286	0.410457	0.875	0.0523638	0.247537
APOBEC3D	186.048	193.326	0.962355	-0.0553595	193.411	194.489	0.994457	-0.00801913	0.922882	0.977277	0.685714	0.891088	0.625	0.866497	0.960458
APOBEC3F	483.062	430.399	1.12236	0.166533	489.736	415.492	1.17869	0.237183	0.0470693	0.281609	0.0285714	0.20544	0	0.0105395	0.0855301
APOBEC3G	354.383	338.8	1.04599	0.0648752	351.952	337.83	1.0418	0.0590813	0.367445	0.705931	0.485714	0.787803	0.3125	0.367092	0.690368
APOBEC3H	198.234	185.225	1.07023	0.0979237	203.032	192.065	1.0571	0.0801173	0.405374	0.732471	0.2	0.537634	0.1875	0.290781	0.623296
APOBEC4	504.578	849.246	0.594148	-0.751107	510.798	825.22	0.618984	-0.692026	0.000710084	0.0333019	0.0285714	0.20544	1	5.0502e-07	4.16502e-05
APOC1	298.771	289.604	1.03165	0.0449597	290.794	282.883	1.02797	0.0397914	0.768719	0.925325	0.685714	0.891088	0.375	0.707055	0.899331
APOC2	204.191	189.519	1.07741	0.107574	207.209	190.072	1.09016	0.124541	0.224154	0.574359	0.2	0.537634	0.1875	0.127622	0.413416
APOC3	148.444	154.891	0.958377	-0.0613351	148.25	155.477	0.953517	-0.0686702	0.447487	0.759941	0.885714	0.96461	0.5625	0.387903	0.70823
APOC4	148.576	157.092	0.94579	-0.0804083	147.549	156.874	0.940558	-0.0884109	0.110987	0.428852	0.114286	0.410457	0.875	0.146727	0.443949
APOD	628.697	722.935	0.869645	-0.201501	619.784	739.246	0.838399	-0.254291	0.0583552	0.313914	0.0571429	0.28807	0.9375	0.0103661	0.0844937
APOE	268.593	364.775	0.736326	-0.441584	268.485	364.072	0.73745	-0.439383	9.47761e-06	0.00544838	0.0285714	0.20544	1	9.96544e-07	6.97403e-05
APOF	146.102	146.39	0.998037	-0.00283501	146.433	144.232	1.01526	0.0218482	0.689498	0.889822	1	1	0.5	0.68779	0.889299
APOH	141.86	140.163	1.01211	0.0173656	140.625	137.565	1.02224	0.0317404	0.519551	0.805393	0.685714	0.891088	0.375	0.589253	0.839989
APOL1	270.686	299.014	0.90526	-0.143595	270.231	306.608	0.881357	-0.182201	0.059948	0.318137	0.0285714	0.20544	1	0.0172597	0.120773
APOL2	340.021	385.173	0.882775	-0.179882	340.569	387.177	0.879623	-0.185043	0.00367503	0.0762441	0.0285714	0.20544	1	0.00296199	0.0344838
APOL3	263.783	242.492	1.0878	0.121418	266.714	237.775	1.12171	0.165697	0.0652916	0.333484	0.0571429	0.28807	0.0625	0.0299843	0.173001
APOL4	176.256	164.679	1.0703	0.0980159	175.006	164.434	1.06429	0.089892	0.0132824	0.148698	0.0285714	0.20544	0	0.101087	0.363052
APOL5	157.489	165.451	0.95188	-0.0711491	153.854	160.446	0.958912	-0.0605294	0.575206	0.835798	0.485714	0.787803	0.6875	0.487713	0.780809
APOL6	271.044	283.053	0.95757	-0.0625496	266.288	281.909	0.944588	-0.0822435	0.222825	0.573128	0.342857	0.685322	0.75	0.208257	0.531333
APOLD1	377.938	352.049	1.07354	0.102373	375.556	354.098	1.0606	0.0848802	0.259622	0.611629	0.342857	0.685322	0.25	0.22064	0.54685
APOM	257.207	265.426	0.969032	-0.0453833	252.338	265.855	0.949156	-0.0752835	0.356763	0.696848	0.685714	0.891088	0.625	0.258039	0.589173
APOO	3230.44	3438.22	0.939568	-0.0899305	3205	3459.23	0.926508	-0.110125	0.0240485	0.202013	0.0285714	0.20544	1	0.0608081	0.271601
APOOL	856.611	751.336	1.14012	0.189183	846.457	748.899	1.13027	0.176665	0.010851	0.135194	0.0285714	0.20544	0	0.00806639	0.0707205
APP	2435.68	2646.87	0.920213	-0.11996	2516.72	2869.23	0.877139	-0.189123	0.546151	0.819678	0.685714	0.891088	0.625	0.27038	0.602745
APPBP2	2562.82	2562.12	1.00028	0.000396875	2570.56	2517.94	1.0209	0.0298399	0.587673	0.841358	0.885714	0.96461	0.4375	0.617415	0.855467
APPL1	1521.69	1380.65	1.10216	0.140331	1514.76	1373.4	1.10292	0.141332	0.0944771	0.397997	0.114286	0.410457	0.125	0.0509386	0.24351
APPL2	2260.42	2295.2	0.984847	-0.0220282	2223.02	2299.5	0.966741	-0.0487982	0.514409	0.802318	0.685714	0.891088	0.625	0.478859	0.775062
APRIN	131.647	134.507	0.978737	-0.031007	131.079	138.6	0.945736	-0.0804899	0.280721	0.631592	0.342857	0.685322	0.75	0.239818	0.568935
APRT	2155.28	1921.84	1.12147	0.165387	2107.76	1930.89	1.0916	0.126445	0.377834	0.712514	0.485714	0.787803	0.3125	0.211961	0.535691
APTX	2303.58	2185.53	1.05402	0.0758977	2350.47	2117.85	1.10984	0.150349	0.0840058	0.377036	0.0285714	0.20544	0	0.044272	0.221803
AQP1	244.808	240.205	1.01917	0.0273887	252.478	241.072	1.04731	0.0666942	0.414937	0.739869	0.885714	0.96461	0.4375	0.361134	0.685336
AQP10	295.758	480.68	0.615291	-0.700659	302.745	461.577	0.655893	-0.608467	0.00784993	0.11446	0.0285714	0.20544	1	5.2848e-06	0.000251604
AQP11	244.941	228.991	1.06965	0.0971437	245.992	230.241	1.06841	0.0954637	0.042975	0.270015	0.0571429	0.28807	0.0625	0.0990835	0.359315
AQP12A	162.273	175.339	0.925482	-0.111724	165.647	177.008	0.935818	-0.0957005	0.191767	0.539637	0.2	0.537634	0.8125	0.141988	0.436679
AQP12B	196.456	190.442	1.03158	0.044853	196.459	192.898	1.01846	0.0263875	0.776266	0.928594	1	1	0.5	0.774556	0.928058
AQP2	176.617	169.757	1.04041	0.0571566	177.403	169.487	1.04671	0.0658632	0.0987576	0.406439	0.0571429	0.28807	0.0625	0.223315	0.549965
AQP3	1171.61	1348.42	0.86888	-0.202771	1137.6	1368.26	0.831423	-0.266346	0.289621	0.640319	0.485714	0.787803	0.6875	0.125026	0.408068
AQP4	169.345	185.47	0.913057	-0.131223	168.287	185.094	0.909197	-0.137334	0.0143315	0.155123	0.0285714	0.20544	1	0.024314	0.151226
AQP5	275.499	412.214	0.668338	-0.581349	276.224	402.479	0.686306	-0.543075	0.00111381	0.040838	0.0285714	0.20544	1	2.85487e-06	0.000157029
AQP6	190.862	191.789	0.995164	-0.00699313	189.421	190.286	0.995454	-0.00657365	0.883883	0.96474	1	1	0.5	0.916501	0.976055
AQP7	177.166	179.513	0.986926	-0.0189865	173.655	177.283	0.979536	-0.0298291	0.743203	0.913713	0.885714	0.96461	0.4375	0.638193	0.86545
AQP7P1	243.039	257.888	0.942419	-0.0855599	255.181	256.713	0.994029	-0.00863948	0.932798	0.980645	0.885714	0.96461	0.5625	0.883234	0.965557
AQP7P2	186.038	201.464	0.92343	-0.114926	189.074	201.601	0.937859	-0.0925565	0.121337	0.446004	0.342857	0.685322	0.75	0.117813	0.395293
AQP8	160.982	145.605	1.10561	0.14484	156.266	146.497	1.06668	0.0931332	0.242997	0.595705	0.2	0.537634	0.1875	0.198335	0.519296
AQP9	176.582	171.202	1.03143	0.0446417	178.618	172.252	1.03696	0.0523606	0.379866	0.713652	0.485714	0.787803	0.3125	0.402486	0.719924
AQR	1013.94	989.835	1.02435	0.0347096	1017.41	986.295	1.03155	0.0448109	0.491881	0.788192	0.685714	0.891088	0.375	0.487147	0.780458
AR	184.547	196.495	0.939192	-0.0905075	186.247	196.888	0.945957	-0.0801539	0.0298007	0.225638	0.0571429	0.28807	0.9375	0.143216	0.438263
ARAF	3008.96	2906.71	1.03518	0.0498797	3001.49	2839.97	1.05687	0.0798017	0.140659	0.472652	0.0285714	0.20544	0	0.16761	0.476661
ARAP1	489.899	461.015	1.06265	0.0876732	490.082	459.716	1.06606	0.092282	0.352112	0.692856	0.342857	0.685322	0.25	0.243549	0.572874
ARAP2	581.344	586.843	0.99063	-0.0135824	579.299	605.137	0.957303	-0.0629522	0.515034	0.802532	0.685714	0.891088	0.625	0.443459	0.751083
ARAP3	1380.47	1323.23	1.04325	0.0610911	1393.91	1321.38	1.05489	0.0770911	0.10582	0.419501	0.2	0.537634	0.1875	0.181542	0.49703
ARC	157.398	162.292	0.969842	-0.0441788	159.179	158.357	1.00519	0.00746628	0.910836	0.973261	0.885714	0.96461	0.5625	0.923332	0.978349
ARCN1	7634.18	7594.29	1.00525	0.00755839	7760.7	7756.9	1.00049	0.000707172	0.993737	0.997873	1	1	0.5	0.999545	0.99983
ARD1A	1798.74	1690.84	1.06381	0.0892423	1843.6	1673.24	1.10182	0.139887	0.0888496	0.387163	0.0571429	0.28807	0.0625	0.0518916	0.246337
ARD1B	146.886	148.019	0.992347	-0.0110829	147.846	147.316	1.0036	0.00518971	0.911476	0.973501	0.885714	0.96461	0.5625	0.924336	0.978825
AREG	133.377	134.277	0.993299	-0.00969957	133.331	134.262	0.993067	-0.0100371	0.91953	0.977022	1	1	0.5	0.979912	0.994895
AREGB	142.48	147.348	0.966959	-0.0484734	144.562	145.995	0.990189	-0.0142237	0.774598	0.927633	0.885714	0.96461	0.5625	0.812767	0.940384
ARF1	3781.24	3632.11	1.04106	0.0580502	3852.61	3639.68	1.0585	0.0820257	0.248626	0.600122	0.342857	0.685322	0.25	0.211193	0.534836
ARF3	2414.76	1930.91	1.25058	0.3226	2423.76	1836.06	1.32009	0.400633	0.0129981	0.147128	0.0285714	0.20544	0	0.000406594	0.00760929
ARF4	7524.98	7804.25	0.964215	-0.0525725	7618.26	7720.31	0.986782	-0.0191971	0.748684	0.915684	1	1	0.5	0.757021	0.921458
ARF5	3099.46	2952.42	1.0498	0.070118	3054.56	2968.72	1.02891	0.0411214	0.738517	0.912097	0.685714	0.891088	0.375	0.729102	0.908621
ARF6	433.415	371.022	1.16817	0.224246	423	362.951	1.16544	0.220881	0.0529899	0.299093	0.2	0.537634	0.1875	0.0113739	0.0905018
ARFGAP1	407.233	414.065	0.9835	-0.0240024	409.6	411.001	0.996592	-0.0049258	0.936671	0.98155	0.885714	0.96461	0.5625	0.957759	0.988679
ARFGAP2	974.819	988.288	0.986371	-0.0197982	995.153	994.562	1.00059	0.000856415	0.991252	0.997378	0.885714	0.96461	0.4375	0.977211	0.994038
ARFGAP3	2704.92	2697.27	1.00283	0.00408255	2724.8	2691.86	1.01224	0.017548	0.693432	0.892053	0.685714	0.891088	0.375	0.750448	0.918646
ARFGEF1	5182.33	5052.65	1.02567	0.0365609	5153.21	5044.04	1.02164	0.0308894	0.589634	0.842426	0.685714	0.891088	0.375	0.632047	0.863299
ARFGEF2	913.542	771.324	1.18438	0.244134	909.561	773.56	1.17581	0.233656	0.000310594	0.0224873	0.0285714	0.20544	0	0.000429284	0.00793468
ARFIP1	1730.14	1592.42	1.08648	0.119667	1727.47	1629.08	1.06039	0.0846017	0.134187	0.46396	0.2	0.537634	0.1875	0.164433	0.471176
ARFIP2	239.966	253.8	0.94549	-0.0808655	246.36	253.073	0.973476	-0.0387832	0.682829	0.886497	0.685714	0.891088	0.625	0.601532	0.846826
ARFRP1	210.092	214.733	0.978389	-0.0315202	219.794	215.038	1.02212	0.0315602	0.75654	0.919578	0.885714	0.96461	0.4375	0.735295	0.91149
ARG1	146.298	145.371	1.00638	0.00917198	148.45	145.799	1.01819	0.0260017	0.669656	0.879805	0.885714	0.96461	0.4375	0.656592	0.874324
ARG2	250.499	254.285	0.985111	-0.0216415	250.488	251.091	0.9976	-0.00346637	0.953431	0.986912	1	1	0.5	0.929803	0.980543
ARG99	176.692	192.236	0.919137	-0.121648	180.102	189.126	0.952286	-0.0705337	0.501894	0.793999	0.485714	0.787803	0.6875	0.346096	0.67321
ARGFX	135.933	136.211	0.997956	-0.00295137	135.23	134.248	1.00731	0.0105123	0.77802	0.928967	1	1	0.5	0.83804	0.950178
ARGFXP2	149.871	148.078	1.01211	0.0173683	152.056	148.303	1.0253	0.0360509	0.417405	0.741209	0.685714	0.891088	0.375	0.519831	0.800379
ARGLU1	6530.36	7475.08	0.873617	-0.194928	6705.5	7598.11	0.882522	-0.180295	0.0140469	0.153417	0.0285714	0.20544	1	0.00859677	0.0742844
ARHGAP1	3650.4	3463.88	1.05385	0.0756656	3701.12	3419.58	1.08233	0.114145	0.229764	0.581385	0.485714	0.787803	0.3125	0.143464	0.438429
ARHGAP10	616.454	744.668	0.827824	-0.272605	614.222	736.733	0.83371	-0.262383	0.119733	0.443416	0.2	0.537634	0.8125	0.0179203	0.123866
ARHGAP11A	178.495	179.931	0.992018	-0.0115618	183.86	178.661	1.0291	0.0413825	0.548306	0.820995	1	1	0.5	0.547756	0.816736
ARHGAP11B	191.399	198.43	0.964567	-0.0520463	192.097	198.109	0.969654	-0.0444585	0.473654	0.777371	0.685714	0.891088	0.625	0.444991	0.751999
ARHGAP12	2054.61	1906.63	1.07762	0.107846	2030.38	1916.22	1.05958	0.083486	0.244704	0.596828	0.2	0.537634	0.1875	0.207627	0.530585
ARHGAP15	227.706	216.092	1.05375	0.0755287	226.408	217.362	1.04162	0.0588261	0.583025	0.838916	0.885714	0.96461	0.4375	0.536017	0.809902
ARHGAP17	1482.34	1537.99	0.963815	-0.0531721	1470.49	1542.22	0.95349	-0.0687105	0.113098	0.432749	0.114286	0.410457	0.875	0.225051	0.551493
ARHGAP18	2015.27	2199.26	0.916339	-0.126047	1981.76	2187.14	0.906096	-0.142264	0.148235	0.482396	0.2	0.537634	0.8125	0.0746024	0.307269
ARHGAP19	612.921	647.212	0.947016	-0.0785387	607.808	657.023	0.925094	-0.112328	0.0903936	0.390508	0.114286	0.410457	0.875	0.0828247	0.325628
ARHGAP20	208.007	211.197	0.984895	-0.0219586	210.953	214.076	0.985411	-0.0212031	0.680535	0.885604	0.342857	0.685322	0.75	0.70149	0.896462
ARHGAP21	8952.18	8842.75	1.01238	0.017744	8972.63	8796.98	1.01997	0.028522	0.709336	0.899212	0.885714	0.96461	0.4375	0.716515	0.903907
ARHGAP22	320.4	354.596	0.903563	-0.146303	323.7	353.926	0.914598	-0.12879	0.0319858	0.234115	0.0571429	0.28807	0.9375	0.0387427	0.204463
ARHGAP23	1673.9	2027.44	0.825623	-0.276446	1688.37	2001.32	0.843629	-0.24532	0.0120387	0.142157	0.0285714	0.20544	1	0.00134442	0.0190979
ARHGAP24	419.413	600.992	0.697867	-0.518975	419.928	599.375	0.700609	-0.513318	1.51859e-06	0.00298233	0.0285714	0.20544	1	1.05709e-07	1.25342e-05
ARHGAP25	210.716	216.12	0.974997	-0.0365308	215.129	211.707	1.01616	0.0231317	0.742648	0.913468	1	1	0.5	0.732686	0.910266
ARHGAP26	146.333	142.746	1.02512	0.0357995	146.42	143.921	1.01737	0.0248376	0.591976	0.843881	0.685714	0.891088	0.375	0.675956	0.883303
ARHGAP27	531.125	425.946	1.24693	0.318383	532.52	425.054	1.25283	0.325188	2.14156e-05	0.00686655	0.0285714	0.20544	0	1.73647e-05	0.000655973
ARHGAP28	202.201	314.302	0.643334	-0.63636	202.036	321.744	0.627939	-0.671304	0.00102234	0.0391279	0.0285714	0.20544	1	6.28222e-08	8.4721e-06
ARHGAP29	230.402	247.411	0.931251	-0.102758	230.934	245.287	0.941487	-0.086987	0.0462232	0.279635	0.0571429	0.28807	0.9375	0.122408	0.403542
ARHGAP30	259.408	239.991	1.08091	0.112246	257.848	246.816	1.0447	0.063086	0.422132	0.743817	0.685714	0.891088	0.375	0.369835	0.692797
ARHGAP4	269.452	264.266	1.01963	0.0280398	269	263.563	1.02063	0.0294586	0.654358	0.873769	0.485714	0.787803	0.3125	0.639358	0.865796
ARHGAP5	294.446	303.746	0.96938	-0.0448655	298.143	302.034	0.987118	-0.0187058	0.636903	0.864439	0.485714	0.787803	0.6875	0.719018	0.905074
ARHGAP6	154.388	151.783	1.01716	0.0245482	153.389	151.503	1.01245	0.0178471	0.587519	0.841356	0.485714	0.787803	0.3125	0.748309	0.917702
ARHGAP8	183.273	187.022	0.979955	-0.0292129	183.98	188.41	0.976483	-0.0343335	0.555648	0.82516	1	1	0.5	0.585694	0.838026
ARHGAP9	200.92	188.85	1.06391	0.0893799	198.81	189.443	1.04945	0.0696268	0.24818	0.599839	0.485714	0.787803	0.3125	0.248403	0.578266
ARHGDIA	4439.95	4046.26	1.0973	0.133954	4469.33	4038.36	1.10672	0.146288	0.0343508	0.242719	0.0285714	0.20544	0	0.0201046	0.133388
ARHGDIB	7957.13	9069.61	0.877339	-0.188794	7922.17	8967.46	0.883435	-0.178804	0.0375951	0.253241	0.0285714	0.20544	1	0.0097151	0.0808369
ARHGDIG	192.239	186.235	1.03224	0.0457818	191.797	186.505	1.02838	0.0403699	0.351847	0.692758	0.685714	0.891088	0.375	0.454599	0.757754
ARHGEF1	275.633	271.57	1.01496	0.0214274	276.541	270.046	1.02405	0.0342891	0.447693	0.759941	0.485714	0.787803	0.3125	0.552657	0.819518
ARHGEF10	2686.57	3040.29	0.883656	-0.178444	2634.89	3145.22	0.837745	-0.255417	0.0142822	0.154782	0.0285714	0.20544	1	0.00220923	0.0278703
ARHGEF10L	297.503	283.456	1.04955	0.0697771	295.252	287.402	1.02732	0.0388792	0.477186	0.779564	0.685714	0.891088	0.375	0.513901	0.796626
ARHGEF11	215.624	210.163	1.02598	0.0370093	215.209	209.493	1.02729	0.0388383	0.433198	0.750796	0.342857	0.685322	0.25	0.500868	0.788767
ARHGEF12	1003.6	871.669	1.15136	0.203335	988.411	906.429	1.09044	0.124917	0.233931	0.586312	0.485714	0.787803	0.3125	0.115073	0.389763
ARHGEF15	147.32	149.734	0.983877	-0.0234498	148.702	149.398	0.995345	-0.00673087	0.912833	0.974222	1	1	0.5	0.951252	0.986731
ARHGEF16	1225.46	804.079	1.52406	0.607916	1199.04	805.486	1.48859	0.573949	0.00939974	0.125364	0.0285714	0.20544	0	0.000148584	0.00349199
ARHGEF17	410.479	460.49	0.891396	-0.165862	417.811	451.339	0.925714	-0.111361	0.125338	0.452109	0.114286	0.410457	0.875	0.102047	0.364959
ARHGEF18	7950.49	7937.99	1.00157	0.00227017	7895.7	8136.94	0.970353	-0.0434185	0.606782	0.850301	0.885714	0.96461	0.5625	0.550851	0.818267
ARHGEF19	579.958	777.917	0.745528	-0.423666	568.318	771.759	0.736393	-0.441451	0.0211563	0.189246	0.0285714	0.20544	1	0.000332511	0.00650166
ARHGEF2	2238.71	2497.59	0.896348	-0.157869	2232.71	2478.83	0.900708	-0.150869	0.093909	0.397139	0.114286	0.410457	0.875	0.0413834	0.213382
ARHGEF3	5407.57	5812.07	0.930403	-0.104072	5387.8	5830.69	0.924041	-0.113972	0.0501625	0.290289	0.114286	0.410457	0.875	0.0663316	0.285673
ARHGEF4	596.68	630.019	0.947082	-0.0784391	594.25	652.038	0.911372	-0.133888	0.243166	0.595705	0.342857	0.685322	0.75	0.127868	0.413699
ARHGEF5	1528.03	1356.59	1.12638	0.171692	1533.87	1351.35	1.13507	0.182775	0.00804225	0.115972	0.0285714	0.20544	0	0.00539356	0.0533952
ARHGEF5L	4379.64	3591.11	1.21958	0.286384	4388.11	3614.06	1.21418	0.279981	0.00307135	0.0696672	0.0285714	0.20544	0	0.000209102	0.00455329
ARHGEF6	868.612	1071.2	0.810876	-0.302447	851.515	1091.71	0.779983	-0.358485	0.0275735	0.216329	0.0285714	0.20544	1	0.00060072	0.0102759
ARHGEF7	1129.88	1033.05	1.09374	0.129273	1126.74	1057.61	1.06537	0.0913521	0.200022	0.548809	0.2	0.537634	0.1875	0.169546	0.479996
ARHGEF9	241.156	235.308	1.02485	0.0354168	238.09	241.433	0.986154	-0.0201149	0.831323	0.947553	0.885714	0.96461	0.4375	0.806516	0.938362
ARID1A	2915.06	3008.21	0.969034	-0.0453801	2897.7	2995.62	0.967311	-0.0479476	0.426985	0.747125	0.342857	0.685322	0.75	0.439233	0.747704
[truncated: 30,464 more rows]

## Sheet: dg_ecigar_vs_controls
	median g1	median g2	qmedian	logqmedian	mean g1	mean g2	qmean	logqmean	ttest rawp	ttest adjp	wmw rawp	wmw adjp	AUC	limma rawp	limma adjp
[truncated: 31,422 more rows]
